# Supplementary material for: Immune and vascular modulation by HERVs: the role of CXCR1 and IL18RAP in dengue severity progression
Source: Front Immunol. 2025 Mar 7;16:1557588. doi: 10.3389/fimmu.2025.1557588 (PMC11925782; doi:10.3389/fimmu.2025.1557588)
Supplement: Supplementary file 6 [file Table1.xlsx]

## Sheet: Table S1
Table S1. The expressed HERV and nearby protein-coding genes identified across the dengue comparison groups.
HERV family	HERV Name	Chr	Start	End	HERV log2fc	HERV padj	HERV Expression profile	Gene Ensemble ID	Gene Symbol	Gene log2fc	Gene padj	Gene Expression profile	Genomic Position*	Genomic distance (base pairs)*	Comparison groups**	Paired DE-HERV-DEG
ERVLB4	ERVLB4_5q12.3a	5	64377489	64381250	3.28969653146503	0.0335943126069067	UpRegulated	ENSG00000164197	RNF180	4.67658521935134	9.83387564498103e-05	UpRegulated	UpStream	4620	S-C	Pair
ERVLE	ERVLE_5q12.3a	5	64374699	64377488	3.39234850615025	0.0288734471461398	UpRegulated	ENSG00000164197	RNF180	4.67658521935134	9.83387564498103e-05	UpRegulated	UpStream	1830	S-C	Pair
ERV316A3	ERV316A3_5q12.3a	5	64096805	64099692	4.08566856234172	0.0188964688283186	UpRegulated	ENSG00000164197	RNF180	4.67658521935134	9.83387564498103e-05	UpRegulated	DownStream	66152	S-C	Pair
HUERSP1	HUERSP1_5q12.3	5	64440642	64445853	3.9303049910753	0.00399460374268539	UpRegulated	ENSG00000164197	RNF180	4.67658521935134	9.83387564498103e-05	UpRegulated	UpStream	67773	S-C	Pair
HERVH	HERVH_1p34.3d	1	38425114	38430779	2.94222899527414	0.0140666490538477	UpRegulated	ENSG00000238063	.	3.04551573207703	9.79796423172226e-06	UpRegulated	DownStream	44096	S-C	Pair
ERVLB4	ERVLB4_4q32.3b	4	166629710	166631888	3.56330001289377	0.0485756141795317	UpRegulated	ENSG00000196104	SPOCK3	3.62752135836333	9.72423206143292e-06	UpRegulated	DownStream	101496	S-C	Pair
ERVLB4	ERVLB4_4q32.3a	4	166434101	166436782	3.39805096374205	0.0387106052766156	UpRegulated	ENSG00000196104	SPOCK3	3.62752135836333	9.72423206143292e-06	UpRegulated	DownStream	296602	S-C	Pair
HERVL	HERVL_4q32.3c	4	166705636	166706841	3.87759483523642	0.032833266141122	UpRegulated	ENSG00000196104	SPOCK3	3.62752135836333	9.72423206143292e-06	UpRegulated	DownStream	26543	S-C	Pair
HERVH	HERVH_4q32.3b	4	166716125	166722054	4.68208211499601	0.00733729632920562	UpRegulated	ENSG00000196104	SPOCK3	3.62752135836333	9.72423206143292e-06	UpRegulated	DownStream	11330	S-C	Pair
HERVH	HERVH_4q32.3a	4	166520700	166526430	5.7450286666447	0.000151834137154017	UpRegulated	ENSG00000196104	SPOCK3	3.62752135836333	9.72423206143292e-06	UpRegulated	DownStream	206954	S-C	Pair
HERVL	HERVL_2q32.2a	2	188801605	188804800	3.39619840789607	0.0329915363215327	UpRegulated	ENSG00000168542	COL3A1	4.73141429642251	9.72174243917813e-05	UpRegulated	DownStream	169520	S-C	Pair
ERV316A3	ERV316A3_2q32.2a	2	189075831	189078068	3.00101100440665	0.0133459130434474	UpRegulated	ENSG00000168542	COL3A1	4.73141429642251	9.72174243917813e-05	UpRegulated	UpStream	63085	S-C	Pair
HERVL	HERVL_2q32.2b	2	188904384	188910883	4.17246774227728	0.00207615171424403	UpRegulated	ENSG00000168542	COL3A1	4.73141429642251	9.72174243917813e-05	UpRegulated	DownStream	63437	S-C	Pair
MER34B	MER34B_3q24	3	148805152	148809414	2.0569526371051	0.00101864572119844	UpRegulated	ENSG00000244089	HMGB1P30	2.54560796124385	9.7099889334417e-05	UpRegulated	DownStream	15368	S-WS	Pair
HUERSP2	HUERSP2_2p25.2b	2	6684655	6687451	2.49502243402405	0.0238234214300818	UpRegulated	ENSG00000236172	MIR7515HG	4.18560177340324	9.69145702806742e-05	UpRegulated	UpStream	34120	S-C	Pair
HUERSP2	HUERSP2_2p25.2a	2	6683355	6684588	3.58372036153113	0.0147997620324696	UpRegulated	ENSG00000236172	MIR7515HG	4.18560177340324	9.69145702806742e-05	UpRegulated	UpStream	32820	S-C	Pair
HERVL	HERVL_11q23.2	11	113581951	113586158	3.88521944247319	0.00117855052297113	UpRegulated	ENSG00000166682	TMPRSS5	1.75595507025845	9.66676266418973e-06	UpRegulated	DownStream	101392	S-C	Pair
HERVH	HERVH_10q21.1a	10	52033757	52039561	3.91108565515395	0.00371887271734257	UpRegulated	ENSG00000236671	.	2.59603608372714	9.50962861561133e-05	UpRegulated	DownStream	191181	S-C	Pair
ERVLE	ERVLE_8p23.1a	8	10469865	10470516	1.01869268233077	0.0122380040590153	UpRegulated	ENSG00000261451	.	1.12721869679861	9.4859562693169e-06	UpRegulated	UpStream	31553	S-C	Pair
HERVP71A	HERVP71A_1p31.1a	1	71502068	71510867	2.49005886576017	0.00172972208091645	UpRegulated	ENSG00000229956	.	2.186689891771	9.4859562693169e-06	UpRegulated	UpStream	12092	S-C	Pair
HERVL18	HERVL18_3q25.1	3	150825377	150827397	2.94543370218914	0.0166416422907245	UpRegulated	ENSG00000239265	.	2.91025861828715	9.42407436914973e-05	UpRegulated	DownStream	25087	S-C	Pair
HERVL40	HERVL40_13q21.33c	13	70363965	70368042	5.21769543689454	0.0204369759377746	UpRegulated	ENSG00000230223	ATXN8OS	6.50716054819928	9.41648213270238e-05	UpRegulated	UpStream	224536	S-C	Pair
ERVLE	ERVLE_13q21.33c	13	69994257	69998590	4.78951938060829	0.00562844392549424	UpRegulated	ENSG00000230223	ATXN8OS	6.50716054819928	9.41648213270238e-05	UpRegulated	DownStream	108623	S-C	Pair
LTR25	LTR25_2q32.3a	2	196124161	196131057	1.71502652733649	0.0013458219859611	UpRegulated	ENSG00000118997	DNAH7	2.02341661244685	9.36910110980782e-06	UpRegulated	UpStream	55349	S-C	Pair
HERVL	HERVL_14q31.1a	14	80224810	80231256	2.99119357433885	0.0102096163859585	UpRegulated	ENSG00000100629	CEP128	1.49518385948804	9.30052908050641e-05	UpRegulated	DownStream	245727	WS-C	Pair
ERV316A3	ERV316A3_14q31.1b	14	80976240	80978766	2.27820546363922	0.00719461475410693	UpRegulated	ENSG00000100629	CEP128	1.49518385948804	9.30052908050641e-05	UpRegulated	UpStream	16723	WS-C	Pair
ERVLE	ERVLE_14q31.1b	14	80968503	80971945	2.39423638862137	0.00247726613965907	UpRegulated	ENSG00000100629	CEP128	1.49518385948804	9.30052908050641e-05	UpRegulated	UpStream	8986	WS-C	Pair
HML5	HML5_14q31.1	14	80464388	80473042	2.51295819737877	0.000132100735083671	UpRegulated	ENSG00000100629	CEP128	1.49518385948804	9.30052908050641e-05	UpRegulated	DownStream	3941	WS-C	Pair
ERVLE	ERVLE_14q24.1	14	69174544	69178774	2.46648050574269	0.0338627356283901	UpRegulated	ENSG00000258957	.	3.32005402068856	9.29269385485913e-05	UpRegulated	DownStream	4246	S-C	Pair
MER61	MER61_1q31.1b	1	190083768	190085109	3.62776575321517	0.0463104397527926	UpRegulated	ENSG00000162670	BRINP3	5.65789720708292	9.27494801397076e-05	UpRegulated	DownStream	12553	S-C	Pair
HERVEA	HERVEA_Xp11.21	X	56024460	56032219	1.47942436672192	0.000637201989315946	UpRegulated	ENSG00000227486	.	1.25663097956273	9.2709293111234e-05	UpRegulated	UpStream	9287	WS-C	Pair
ERV316A3	ERV316A3_Xq24a	X	120400045	120402822	2.82607595321274	0.0206589524082591	UpRegulated	ENSG00000101892	ATP1B4	5.24788003947594	9.23495314673183e-06	UpRegulated	UpStream	16796	S-C	Pair
HERVH	HERVH_7p14.3a	7	29784992	29792525	4.30724111992929	0.00144315570948659	UpRegulated	ENSG00000122574	WIPF3	3.56177508542812	9.23151497447177e-05	UpRegulated	DownStream	13961	S-C	Pair
ERVLE	ERVLE_7p21.3i	7	11647236	11650355	2.96223836443796	0.0165393771914577	UpRegulated	ENSG00000230333	.	2.68501840677915	9.14330342629415e-05	UpRegulated	UpStream	127061	S-C	Pair
HERVL	HERVL_7p21.3c	7	11593897	11600164	3.6583495691433	0.00649075129942861	UpRegulated	ENSG00000230333	.	2.68501840677915	9.14330342629415e-05	UpRegulated	UpStream	73722	S-C	Pair
HERV4	HERV4_7q21.13b	7	90192907	90195776	3.46763942779853	0.025165321612975	UpRegulated	ENSG00000164647	STEAP1	3.21096665306774	9.13051492130033e-05	UpRegulated	UpStream	28078	S-C	Pair
ERVLB4	ERVLB4_Xp11.3c	X	47395350	47401317	2.2535959273809	0.0044888908904408	UpRegulated	ENSG00000226556	NPM1P49	2.27211801731352	9.0939257076769e-05	UpRegulated	DownStream	37419	S-C	Pair
ERV316A3	ERV316A3_15q15.1b	15	42119485	42121564	4.06352230668643	0.00623513440795301	UpRegulated	ENSG00000159337	PLA2G4D	5.60582763525552	9.00643156011911e-05	UpRegulated	UpStream	24931	S-C	Pair
HML3	HML3_1q25.2	1	178554076	178560481	2.04060924849581	0.000149822539453711	UpRegulated	ENSG00000213057	C1orf220	1.84740626989507	8.99197039036847e-08	UpRegulated	UpStream	5187	WS-C	Pair
ERV316A3	ERV316A3_2p24.1a	2	21396567	21398547	1.90799459034305	0.0267254848212734	UpRegulated	ENSG00000235537	.	5.2459068734184	8.97338067735907e-05	UpRegulated	DownStream	232001	S-C	Pair
MER101	MER101_2p24.1	2	21506174	21513224	2.4752083612997	0.00412745680425384	UpRegulated	ENSG00000235537	.	5.2459068734184	8.97338067735907e-05	UpRegulated	DownStream	117324	S-C	Pair
ERVLE	ERVLE_2q32.2c	2	190086496	190087687	2.13817911203512	0.0184400816500725	UpRegulated	ENSG00000138379	MSTN	2.57742184064185	8.91495772267116e-05	UpRegulated	UpStream	23767	WS-C	Pair
MER34B	MER34B_5q35.1	5	172296577	172300853	4.15719682183758	0.0044314589656311	UpRegulated	ENSG00000174705	SH3PXD2B	2.62872799905352	8.8906125939931e-10	UpRegulated	DownStream	24147	S-C	Pair
ERVLE	ERVLE_2p24.2a	2	16526296	16530065	2.84611322002799	0.0159469264386454	UpRegulated	ENSG00000279663	.	2.04786632399176	8.84550179684241e-05	UpRegulated	DownStream	11625	S-C	Pair
HERVH	HERVH_17q24.2	17	68795454	68798097	3.41939226922571	0.0202218523652251	UpRegulated	ENSG00000267659	LINC01482	3.88885049546618	8.84448700661021e-06	UpRegulated	UpStream	31572	S-C	Pair
HERVS71	HERVS71_1p35.1	1	32923851	32926914	1.95144592786072	0.00109204808716875	UpRegulated	ENSG00000121900	TMEM54	3.4510410297259	8.84448700661021e-06	UpRegulated	UpStream	22413	S-C	Pair
ERVLE	ERVLE_12q13.12	12	50963399	50968352	1.06842491646446	0.000860010634138076	UpRegulated	ENSG00000274797	.	2.14773070690485	8.82998189172029e-05	UpRegulated	UpStream	9043	S-C	Pair
ERVLE	ERVLE_4q28.2c	4	129541552	129545653	2.19085287558977	0.0199885464307666	UpRegulated	ENSG00000246876	LINC02466	5.57868957126619	8.80809110954555e-05	UpRegulated	DownStream	178518	S-C	Pair
HERVL	HERVL_18p11.32b	18	1854634	1861467	4.08321878094872	0.00625414722129868	UpRegulated	ENSG00000263745	LOC105371956	4.17002247723122	8.80809110954555e-05	UpRegulated	DownStream	22057	S-C	Pair
HERVIP10F	HERVIP10F_9q21.12	9	69925311	69934098	3.58528290949994	0.00452729527184178	UpRegulated	ENSG00000204706	MAMDC2-AS1	2.98705438026248	8.78234063880809e-06	UpRegulated	DownStream	99823	S-C	Pair
MER41	MER41_7p14.1b	7	41757785	41760009	2.89019449125501	0.00859115699068469	UpRegulated	ENSG00000122641	INHBA	2.86510245004185	8.77058195690869e-07	UpRegulated	UpStream	51951	S-C	Pair
PABLA	PABLA_7p14.1	7	41754307	41757785	3.37436914553577	0.00606701215731456	UpRegulated	ENSG00000122641	INHBA	2.86510245004185	8.77058195690869e-07	UpRegulated	UpStream	48473	S-C	Pair
PRIMA41	PRIMA41_7p14.1b	7	41553289	41559722	3.00021189984549	0.00506685531873015	UpRegulated	ENSG00000122641	INHBA	2.86510245004185	8.77058195690869e-07	UpRegulated	DownStream	107446	S-C	Pair
PRIMA41	PRIMA41_7p14.1a	7	41547054	41549561	3.72890960861186	0.00406248499336979	UpRegulated	ENSG00000122641	INHBA	2.86510245004185	8.77058195690869e-07	UpRegulated	DownStream	117607	S-C	Pair
MER41	MER41_7p14.1a	7	41745785	41751231	3.38751156268576	0.00134162485328004	UpRegulated	ENSG00000122641	INHBA	2.86510245004185	8.77058195690869e-07	UpRegulated	UpStream	39951	S-C	Pair
HERVL	HERVL_Xp11.3b	X	45734542	45736651	3.93303700030344	0.0190334920552299	UpRegulated	ENSG00000270069	.	0.986608620833129	8.74745492665783e-05	Non-DEG	DownStream	8560	S-C	.
HERVH	HERVH_11p15.1b	11	20567875	20572655	3.30004479383826	0.0244765191994118	UpRegulated	ENSG00000255291	.	5.18541581887851	8.69807232032834e-05	UpRegulated	DownStream	1531	S-C	Pair
ERVLB4	ERVLB4_21q21.3c	21	26609900	26611288	3.3639963600113	0.047299706578757	UpRegulated	ENSG00000166265	CYYR1	2.17835870992111	8.60531226570464e-06	UpRegulated	UpStream	36616	S-C	Pair
ERVLE	ERVLE_21q21.3a	21	26756508	26759501	3.71705303087683	0.0154403592353782	UpRegulated	ENSG00000166265	CYYR1	2.17835870992111	8.60531226570464e-06	UpRegulated	UpStream	183224	S-C	Pair
ERVLE	ERVLE_6q24.3c	6	145754552	145756579	1.24058670330373	0.0133897690843978	UpRegulated	ENSG00000280184	.	1.46031657116402	8.58897046625813e-07	UpRegulated	DownStream	32691	S-C	Pair
HERVW	HERVW_3q13.31	3	115744575	115746918	4.05480093782919	0.0255966101382712	UpRegulated	ENSG00000172020	GAP43	4.9817285336674	8.57653146732951e-06	UpRegulated	UpStream	23085	S-C	Pair
HERVH	HERVH_3q13.31a	3	115793483	115799166	4.18742105748396	0.0118415400599274	UpRegulated	ENSG00000172020	GAP43	4.9817285336674	8.57653146732951e-06	UpRegulated	UpStream	71993	S-C	Pair
ERV316A3	ERV316A3_3q13.31b	3	115432539	115438659	1.77480224183031	0.00296750957613734	UpRegulated	ENSG00000172020	GAP43	4.9817285336674	8.57653146732951e-06	UpRegulated	DownStream	184665	S-C	Pair
HERVL	HERVL_15q26.2b	15	95202489	95205704	3.93051232498985	0.0440076619647845	UpRegulated	ENSG00000248441	LETR1	4.52753683099468	8.5478586803751e-05	UpRegulated	DownStream	3395	S-C	Pair
HERVH	HERVH_6p22.3c	6	18754144	18759870	4.11586403150671	0.0110174271265912	UpRegulated	ENSG00000283408	.	4.44901080797798	8.49719104424777e-06	UpRegulated	UpStream	80143	S-C	Pair
ERVLB4	ERVLB4_8p21.1c	8	28673249	28676426	2.93926191834436	0.00528768584321192	UpRegulated	ENSG00000246339	EXTL3-AS1	1.95063268341537	8.48759024842475e-05	UpRegulated	DownStream	19772	S-C	Pair
HERVW	HERVW_2q24.3	2	164657911	164659611	2.64888647842975	0.000336891205460608	UpRegulated	ENSG00000224331	.	2.25557186091008	8.47762536897984e-05	UpRegulated	DownStream	27676	WS-C	Pair
ERVLB4	ERVLB4_Xq23a	X	109503269	109505193	2.68436584375013	0.0165028201431017	UpRegulated	ENSG00000101890	GUCY2F	2.73508337414036	8.47417667214839e-05	UpRegulated	UpStream	21197	S-C	Pair
MER41	MER41_1p21.3	1	95895626	95901086	5.45429610098376	0.00396606140557337	UpRegulated	ENSG00000237435	LINC02790	5.93268339377848	8.47417667214839e-05	UpRegulated	DownStream	36815	S-C	Pair
HERVL40	HERVL40_7q21.12a	7	86845190	86847283	1.95977936091401	0.019529125146932	UpRegulated	ENSG00000233073	.	3.33153992872184	8.43801215650496e-05	UpRegulated	UpStream	58520	S-C	Pair
HERVH	HERVH_3p22.1a	3	39577832	39583618	5.11947455424001	0.00111475122992626	UpRegulated	ENSG00000168314	MOBP	4.78345083046307	8.35975255019436e-07	UpRegulated	UpStream	48353	S-C	Pair
HERVH	HERVH_19q13.32c	19	46273189	46278852	4.18960909698806	0.00149548978531711	UpRegulated	ENSG00000124440	HIF3A	5.02950249596083	8.35772340304651e-06	UpRegulated	DownStream	18194	S-C	Pair
ERV316A3	ERV316A3_11q23.3f	11	121092973	121099241	1.55013759179206	0.00365455041468067	UpRegulated	ENSG00000154114	TBCEL	-1.0868506643681	8.3557070315909e-05	DownRegulated	UpStream	2198	WS-C	Pair
ERV316A3	ERV316A3_13q21.32c	13	65863193	65866807	2.41032784966162	0.0400836936960289	UpRegulated	ENSG00000236565	HNRNPA3P5	2.91308030436599	8.29889746584594e-05	UpRegulated	UpStream	74429	S-C	Pair
HERVL40	HERVL40_13q21.32	13	65636053	65640768	3.9364928859664	0.0248881924383326	UpRegulated	ENSG00000236565	HNRNPA3P5	2.91308030436599	8.29889746584594e-05	UpRegulated	DownStream	147164	S-C	Pair
ERVLE	ERVLE_8p21.3a	8	19806494	19812562	2.50157360175527	6.63236606864153e-05	UpRegulated	ENSG00000147408	CSGALNACT1	1.39896790591323	8.20826959759485e-07	UpRegulated	UpStream	48465	S-C	Pair
ERVLE	ERVLE_11p13	11	35104571	35106531	3.52066688250048	0.0260929084626832	UpRegulated	ENSG00000255521	CD44-DT	2.35456521975605	8.2016210768194e-05	UpRegulated	DownStream	26124	S-C	Pair
ERV316A3	ERV316A3_10q22.3b	10	78822312	78828476	4.04695726252357	0.00941830076575483	UpRegulated	ENSG00000224596	ZMIZ1-AS1	1.66315097650816	8.2016210768194e-05	UpRegulated	DownStream	114852	S-C	Pair
HERVH	HERVH_6q23.2b	6	131323296	131329137	1.2058232497262	0.0408076448882678	UpRegulated	ENSG00000118507	AKAP7	-1.06670521795931	8.18556521764371e-05	DownRegulated	UpStream	39761	S-C	Pair
ERVL	ERVL_12q22a	12	92709936	92713069	1.57016354911227	0.00225600067885203	UpRegulated	ENSG00000187510	PLEKHG7	1.56188901898761	8.18556521764371e-05	UpRegulated	DownStream	8393	S-C	Pair
ERVL	ERVL_12q22b	12	92713136	92714978	2.17765891707325	0.000671366908430718	UpRegulated	ENSG00000187510	PLEKHG7	1.56188901898761	8.18556521764371e-05	UpRegulated	DownStream	6484	S-C	Pair
ERVLE	ERVLE_4q22.2	4	93814139	93819147	4.05303705938821	0.0033883197455371	UpRegulated	ENSG00000152208	GRID2	6.06805613615819	8.09372723354613e-06	UpRegulated	UpStream	3982	S-C	Pair
HERVH	HERVH_11p15.4f	11	5160297	5166117	6.35011456474987	6.93803708652178e-07	UpRegulated	ENSG00000182070	OR52A1	5.99991100799704	8.05133504023379e-06	UpRegulated	UpStream	5540	S-C	Pair
ERVLB4	ERVLB4_18q12.1c	18	33815751	33818565	4.05006732286679	0.0220003665797888	UpRegulated	ENSG00000101746	.L4	5.86132511524782	8.05133504023379e-06	UpRegulated	DownStream	32535	S-C	Pair
HERVL40	HERVL40_4p15.2	4	22990637	22994078	3.32530669525582	0.0466210086798366	UpRegulated	ENSG00000248837	LOC105374524	5.06723749665933	8.00671205395131e-06	UpRegulated	DownStream	3473	S-C	Pair
HERVH	HERVH_1q41h	1	223024396	223030156	4.91019809312042	0.00832431052997287	UpRegulated	ENSG00000187554	TLR5	1.77316257772973	7.99547645546052e-07	UpRegulated	DownStream	79250	S-WS	Pair
HERVIP10FH	HERVIP10FH_18p11.22	18	8876837	8883319	3.17652865169726	0.0329881348605674	UpRegulated	ENSG00000168502	MTCL1	1.6538574374546	7.97805004178487e-05	UpRegulated	UpStream	44059	S-C	Pair
HARLEQUIN	HARLEQUIN_18p11.22a	18	8913647	8921365	3.72593917007035	0.0271012697641732	UpRegulated	ENSG00000168502	MTCL1	1.6538574374546	7.97805004178487e-05	UpRegulated	UpStream	80869	S-C	Pair
HERVL18	HERVL18_5q34	5	160932110	160938828	3.89943323938797	0.010983199305136	UpRegulated	ENSG00000118322	ATP10B	4.06614425541276	7.95546967126537e-05	UpRegulated	UpStream	79896	S-C	Pair
HERVH	HERVH_10q24.2a	10	97562298	97564296	2.02269167491335	0.00215765888240659	UpRegulated	ENSG00000165887	ANKRD2	2.84634432856854	7.95546967126537e-05	UpRegulated	DownStream	8203	S-C	Pair
HARLEQUIN	HARLEQUIN_10q24.2	10	97555464	97561807	1.19501989596987	0.000213849544753627	UpRegulated	ENSG00000165887	ANKRD2	2.84634432856854	7.95546967126537e-05	UpRegulated	DownStream	10692	S-C	Pair
HML1	HML1_3q21.3	3	128920573	128924432	1.21542008435275	0.003257798901008	UpRegulated	ENSG00000177646	ACAD9	0.781841246806214	7.88167691342357e-05	Non-DEG	UpStream	4506	WS-C	.
PRIMA4	PRIMA4_18q23a	18	79992495	79999727	1.4722830615142	0.0216740210465779	UpRegulated	ENSG00000267127	.	2.21254025516016	7.83695969580002e-05	UpRegulated	DownStream	34619	S-C	Pair
HUERSP3	HUERSP3_18q23	18	80010909	80012828	1.87455753034175	0.00404453669740279	UpRegulated	ENSG00000267127	.	2.21254025516016	7.83695969580002e-05	UpRegulated	DownStream	21518	S-C	Pair
MER41	MER41_11p15.4b	11	6283647	6288759	3.99935488636888	0.00527253578110853	UpRegulated	ENSG00000110148	CCKBR	5.16454268017124	7.8276989463711e-05	UpRegulated	UpStream	11520	S-C	Pair
ERVLE	ERVLE_8p22a	8	12976266	12979702	3.00114734873914	0.00927889708096835	UpRegulated	ENSG00000251468	LOC100422204	2.94751598717366	7.82424599339013e-05	UpRegulated	UpStream	14066	S-C	Pair
HERVW	HERVW_3p22.2	3	38289418	38297325	2.32713272268865	8.13464820794755e-05	UpRegulated	ENSG00000172940	SLC22A13	2.20649905596917	7.82227442554681e-07	UpRegulated	UpStream	11103	S-C	Pair
HERVH	HERVH_4q35.1a	4	182814310	182818919	4.0531378035244	0.0178521525443013	UpRegulated	ENSG00000218336	TENM3	6.24786965021278	7.82227442554681e-07	UpRegulated	UpStream	11286	S-C	Pair
PABLA	PABLA_1q23.1b	1	157441711	157448932	2.75678493454576	0.0454463318444387	UpRegulated	ENSG00000143297	FCRL5	1.8309115625693	7.77658038738472e-06	UpRegulated	DownStream	64445	S-C	Pair
PABLA	PABLA_1q23.1a	1	157356841	157359358	3.13671694017245	0.0447643727111943	UpRegulated	ENSG00000143297	FCRL5	1.8309115625693	7.77658038738472e-06	UpRegulated	DownStream	154019	S-C	Pair
MER4	MER4_1q23.1	1	157325277	157331991	2.45559061216702	0.0323842628833196	UpRegulated	ENSG00000143297	FCRL5	1.8309115625693	7.77658038738472e-06	UpRegulated	DownStream	181386	S-C	Pair
HERVL	HERVL_1q23.1b	1	157571521	157572818	3.63796855278175	0.0257837018319975	UpRegulated	ENSG00000143297	FCRL5	1.8309115625693	7.77658038738472e-06	UpRegulated	UpStream	19001	S-C	Pair
HERVL	HERVL_1q23.1a	1	157456874	157463360	3.55087288321614	0.0153707075858012	UpRegulated	ENSG00000143297	FCRL5	1.8309115625693	7.77658038738472e-06	UpRegulated	DownStream	50017	S-C	Pair
MER61	MER61_1q23.1b	1	157499145	157505063	2.6306141701765	0.00606701215731456	UpRegulated	ENSG00000143297	FCRL5	1.8309115625693	7.77658038738472e-06	UpRegulated	DownStream	8314	S-C	Pair
HERVL66	HERVL66_1q23.1	1	157429092	157433731	4.31893360262963	0.00428992841458803	UpRegulated	ENSG00000143297	FCRL5	1.8309115625693	7.77658038738472e-06	UpRegulated	DownStream	79646	S-C	Pair
LTR19	LTR19_1q23.1	1	157433733	157436182	5.01110628192995	0.00190585017015631	UpRegulated	ENSG00000143297	FCRL5	1.8309115625693	7.77658038738472e-06	UpRegulated	DownStream	77195	S-C	Pair
MER4	MER4_14q23.3	14	66465513	66472030	1.17180999192685	0.0200497036992202	UpRegulated	ENSG00000171723	GPHN	0.947864400085978	7.71626543978253e-05	Non-DEG	DownStream	35377	WS-C	.
HERVH	HERVH_8q21.3b	8	90090224	90095868	2.13530632444957	0.0252926021165871	UpRegulated	ENSG00000253394	.	1.98039470584033	7.66020058259799e-05	UpRegulated	DownStream	125620	S-WS	Pair
HERVH	HERVH_1q42.13b	1	228676559	228682714	2.97139199673208	0.0193810321291942	UpRegulated	ENSG00000234975	FTH1P2	1.27662070078689	7.63992049761783e-05	UpRegulated	DownStream	4701	S-WS	Pair
HERVP71A	HERVP71A_13q34a	13	110933146	110936620	2.98692832804804	0.0275952471686429	UpRegulated	ENSG00000227105	PARP1P1	3.92339552270292	7.60174293647718e-05	UpRegulated	DownStream	139	S-C	Pair
HERVL	HERVL_11q14.1f	11	83503292	83508193	2.42118945429914	0.0329306559533723	UpRegulated	ENSG00000255234	.	2.56472156851162	7.54737418300063e-05	UpRegulated	UpStream	79776	S-C	Pair
HERVH	HERVH_11q14.1i	11	83442184	83448545	3.43195222448352	0.00162265848374971	UpRegulated	ENSG00000255234	.	2.56472156851162	7.54737418300063e-05	UpRegulated	UpStream	18668	S-C	Pair
HERVH	HERVH_11q14.1h	11	83430603	83436575	3.49482918822718	0.00117425260261288	UpRegulated	ENSG00000255234	.	2.56472156851162	7.54737418300063e-05	UpRegulated	UpStream	7087	S-C	Pair
HERVL	HERVL_6q12b	6	66605123	66607729	4.11542172448487	0.0464903857583126	UpRegulated	ENSG00000218890	.	3.49890878365658	7.45526186804269e-05	UpRegulated	UpStream	510214	S-C	Pair
HERVL18	HERVL18_6q12a	6	66478698	66481659	3.83667813212668	0.033358210365237	UpRegulated	ENSG00000218890	.	3.49890878365658	7.45526186804269e-05	UpRegulated	UpStream	383789	S-C	Pair
MER101	MER101_6q12	6	66612093	66618076	3.01693448920213	0.019984043692119	UpRegulated	ENSG00000218890	.	3.49890878365658	7.45526186804269e-05	UpRegulated	UpStream	517184	S-C	Pair
HUERSP3B	HUERSP3B_6q12	6	66561896	66569647	3.50580506397675	0.0111473673425082	UpRegulated	ENSG00000218890	.	3.49890878365658	7.45526186804269e-05	UpRegulated	UpStream	466987	S-C	Pair
HERVIP10FH	HERVIP10FH_6q12	6	66258645	66264857	4.24097547938492	0.00783315694685678	UpRegulated	ENSG00000218890	.	3.49890878365658	7.45526186804269e-05	UpRegulated	UpStream	163736	S-C	Pair
MER61	MER61_6q12	6	66211477	66215054	4.77044831473968	0.00569229060501943	UpRegulated	ENSG00000218890	.	3.49890878365658	7.45526186804269e-05	UpRegulated	UpStream	116568	S-C	Pair
ERVLB4	ERVLB4_15q11.2c	15	23469077	23475176	3.29867821062586	0.0268721371217525	UpRegulated	ENSG00000174450	GOLGA6L2	5.72743165262351	7.37644550262678e-07	UpRegulated	UpStream	21843	S-C	Pair
HERVL74	HERVL74_15q11.2d	15	23538428	23540642	3.76209730940935	0.0170974351241467	UpRegulated	ENSG00000174450	GOLGA6L2	5.72743165262351	7.37644550262678e-07	UpRegulated	UpStream	91194	S-C	Pair
ERVLB4	ERVLB4_15q11.2d	15	23544674	23546901	3.8663346020389	0.0159082660073318	UpRegulated	ENSG00000174450	GOLGA6L2	5.72743165262351	7.37644550262678e-07	UpRegulated	UpStream	97440	S-C	Pair
HERVL74	HERVL74_15q11.2c	15	23496691	23499273	4.38857386023488	0.0152839824601967	UpRegulated	ENSG00000174450	GOLGA6L2	5.72743165262351	7.37644550262678e-07	UpRegulated	UpStream	49457	S-C	Pair
HERVH	HERVH_20p13b	20	896877	901599	2.58066435341682	0.0343785901931556	UpRegulated	ENSG00000101282	RSPO4	4.2476775639176	7.35488123986444e-05	UpRegulated	DownStream	56853	S-C	Pair
MER4	MER4_20p13b	20	930663	933696	3.68787793956069	0.0336857206176442	UpRegulated	ENSG00000101282	RSPO4	4.2476775639176	7.35488123986444e-05	UpRegulated	DownStream	24756	S-C	Pair
PRIMA41	PRIMA41_20p13	20	925951	928910	4.33659262942444	0.00175024056619622	UpRegulated	ENSG00000101282	RSPO4	4.2476775639176	7.35488123986444e-05	UpRegulated	DownStream	29542	S-C	Pair
ERV316A3	ERV316A3_6p25.2b	6	2591793	2596633	3.3259864820765	0.00515298858590228	UpRegulated	ENSG00000164385	LINC01600	4.36091231064743	7.3267988488941e-07	UpRegulated	DownStream	25280	S-C	Pair
HUERSP3B	HUERSP3B_6p22.3a	6	22370432	22379334	4.72267506809276	0.00269889003269366	UpRegulated	ENSG00000272168	.	2.30187167583204	7.22349450398674e-06	UpRegulated	UpStream	2104	S-C	Pair
HERVL74	HERVL74_4q32.1	4	157557134	157560521	4.03556924371135	0.00542627489896253	UpRegulated	ENSG00000120251	GRIA2	5.32705143859049	7.22206571218493e-05	UpRegulated	UpStream	191059	S-C	Pair
LTR25	LTR25_16p12.3a	16	20496266	20498364	5.39342699137437	0.034168065034574	UpRegulated	ENSG00000066813	ACSM2B	5.38612789177883	7.16660738015311e-05	UpRegulated	DownStream	37862	S-C	Pair
ERVLE	ERVLE_8q12.2	8	60886194	60890595	1.20384785120079	0.00117326051240696	UpRegulated	ENSG00000171316	CHD7	0.677615111436768	7.13417361256606e-06	Non-DEG	UpStream	18166	S-C	.
ERV316A3	ERV316A3_8q21.13h	8	81533083	81536266	3.78868442698433	0.0109513073598575	UpRegulated	ENSG00000251521	.	3.14352463824325	7.05685445159476e-05	UpRegulated	DownStream	69303	S-C	Pair
ERVLB4	ERVLB4_15q26.1a	15	91232546	91235088	4.2083705033019	0.00433519590931206	UpRegulated	ENSG00000214432	VPS33B-DT	2.81861239609658	6.97330136958668e-05	UpRegulated	UpStream	195935	S-C	Pair
ERV316A3	ERV316A3_6q25.3	6	160318599	160322116	4.21133851718227	0.0118349830768865	UpRegulated	ENSG00000112499	SLC22A2	6.03951227808005	6.95357748706191e-07	UpRegulated	UpStream	40961	S-C	Pair
HERVH	HERVH_6q25.3d	6	160286611	160292314	4.96953097340035	0.00181371134110313	UpRegulated	ENSG00000112499	SLC22A2	6.03951227808005	6.95357748706191e-07	UpRegulated	UpStream	8973	S-C	Pair
HARLEQUIN	HARLEQUIN_10q21.2a	10	59726526	59734042	4.52595961900221	0.00637532663049348	UpRegulated	ENSG00000235140	LOC105378318	5.93524304492856	6.94944532118286e-05	UpRegulated	UpStream	115278	S-C	Pair
HERVH	HERVH_4q13.1	4	61764218	61770025	4.80197290756319	0.00296180581761995	UpRegulated	ENSG00000205682	.	4.74499013213562	6.94414090889698e-06	UpRegulated	UpStream	335997	S-C	Pair
MER34B	MER34B_1q41	1	219390975	219392351	1.19668594218915	0.0432341718929537	UpRegulated	ENSG00000277007	.	1.36312842055607	6.89816346869434e-07	UpRegulated	UpStream	117588	S-C	Pair
ERVLE	ERVLE_2q32.1b	2	182666678	182667641	3.40484649390652	0.00250501821972746	UpRegulated	ENSG00000115252	PDE1A	3.37012358347517	6.88678607922133e-05	UpRegulated	UpStream	143486	S-C	Pair
ERVLE	ERVLE_2q32.1a	2	182652741	182655617	2.56750865170422	0.00149616469910228	UpRegulated	ENSG00000115252	PDE1A	3.37012358347517	6.88678607922133e-05	UpRegulated	UpStream	129549	S-C	Pair
HERVL	HERVL_2q32.1b	2	182573805	182575634	4.49489754686641	0.0013296678849252	UpRegulated	ENSG00000115252	PDE1A	3.37012358347517	6.88678607922133e-05	UpRegulated	UpStream	50613	S-C	Pair
MER61	MER61_4q32.3	4	166198160	166203451	4.41756723992946	0.00733983179467846	UpRegulated	ENSG00000038295	TLL1	5.30311409356382	6.88616342846581e-05	UpRegulated	UpStream	94265	S-C	Pair
ERV316A3	ERV316A3_4q32.3b	4	165735144	165736514	4.02373758774223	0.00515580988822665	UpRegulated	ENSG00000038295	TLL1	5.30311409356382	6.88616342846581e-05	UpRegulated	DownStream	136744	S-C	Pair
HERVFH19	HERVFH19_13q33.1	13	101221416	101226483	5.25766247306148	0.000127254230724479	UpRegulated	ENSG00000198542	ITGBL1	4.1604996629968	6.85842704915003e-05	UpRegulated	DownStream	226110	S-C	Pair
ERVLE	ERVLE_8q24.3f	8	140501924	140503274	1.35532044864579	0.00699063041935328	UpRegulated	ENSG00000259891	.	1.27219933071813	6.856087875733e-05	UpRegulated	DownStream	2539	S-C	Pair
ERV316A3	ERV316A3_11p14.2	11	26738715	26741356	4.10975852430826	0.0155833248168277	UpRegulated	ENSG00000148942	SLC5A12	5.36944272366897	6.75497864744446e-05	UpRegulated	UpStream	15288	S-C	Pair
MER41	MER41_11p14.2	11	26763841	26767574	4.43084464332991	0.00490501518330225	UpRegulated	ENSG00000148942	SLC5A12	5.36944272366897	6.75497864744446e-05	UpRegulated	UpStream	40414	S-C	Pair
ERV316A3	ERV316A3_4q13.3e	4	73657151	73659609	3.72363449936249	0.0289688146394048	UpRegulated	ENSG00000169435	RASSF6	2.27737882327836	6.66294193775096e-07	UpRegulated	UpStream	36520	S-C	Pair
HML4	HML4_4q13.3	4	73665456	73671857	3.50853393271178	0.0186845689881805	UpRegulated	ENSG00000169435	RASSF6	2.27737882327836	6.66294193775096e-07	UpRegulated	UpStream	44825	S-C	Pair
HERVH	HERVH_3q26.31b	3	173155218	173161544	3.90595285539128	0.00691258844132462	UpRegulated	ENSG00000169760	NLGN1	2.93247194218752	6.65836182548064e-05	UpRegulated	DownStream	234740	S-WS	Pair
HERVH48	HERVH48_3q26.31	3	173274055	173281973	4.05308954134401	0.000926977514055323	UpRegulated	ENSG00000169760	NLGN1	2.93247194218752	6.65836182548064e-05	UpRegulated	DownStream	114311	S-WS	Pair
ERVLE	ERVLE_13q21.2b	13	60651083	60656502	3.03582560890678	0.00714332932795704	UpRegulated	ENSG00000225249	.	5.39978823016103	6.63107111682612e-07	UpRegulated	DownStream	28697	S-C	Pair
PRIMA41	PRIMA41_1q41	1	216480766	216484870	2.89056902352219	0.0234760161773162	UpRegulated	ENSG00000196482	ESRRG	5.20039471797335	6.62139071957791e-06	UpRegulated	DownStream	18376	S-C	Pair
MER41	MER41_1q41b	1	216343947	216349846	3.55877316500518	0.0153268642452828	UpRegulated	ENSG00000196482	ESRRG	5.20039471797335	6.62139071957791e-06	UpRegulated	DownStream	153400	S-C	Pair
ERVLB4	ERVLB4_1q41a	1	217310053	217316028	4.7230745641249	0.00430125118086343	UpRegulated	ENSG00000196482	ESRRG	5.20039471797335	6.62139071957791e-06	UpRegulated	UpStream	172298	S-C	Pair
ERVLE	ERVLE_1q41f	1	217233383	217237669	4.86310767949354	0.00406248499336979	UpRegulated	ENSG00000196482	ESRRG	5.20039471797335	6.62139071957791e-06	UpRegulated	UpStream	95628	S-C	Pair
HERVL40	HERVL40_8q12.3	8	63229650	63232129	1.27342631796621	0.0197343489041339	UpRegulated	ENSG00000261542	.	0.714018980649027	6.61548852501917e-05	Non-DEG	UpStream	11616	S-C	.
HML6	HML6_3p21.31b	3	46426543	46433630	2.84605072416736	2.08103161489804e-08	UpRegulated	ENSG00000283646	LINC02009	2.74788330840898	6.53868767527819e-07	UpRegulated	UpStream	2952	WS-C	Pair
ERVLB4	ERVLB4_3p21.31d	3	46414268	46416315	1.26006591928925	0.00998512123060761	UpRegulated	ENSG00000283646	LINC02009	2.74788330840898	6.53868767527819e-07	UpRegulated	DownStream	209	WS-C	Pair
HERVW	HERVW_Xq27.1	X	140077596	140080821	3.76157023379889	0.0286006238242988	UpRegulated	ENSG00000214653	HNRNPA3P3	4.68672074020636	6.5285745856766e-05	UpRegulated	UpStream	44116	S-C	Pair
MER101	MER101_6q21	6	106837265	106839633	3.67678853694354	0.0473428987537684	UpRegulated	ENSG00000272398	CD24	1.97537838447716	6.44420641672287e-06	UpRegulated	DownStream	130198	S-C	Pair
ERVLB4	ERVLB4_6q21b	6	106965887	106968539	2.11633157890466	0.00700211987640501	UpRegulated	ENSG00000272398	CD24	1.97537838447716	6.44420641672287e-06	UpRegulated	DownStream	1292	S-C	Pair
HERVH	HERVH_2p14a	2	64074809	64079933	1.60424147139338	0.0154815720915521	UpRegulated	ENSG00000228079	.	1.30578711373052	6.43951950052674e-05	UpRegulated	DownStream	6420	S-WS	Pair
HERVH	HERVH_Xq22.2b	X	103761159	103762899	4.08741196700374	0.00584578359201881	UpRegulated	ENSG00000188828	.	3.93479698236604	6.41251292323444e-05	UpRegulated	UpStream	32504	S-C	Pair
HERVH	HERVH_Xq22.2c	X	103763061	103767306	3.63982692342287	0.00508464459644743	UpRegulated	ENSG00000188828	.	3.93479698236604	6.41251292323444e-05	UpRegulated	UpStream	34406	S-C	Pair
HML5	HML5_6q16.3	6	100944545	100952375	2.83609640792901	0.00528768584321192	UpRegulated	ENSG00000164418	GRIK2	4.78932989684799	6.40355476823512e-08	UpRegulated	DownStream	446413	S-C	Pair
MER61	MER61_6q16.3a	6	100892202	100899631	2.23067873509798	0.00502156601523051	UpRegulated	ENSG00000164418	GRIK2	4.78932989684799	6.40355476823512e-08	UpRegulated	DownStream	499157	S-C	Pair
MER61	MER61_6q16.3b	6	101024666	101027931	2.86555180111681	0.00415757047894657	UpRegulated	ENSG00000164418	GRIK2	4.78932989684799	6.40355476823512e-08	UpRegulated	DownStream	370857	S-C	Pair
HERVE	HERVE_6q16.3	6	101224789	101231704	4.84838402750882	0.00118963114131811	UpRegulated	ENSG00000164418	GRIK2	4.78932989684799	6.40355476823512e-08	UpRegulated	DownStream	167084	S-C	Pair
HERV4	HERV4_8q21.13b	8	81843896	81849755	2.46255406107947	0.00168869578326176	UpRegulated	ENSG00000254689	LINC02235	3.11139789060447	6.39104125825793e-05	UpRegulated	DownStream	35622	S-C	Pair
ERV316A3	ERV316A3_13q21.1d	13	58067414	58070575	4.07109367853366	0.0205421992939224	UpRegulated	ENSG00000277448	LINC02338	5.5648321188853	6.38572219198522e-05	UpRegulated	DownStream	95252	S-C	Pair
HML3	HML3_10q11.21c	10	42506072	42510738	3.33220093332665	0.00239953265617037	UpRegulated	ENSG00000185904	LINC00839	5.89903260857011	6.38572219198522e-05	UpRegulated	UpStream	10736	S-C	Pair
LTR25	LTR25_2q12.1	2	102408621	102413726	1.58948298338516	0.00101864572119844	UpRegulated	ENSG00000115604	IL18R1	1.56220128057909	6.37189919306098e-05	UpRegulated	UpStream	9846	S-WS	Pair
LTR57	LTR57_18q12.1	18	33899879	33901603	3.49442222811996	0.03898234938966	UpRegulated	ENSG00000141431	ASXL3	4.52718302370696	6.25274944829051e-06	UpRegulated	UpStream	148687	S-C	Pair
ERVLB4	ERVLB4_18q12.1c	18	33815751	33818565	4.05006732286679	0.0220003665797888	UpRegulated	ENSG00000141431	ASXL3	4.52718302370696	6.25274944829051e-06	UpRegulated	UpStream	64559	S-C	Pair
HUERSP1	HUERSP1_2q31.1b	2	172530367	172531578	1.14060505355419	0.00423866755586009	UpRegulated	ENSG00000152256	PDK1	1.02725142465559	6.22232129058925e-05	UpRegulated	DownStream	23795	WS-C	Pair
MER41	MER41_2q31.1a	2	172536236	172536781	1.32209653984143	0.00222109400779615	UpRegulated	ENSG00000152256	PDK1	1.02725142465559	6.22232129058925e-05	UpRegulated	DownStream	18592	WS-C	Pair
HML5	HML5_2q31.1b	2	172513063	172519738	1.26452873822769	0.00196409872469404	UpRegulated	ENSG00000152256	PDK1	1.02725142465559	6.22232129058925e-05	UpRegulated	DownStream	35635	WS-C	Pair
MER61	MER61_2q31.1c	2	172544914	172547572	1.312721637643	0.000871427167747001	UpRegulated	ENSG00000152256	PDK1	1.02725142465559	6.22232129058925e-05	UpRegulated	DownStream	7801	WS-C	Pair
MER61	MER61_2q31.1b	2	172537081	172542095	1.30026581890219	0.000842750394827631	UpRegulated	ENSG00000152256	PDK1	1.02725142465559	6.22232129058925e-05	UpRegulated	DownStream	13278	WS-C	Pair
PABLB	PABLB_2q31.1	2	172520800	172524411	1.4165585596269	0.000391142904876578	UpRegulated	ENSG00000152256	PDK1	1.02725142465559	6.22232129058925e-05	UpRegulated	DownStream	30962	WS-C	Pair
HERVL	HERVL_11q24.1	11	122009866	122016384	3.38272029850832	0.0232257829069777	UpRegulated	ENSG00000255248	MIR100HG	3.86413160827801	6.21664714950388e-06	UpRegulated	DownStream	11943	S-C	Pair
HERVFRD	HERVFRD_3p22.1	3	42896033	42900433	1.50237142394303	0.0338717902176223	UpRegulated	ENSG00000236459	.	4.52621585233803	6.20768237306146e-05	UpRegulated	UpStream	5727	S-C	Pair
ERV316A3	ERV316A3_5q35.2a	5	174006800	174009108	1.858313550351	0.00202375735528918	UpRegulated	ENSG00000185056	C5orf47	2.11372249166523	6.12313101999718e-07	UpRegulated	UpStream	660	S-C	Pair
LTR19	LTR19_10q25.1	10	104233864	104236373	3.0829049240684	0.00908710198653011	UpRegulated	ENSG00000197748	CFAP43	2.81907630091673	6.12304330363613e-07	UpRegulated	UpStream	1502	S-C	Pair
MER61	MER61_3q28	3	190549018	190554482	1.36032326166873	5.40158522043842e-05	UpRegulated	ENSG00000231047	GCNT1P3	1.97245861836232	6.07395019001273e-06	UpRegulated	DownStream	70113	S-WS	Pair
HML1	HML1_12q15b	12	70445315	70448869	4.00224624535248	0.00453403034609766	UpRegulated	ENSG00000258168	.	1.86288722630727	5.99925777301205e-06	UpRegulated	DownStream	19211	S-C	Pair
ERVLE	ERVLE_11q13.5c	11	76725656	76729039	2.20942922413374	0.0190487760010199	UpRegulated	ENSG00000254632	.	2.60880859291132	5.9907154606532e-05	UpRegulated	DownStream	30877	S-C	Pair
ERV316A3	ERV316A3_8q23.1b	8	108953759	108956489	2.70216200653548	0.00854683682359223	UpRegulated	ENSG00000164841	TMEM74	3.20617898318362	5.91948304202701e-05	UpRegulated	UpStream	166144	S-C	Pair
ERV316A3	ERV316A3_18p11.21b	18	11527168	11529434	3.71290164144674	0.0434919754576024	UpRegulated	ENSG00000267252	LINC01255	5.51373969315574	5.91809339387117e-05	UpRegulated	UpStream	20185	S-C	Pair
MER41	MER41_18p11.21	18	11538436	11541243	4.07983555030738	0.0183538328667306	UpRegulated	ENSG00000267252	LINC01255	5.51373969315574	5.91809339387117e-05	UpRegulated	UpStream	31453	S-C	Pair
HERV3	HERV3_18p11.21	18	11544677	11551816	3.80271410986066	0.0111960834261713	UpRegulated	ENSG00000267252	LINC01255	5.51373969315574	5.91809339387117e-05	UpRegulated	UpStream	37694	S-C	Pair
ERVLE	ERVLE_7q31.32b	7	122212888	122214885	2.66561978820026	0.04545414465981	UpRegulated	ENSG00000226636	.	4.8218457904249	5.90100810242165e-06	UpRegulated	UpStream	50645	S-C	Pair
ERVLE	ERVLE_7q31.32a	7	122211204	122212866	4.15796418463657	0.00695199803944554	UpRegulated	ENSG00000226636	.	4.8218457904249	5.90100810242165e-06	UpRegulated	UpStream	48961	S-C	Pair
HERVW	HERVW_7q31.32	7	122171655	122177595	3.32921397322447	0.00584007086942758	UpRegulated	ENSG00000226636	.	4.8218457904249	5.90100810242165e-06	UpRegulated	UpStream	9412	S-C	Pair
HERVL	HERVL_7q31.32	7	122202306	122209105	4.30925623683834	0.00113410295931363	UpRegulated	ENSG00000226636	.	4.8218457904249	5.90100810242165e-06	UpRegulated	UpStream	40063	S-C	Pair
ERVLE	ERVLE_4q32.2h	4	162269737	162272381	4.11491443341313	0.0131466970423999	UpRegulated	ENSG00000168843	FSTL5	5.71334489384425	5.88428223486598e-06	UpRegulated	UpStream	105702	S-C	Pair
ERV316A3	ERV316A3_13q13.1a	13	32957526	32959234	3.07948437791942	0.0395133035715083	UpRegulated	ENSG00000133116	KL	1.93031413322936	5.79175000220972e-07	UpRegulated	DownStream	57199	S-C	Pair
ERVLE	ERVLE_2p23.1a	2	31469813	31471466	4.01907770043138	0.0235382973007202	UpRegulated	ENSG00000277893	SRD5A2	5.25331843892349	5.707086263043e-05	UpRegulated	DownStream	51014	S-C	Pair
HERVW	HERVW_2p23.1b	2	31629154	31634158	4.00728737015085	0.000959364148688158	UpRegulated	ENSG00000277893	SRD5A2	5.25331843892349	5.707086263043e-05	UpRegulated	UpStream	48087	S-C	Pair
HERVIP10FH	HERVIP10FH_12p12.3	12	18172692	18178556	3.20017551632326	0.0261730564925884	UpRegulated	ENSG00000139144	PIK3C2G	5.65207341002611	5.70046920834367e-06	UpRegulated	DownStream	69058	S-C	Pair
PRIMA4	PRIMA4_12p12.3	12	18159638	18161604	4.22399409483133	0.0218987597805246	UpRegulated	ENSG00000139144	PIK3C2G	5.65207341002611	5.70046920834367e-06	UpRegulated	DownStream	86010	S-C	Pair
HERVH	HERVH_12p12.3e	12	18195661	18203727	4.08622673692538	0.00305813309510967	UpRegulated	ENSG00000139144	PIK3C2G	5.65207341002611	5.70046920834367e-06	UpRegulated	DownStream	43887	S-C	Pair
MER34B	MER34B_7p12.3	7	48119468	48121414	3.00384099252879	0.0481164698970429	UpRegulated	ENSG00000179869	ABCA13	2.57053778792209	5.69918848949211e-07	UpRegulated	DownStream	50044	S-C	Pair
ERVLB4	ERVLB4_7p12.3e	7	48167972	48170161	3.01426316889918	0.0343625353681245	UpRegulated	ENSG00000179869	ABCA13	2.57053778792209	5.69918848949211e-07	UpRegulated	DownStream	1297	S-C	Pair
HML5	HML5_7p12.3	7	48140030	48144674	2.99697376141922	0.0200482043912102	UpRegulated	ENSG00000179869	ABCA13	2.57053778792209	5.69918848949211e-07	UpRegulated	DownStream	26784	S-C	Pair
ERVLE	ERVLE_2q14.1a	2	112259253	112262683	2.89135574638628	0.039982410670303	UpRegulated	ENSG00000188177	ZC3H6	-0.51615542163438	5.64502890493878e-05	Non-DEG	DownStream	12911	S-C	.
ERV316A3	ERV316A3_18q22.1h	18	65698231	65700560	3.202390206394	0.0359459299269672	UpRegulated	ENSG00000081138	CDH7	5.33830778344583	5.62364985024919e-06	UpRegulated	DownStream	49692	S-C	Pair
ERVLE	ERVLE_18q22.1d	18	65626497	65630935	4.08559267081007	0.0114284718692639	UpRegulated	ENSG00000081138	CDH7	5.33830778344583	5.62364985024919e-06	UpRegulated	DownStream	119317	S-C	Pair
ERVLB4	ERVLB4_20p11.21c	20	24937735	24942401	1.45741790252028	8.04412682985153e-05	UpRegulated	ENSG00000274173	.	2.20818198134787	5.60398782277358e-05	UpRegulated	UpStream	4752	S-C	Pair
HERVE	HERVE_20p11.21a	20	24919226	24921721	1.13249562018614	0.00623513440795301	UpRegulated	ENSG00000274173	.	2.20818198134787	5.60398782277358e-05	UpRegulated	DownStream	10119	S-C	Pair
MER4	MER4_6p22.3a	6	17561125	17566466	2.62481553713796	0.0228563410471222	UpRegulated	ENSG00000112186	CAP2	5.1652385463219	5.59798354250185e-06	UpRegulated	UpStream	3333	S-C	Pair
HERVH	HERVH_9p13.3b	9	35020808	35025134	1.5486718056743	0.000205055224058324	UpRegulated	ENSG00000279608	.	1.17052128635254	5.55895500032335e-08	UpRegulated	DownStream	13491	S-C	Pair
HERVL	HERVL_14q12c	14	29170825	29176730	3.92244135410725	0.00917090719589338	UpRegulated	ENSG00000257522	LOC102724934	5.47797067986023	5.53783768744567e-05	UpRegulated	DownStream	87651	S-C	Pair
HERVH	HERVH_14q24.2b	14	71124207	71130006	2.9676093264198	0.00300436934286449	UpRegulated	ENSG00000269927	.	3.51691575934974	5.53783768744567e-05	UpRegulated	DownStream	11119	S-C	Pair
ERV316A3	ERV316A3_14q24.2f	14	71132407	71138320	1.81208960829468	0.00275165445469908	UpRegulated	ENSG00000269927	.	3.51691575934974	5.53783768744567e-05	UpRegulated	DownStream	2805	S-C	Pair
HERVH	HERVH_11q25b	11	133626775	133632692	3.41048906003505	0.0114284718692639	UpRegulated	ENSG00000183715	OPCML	5.54266969708442	5.52523465692944e-05	UpRegulated	UpStream	94256	S-C	Pair
ERV316A3	ERV316A3_2q35b	2	214866562	214870502	1.78585295559039	0.0145304177346454	UpRegulated	ENSG00000230076	RPL10P6	-3.58461789031091	5.50524590625056e-06	DownRegulated	UpStream	19117	WS-C	Pair
HERVH	HERVH_17q11.2	17	32772920	32774241	2.20252644430931	0.0068556622346043	UpRegulated	ENSG00000201178	.	2.77372807358547	5.50524590625056e-06	UpRegulated	DownStream	55978	WS-C	Pair
HERVH	HERVH_2p12h	2	80875799	80880161	3.33503970428805	0.0222572923217131	UpRegulated	ENSG00000234429	ANKRD11P1	5.63224516520723	5.46881905004532e-05	UpRegulated	DownStream	314176	S-C	Pair
ERVLE	ERVLE_2p12f	2	80697269	80699590	3.78028861876218	0.0138153270587653	UpRegulated	ENSG00000234429	ANKRD11P1	5.63224516520723	5.46881905004532e-05	UpRegulated	DownStream	494747	S-C	Pair
HUERSP3	HUERSP3_2p12	2	81387539	81390129	3.91507671320457	0.0122380040590153	UpRegulated	ENSG00000234429	ANKRD11P1	5.63224516520723	5.46881905004532e-05	UpRegulated	UpStream	186355	S-C	Pair
HERVL18	HERVL18_6p22.1b	6	28000512	28003589	4.15945000839391	0.00184146183130955	UpRegulated	ENSG00000217539	.	3.58721276749631	5.46881905004532e-05	UpRegulated	DownStream	7134	S-C	Pair
HERVH	HERVH_3p22.2b	3	38070496	38083728	3.30578361422967	0.00079156300796266	UpRegulated	ENSG00000060971	ACAA1	0.708876951317606	5.43227542541916e-07	Non-DEG	DownStream	19401	S-C	.
ERVLE	ERVLE_2p14b	2	65053217	65053895	1.28477328775696	0.0317948788292493	UpRegulated	ENSG00000232613	LINC02576	2.44518780797885	5.42731766920738e-05	UpRegulated	UpStream	200	WS-C	Pair
HERVW	HERVW_11q23.2	11	114347204	114349692	2.61081088487492	0.0132185196147781	UpRegulated	ENSG00000256195	LOC101928940	2.83805578095138	5.42632789881883e-05	UpRegulated	DownStream	10943	S-C	Pair
ERVLE	ERVLE_1q41e	1	215358809	215360872	4.08112462443518	0.0202449498851835	UpRegulated	ENSG00000082482	KCNK2	5.84950429333198	5.41498183389595e-05	UpRegulated	UpStream	121716	S-C	Pair
LTR57	LTR57_8q24.13	8	126094864	126100453	3.20422130536942	0.00789052058748565	UpRegulated	ENSG00000250563	.	4.14276579392503	5.41498183389595e-05	UpRegulated	UpStream	20633	S-C	Pair
ERVLB4	ERVLB4_8q24.13b	8	126033341	126036390	2.01576847720748	0.00708529047228301	UpRegulated	ENSG00000250563	.	4.14276579392503	5.41498183389595e-05	UpRegulated	DownStream	36197	S-C	Pair
HML3	HML3_8q24.13	8	126007722	126013982	1.77028932943934	0.00281683002864314	UpRegulated	ENSG00000250563	.	4.14276579392503	5.41498183389595e-05	UpRegulated	DownStream	58605	S-C	Pair
ERVLE	ERVLE_1q41d	1	215261600	215269127	4.87278096428192	0.00249591956675079	UpRegulated	ENSG00000082482	KCNK2	5.84950429333198	5.41498183389595e-05	UpRegulated	UpStream	24507	S-C	Pair
ERV316A3	ERV316A3_6q15b	6	90417070	90420287	2.0089659958253	0.0276938804773549	UpRegulated	ENSG00000260271	.	2.49890951442241	5.40323296181712e-05	UpRegulated	UpStream	54438	S-C	Pair
ERVL	ERVL_6q15	6	90338475	90340237	2.98839236386369	0.00386339196711501	UpRegulated	ENSG00000260271	.	2.49890951442241	5.40323296181712e-05	UpRegulated	DownStream	4982	S-C	Pair
ERVLE	ERVLE_4q34.3e	4	177260470	177263635	3.92982340757886	0.0339360167399926	UpRegulated	ENSG00000109674	NEIL3	-0.991598011613264	5.37547463292224e-05	Non-DEG	DownStream	46201	S-C	.
HERVIP10F	HERVIP10F_6q14.3	6	84962838	84965541	3.68351833039949	0.0397220185488574	UpRegulated	ENSG00000112837	TBX18	4.58248572327143	5.36224168420037e-05	UpRegulated	UpStream	198319	S-C	Pair
ERVLE	ERVLE_6q14.3c	6	84792164	84795163	3.3219296992087	0.0268935259748755	UpRegulated	ENSG00000112837	TBX18	4.58248572327143	5.36224168420037e-05	UpRegulated	UpStream	27645	S-C	Pair
HERVI	HERVI_6q14.3	6	84965610	84968599	3.87444861199989	0.0172013976447729	UpRegulated	ENSG00000112837	TBX18	4.58248572327143	5.36224168420037e-05	UpRegulated	UpStream	201091	S-C	Pair
ERVL	ERVL_3q26.1b	3	165740633	165744816	2.93946614596572	0.0257837018319975	UpRegulated	ENSG00000244128	LINC01322	5.18419555610821	5.35636000774974e-05	UpRegulated	UpStream	85210	S-C	Pair
ERV316A3	ERV316A3_5q35.3c	5	178640638	178641854	3.49540207113323	0.028230972145973	UpRegulated	ENSG00000113240	CLK4	0.525733589795274	5.35260417713109e-05	Non-DEG	UpStream	10023	S-C	.
ERVLB4	ERVLB4_5q23.3	5	129738869	129743898	4.01602403190866	0.00529569211161995	UpRegulated	ENSG00000145808	ADAMTS19	5.94237772894872	5.35031150389015e-06	UpRegulated	UpStream	186	S-C	Pair
ERVLE	ERVLE_3q13.33d	3	121975840	121976641	2.46397575756284	0.000189271212406742	UpRegulated	ENSG00000163406	SLC15A2	1.61833253795786	5.34727912826225e-11	UpRegulated	UpStream	31738	WS-C	Pair
HERVFH19	HERVFH19_14q21.1	14	39733123	39733889	2.01502181637814	0.026143992622753	UpRegulated	ENSG00000258526	.	1.61339263773046	5.30109789724525e-08	UpRegulated	UpStream	219343	S-C	Pair
ERV316A3	ERV316A3_14q21.1c	14	39786908	39789175	2.10618989757284	0.017188171603665	UpRegulated	ENSG00000258526	.	1.61339263773046	5.30109789724525e-08	UpRegulated	UpStream	273128	S-C	Pair
HERVL	HERVL_14q21.1a	14	39893202	39899723	2.40920462138453	0.000545064253496304	UpRegulated	ENSG00000258526	.	1.61339263773046	5.30109789724525e-08	UpRegulated	UpStream	379422	S-C	Pair
HERVL	HERVL_14q21.1b	14	40006859	40012031	2.57870001350265	0.000440417357440878	UpRegulated	ENSG00000258526	.	1.61339263773046	5.30109789724525e-08	UpRegulated	UpStream	493079	S-C	Pair
ERVLE	ERVLE_1p36.13f	1	20094082	20097380	2.9347365091724	0.0227750283293469	UpRegulated	ENSG00000127472	PLA2G5	5.11647401097993	5.29387269502079e-05	UpRegulated	UpStream	2892	S-C	Pair
PABLA	PABLA_19q13.32	19	46059546	46061292	1.92533902499698	0.0042592480397375	UpRegulated	ENSG00000268401	.	1.7608087294602	5.25308725099464e-06	UpRegulated	UpStream	29385	S-C	Pair
ERVL	ERVL_5q14.1	5	81948281	81949967	3.68025712967174	0.0243356199820357	UpRegulated	ENSG00000152348	ATG10	-1.20471313654812	5.23939071150428e-05	DownRegulated	DownStream	22058	S-C	Pair
HERVH	HERVH_5q14.1	5	81953304	81959235	3.26418604192712	0.0179260479948525	UpRegulated	ENSG00000152348	ATG10	-1.20471313654812	5.23939071150428e-05	DownRegulated	DownStream	12790	S-C	Pair
MER34B	MER34B_7p12.3	7	48119468	48121414	3.00384099252879	0.0481164698970429	UpRegulated	ENSG00000183696	UPP1	1.30411587009618	5.2153299842755e-08	UpRegulated	UpStream	10735	S-C	Pair
ERVLB4	ERVLB4_7p12.3e	7	48167972	48170161	3.01426316889918	0.0343625353681245	UpRegulated	ENSG00000183696	UPP1	1.30411587009618	5.2153299842755e-08	UpRegulated	UpStream	59239	S-C	Pair
HML5	HML5_7p12.3	7	48140030	48144674	2.99697376141922	0.0200482043912102	UpRegulated	ENSG00000183696	UPP1	1.30411587009618	5.2153299842755e-08	UpRegulated	UpStream	31297	S-C	Pair
ERVLB4	ERVLB4_10q11.22c	10	48282094	48283328	2.80606567960109	0.0488192007840606	UpRegulated	ENSG00000170324	FRMPD2	5.47119984316714	5.19248601284422e-05	UpRegulated	UpStream	7224	S-C	Pair
HML4	HML4_17q21.31	17	43323118	43351750	2.05343302079356	5.75076620461562e-06	UpRegulated	ENSG00000279602	.	1.59768200430092	5.177925935762e-05	UpRegulated	DownStream	8291	WS-C	Pair
PRIMA41	PRIMA41_17q21.31a	17	43352269	43353956	2.43380550309369	1.54799346059321e-06	UpRegulated	ENSG00000279602	.	1.59768200430092	5.177925935762e-05	UpRegulated	DownStream	6085	WS-C	Pair
ERVLB4	ERVLB4_1p21.3a	1	94785085	94786547	3.10798156865651	0.00506472424996632	UpRegulated	ENSG00000143036	SLC44A3	2.30683951620673	5.1406991509479e-05	UpRegulated	DownStream	33795	S-C	Pair
ERVLE	ERVLE_12q14.3a	12	66256833	66258223	1.3414277701899	0.00430096250325389	UpRegulated	ENSG00000090376	IRAK3	1.38975723195219	5.10982929606976e-05	UpRegulated	UpStream	2211	S-WS	Pair
ERV316A3	ERV316A3_14q32.2a	14	96635852	96639416	4.07167503180232	0.00202852589955862	UpRegulated	ENSG00000258702	.	2.68116942531771	5.08448921601746e-06	UpRegulated	UpStream	40090	S-C	Pair
ERVLE	ERVLE_12q21.1b	12	72189371	72191147	3.56694102930048	0.0261666446453758	UpRegulated	ENSG00000236333	.	2.3016227453127	5.06645512739298e-05	UpRegulated	DownStream	62361	S-C	Pair
ERVLE	ERVLE_12q21.1a	12	72162764	72167954	2.53306048163847	0.0245909614632446	UpRegulated	ENSG00000236333	.	2.3016227453127	5.06645512739298e-05	UpRegulated	DownStream	85554	S-C	Pair
ERV316A3	ERV316A3_12q24.32a	12	125686817	125689187	3.7260512183598	0.0164988826804994	UpRegulated	ENSG00000139364	TMEM132B	4.49179067184664	5.03443376418774e-09	UpRegulated	UpStream	24440	S-C	Pair
ERVLE	ERVLE_12q24.31	12	125164706	125166314	3.7422838896888	0.0130216304162832	UpRegulated	ENSG00000139364	TMEM132B	4.49179067184664	5.03443376418774e-09	UpRegulated	DownStream	20522	S-C	Pair
ERV316A3	ERV316A3_5p13.1c	5	41111329	41114252	3.75024772359598	0.0306816308215217	UpRegulated	ENSG00000039537	C6	5.59171290014092	5.03426058307194e-05	UpRegulated	DownStream	27982	S-C	Pair
MER4	MER4_20p13a	20	802729	810435	3.17274589673749	0.0202900475920901	UpRegulated	ENSG00000101276	SLC52A3	4.90806806826638	4.98838099403476e-05	UpRegulated	UpStream	26714	S-C	Pair
HERVIP10F	HERVIP10F_20p13	20	791798	800945	3.19580218594468	0.0164483830154156	UpRegulated	ENSG00000101276	SLC52A3	4.90806806826638	4.98838099403476e-05	UpRegulated	UpStream	15783	S-C	Pair
LTR19	LTR19_20p13	20	778881	784230	4.6699946982144	0.00364664448065605	UpRegulated	ENSG00000101276	SLC52A3	4.90806806826638	4.98838099403476e-05	UpRegulated	UpStream	2866	S-C	Pair
HERVIP10FH	HERVIP10FH_3p21.31	3	48333982	48335714	2.44128946289263	0.00562937218338753	UpRegulated	ENSG00000164049	FBXW12	5.14642666087385	4.97887197674823e-06	UpRegulated	DownStream	36505	S-C	Pair
ERVLE	ERVLE_8q24.13e	8	124207265	124209752	1.87100678341795	0.0115129458408105	UpRegulated	ENSG00000253868	FER1L6-AS2	4.99716909068884	4.97490214882717e-05	UpRegulated	UpStream	35743	S-C	Pair
ERV316A3	ERV316A3_1q23.3a	1	162896813	162901616	4.81249071170336	0.000936296190053013	UpRegulated	ENSG00000185860	CCDC190	6.32963053628676	4.96947293444733e-05	UpRegulated	UpStream	27998	S-C	Pair
HERVW	HERVW_11q23.2	11	114347204	114349692	2.61081088487492	0.0132185196147781	UpRegulated	ENSG00000166741	NNMT	4.735990580173	4.92588631746301e-09	UpRegulated	UpStream	33919	S-C	Pair
ERVL	ERVL_6q22.33	6	126894522	126899750	4.14365038183465	0.0137379064562579	UpRegulated	ENSG00000146374	RSPO3	5.81195222708468	4.92079463247784e-05	UpRegulated	DownStream	218854	S-C	Pair
HERVH	HERVH_6q22.33	6	126848846	126854454	6.32949774373946	0.000174855317780637	UpRegulated	ENSG00000146374	RSPO3	5.81195222708468	4.92079463247784e-05	UpRegulated	DownStream	264150	S-C	Pair
HERVL	HERVL_1q31.2c	1	193375087	193382172	1.33036187252239	0.0109022521310655	UpRegulated	ENSG00000232077	LINC01031	2.22956322252655	4.9204393080692e-06	UpRegulated	UpStream	9134	S-C	Pair
HERVL	HERVL_1q31.2d	1	193382237	193383945	2.31046243516775	0.00657283740572837	UpRegulated	ENSG00000232077	LINC01031	2.22956322252655	4.9204393080692e-06	UpRegulated	UpStream	16284	S-C	Pair
ERVLB4	ERVLB4_1q31.2	1	193439010	193444016	2.06417339366608	0.000440417357440878	UpRegulated	ENSG00000232077	LINC01031	2.22956322252655	4.9204393080692e-06	UpRegulated	UpStream	73057	S-C	Pair
ERV316A3	ERV316A3_5q33.1	5	152504339	152506682	3.5416175098613	0.0167444646811745	UpRegulated	ENSG00000249484	LINC01470	5.4625769343389	4.87233563811098e-05	UpRegulated	DownStream	112283	S-C	Pair
HERVH	HERVH_5q33.2	5	153449687	153455430	5.57813212600063	0.00229484189526916	UpRegulated	ENSG00000249484	LINC01470	5.4625769343389	4.87233563811098e-05	UpRegulated	UpStream	226144	S-C	Pair
ERV316A3	ERV316A3_4p15.2g	4	27471214	27474964	3.8023481486843	0.0233588317526997	UpRegulated	ENSG00000249699	LINC02261	3.37946150472078	4.87079876827782e-05	UpRegulated	UpStream	188989	S-C	Pair
ERV316A3	ERV316A3_4p15.2h	4	27528392	27531682	4.5959756918321	0.00296750957613734	UpRegulated	ENSG00000249699	LINC02261	3.37946150472078	4.87079876827782e-05	UpRegulated	UpStream	246167	S-C	Pair
HARLEQUIN	HARLEQUIN_4q13.2a	4	68571156	68576696	3.21927248584906	0.000738183282540454	UpRegulated	ENSG00000197888	UGT2B17	3.14225130933006	4.8585828841227e-05	UpRegulated	UpStream	2629	WS-C	Pair
ERVLE	ERVLE_5q33.2	5	155696194	155700296	3.47698513295299	0.015291058337175	UpRegulated	ENSG00000270442	PPIGP1	5.64578612034289	4.83230554360497e-05	UpRegulated	UpStream	202596	S-C	Pair
ERVLE	ERVLE_8q21.11	8	74113253	74115437	1.86234274793618	8.13464820794755e-05	UpRegulated	ENSG00000253983	LOC105375903	1.95148130503957	4.82120090445388e-05	UpRegulated	DownStream	83959	S-C	Pair
ERVLE	ERVLE_8q13.1c	8	66788691	66789766	1.01990951183469	0.00122227051381521	UpRegulated	ENSG00000178460	MCMDC2	-1.54100279887206	4.76671483708223e-05	DownRegulated	DownStream	80983	WS-C	Pair
ERV316A3	ERV316A3_6q22.1d	6	117280647	117283625	3.53099178094493	0.0197025561842334	UpRegulated	ENSG00000047936	ROS1	5.88355476536817	4.68909704009244e-05	UpRegulated	DownStream	4675	S-C	Pair
ERVLB4	ERVLB4_8p21.3b	8	23336642	23337699	1.15520800345515	0.022910129766203	UpRegulated	ENSG00000197217	ENTPD4	0.4883771064163	4.6792550734055e-05	Non-DEG	DownStream	48084	WS-C	.
ERVLE	ERVLE_12p11.22c	12	29773476	29774169	1.94795688807765	0.00587839871730085	UpRegulated	ENSG00000242986	RPL21P99	3.06862220251247	4.64604460083137e-06	UpRegulated	UpStream	114678	S-C	Pair
HERVL	HERVL_3p12.2a	3	80898414	80900095	3.80386922661045	0.0354425665316541	UpRegulated	ENSG00000243694	.	5.51136098682582	4.64465572668227e-05	UpRegulated	DownStream	93773	S-C	Pair
ERV316A3	ERV316A3_3p12.2c	3	80831826	80835595	3.0311967599602	0.019692580828285	UpRegulated	ENSG00000243694	.	5.51136098682582	4.64465572668227e-05	UpRegulated	DownStream	158273	S-C	Pair
ERVLE	ERVLE_3p12.2e	3	80885606	80887604	3.95422472357303	0.0130407149611503	UpRegulated	ENSG00000243694	.	5.51136098682582	4.64465572668227e-05	UpRegulated	DownStream	106264	S-C	Pair
ERV316A3	ERV316A3_3p12.2b	3	80825941	80828888	3.39333051474221	0.0115129458408105	UpRegulated	ENSG00000243694	.	5.51136098682582	4.64465572668227e-05	UpRegulated	DownStream	164980	S-C	Pair
ERVLE	ERVLE_15q25.1b	15	79128336	79130936	3.01162170375263	0.0466850913502594	UpRegulated	ENSG00000058335	RASGRF1	2.0759658494636	4.59484230640211e-05	UpRegulated	UpStream	37563	S-C	Pair
ERVLE	ERVLE_11q13.5c	11	76725656	76729039	2.20942922413374	0.0190487760010199	UpRegulated	ENSG00000204529	.	4.68504850615424	4.53690349397545e-05	UpRegulated	UpStream	5855	S-C	Pair
MER4	MER4_2q14.1a	2	112849107	112853024	2.05507364117119	0.00265105764561171	UpRegulated	ENSG00000280228	.	2.51929043398872	4.50590061851975e-05	UpRegulated	UpStream	4912	S-C	Pair
ERVL	ERVL_8p21.2	8	27003326	27006133	3.19839758039565	0.0383857477628345	UpRegulated	ENSG00000120907	ADRA1A	5.94415344623593	4.50101210245404e-06	UpRegulated	UpStream	136053	S-C	Pair
ERVLE	ERVLE_8p21.2d	8	26694905	26697663	4.49449738399319	0.00955284946465393	UpRegulated	ENSG00000120907	ADRA1A	5.94415344623593	4.50101210245404e-06	UpRegulated	DownStream	50487	S-C	Pair
ERVLB4	ERVLB4_9q21.33a	9	84643747	84648345	3.9912631690467	0.00540914659570394	UpRegulated	ENSG00000148053	NTRK2	3.54849966196787	4.41581278432137e-06	UpRegulated	DownStream	20206	S-C	Pair
ERVLE	ERVLE_12p13.2d	12	11635882	11641376	2.09521771809005	0.0384296228250843	UpRegulated	ENSG00000247157	LINC01252	1.94104599388467	4.40547567884267e-05	UpRegulated	UpStream	45513	S-C	Pair
HERVL18	HERVL18_1p22.3	1	86409350	86416680	4.00340104708126	0.00664259751041062	UpRegulated	ENSG00000137975	CLCA2	5.51619472431483	4.40547567884267e-05	UpRegulated	DownStream	7406	S-C	Pair
HERVH	HERVH_12p13.2c	12	11609767	11615294	4.1727539900854	0.000580709952575081	UpRegulated	ENSG00000247157	LINC01252	1.94104599388467	4.40547567884267e-05	UpRegulated	UpStream	19398	S-C	Pair
ERV316A3	ERV316A3_1q21.3a	1	151498455	151503350	4.18853683065466	0.00240970856988552	UpRegulated	ENSG00000143442	POGZ	0.49998669787375	4.37992698379881e-05	Non-DEG	UpStream	38990	S-C	.
HERVW	HERVW_19q13.2	19	40986243	40988149	4.69432485071465	0.032898049001195	UpRegulated	ENSG00000197408	CYP2B6	5.68968148457907	4.37933418518851e-07	UpRegulated	DownStream	3150	S-C	Pair
ERVLE	ERVLE_14q32.32c	14	103145982	103149852	2.20278490397559	0.00929778629058989	UpRegulated	ENSG00000259374	.	2.24608567683562	4.3765231062266e-05	UpRegulated	UpStream	4023	S-C	Pair
ERV316A3	ERV316A3_13q13.1b	13	33026467	33028287	2.94970888554882	0.000463001278850547	UpRegulated	ENSG00000133121	STARD13	1.77779320987065	4.36524415235981e-07	UpRegulated	DownStream	74848	S-C	Pair
ERV316A3	ERV316A3_3q13.12c	3	107248969	107249989	1.22206615081753	0.0407701940651763	UpRegulated	ENSG00000239828	.	2.82456630305612	4.35505666812945e-06	UpRegulated	DownStream	22622	S-C	Pair
ERV316A3	ERV316A3_18p11.22b	18	9904937	9906052	2.29688963731379	0.0351916163038185	UpRegulated	ENSG00000168454	TXNDC2	2.62555584619595	4.35505666812945e-06	UpRegulated	UpStream	15662	S-C	Pair
ERVLE	ERVLE_7q32.2b	7	130706853	130708286	3.98870917689873	0.0104694601811879	UpRegulated	ENSG00000266265	KLF14	3.83344297454671	4.33343587980044e-06	UpRegulated	DownStream	22949	S-C	Pair
ERV316A3	ERV316A3_4q28.3t	4	137964699	137969722	3.98449608952159	0.00300436934286449	UpRegulated	ENSG00000248307	LINC00616	5.93436566266669	4.32739551656772e-06	UpRegulated	DownStream	57700	S-C	Pair
MER41	MER41_13q34b	13	113387466	113391309	2.28933217271672	0.00854034062051821	UpRegulated	ENSG00000153531	ADPRHL1	1.73793158482418	4.31977137101875e-06	UpRegulated	DownStream	8301	S-C	Pair
MER4	MER4_5q12.3b	5	66465762	66470705	2.18299601375036	0.0358654492147537	UpRegulated	ENSG00000251391	.	2.92398997136171	4.30646484940212e-05	UpRegulated	UpStream	142818	S-C	Pair
ERVLB4	ERVLB4_5q12.3b	5	66505357	66507400	3.08001441291664	0.00885339542915622	UpRegulated	ENSG00000251391	.	2.92398997136171	4.30646484940212e-05	UpRegulated	UpStream	182413	S-C	Pair
MER4	MER4_5q12.3c	5	66470947	66474000	3.58088238502955	0.0047601310608932	UpRegulated	ENSG00000251391	.	2.92398997136171	4.30646484940212e-05	UpRegulated	UpStream	148003	S-C	Pair
ERVLE	ERVLE_5q12.3c	5	66416814	66418774	3.85515972962238	0.00192345906897903	UpRegulated	ENSG00000251391	.	2.92398997136171	4.30646484940212e-05	UpRegulated	UpStream	93870	S-C	Pair
ERVLE	ERVLE_5q31.3a	5	141264023	141265504	1.39174555208913	0.0398395234795212	UpRegulated	ENSG00000120329	SLC25A2	1.66839932198669	4.29214109533285e-05	UpRegulated	DownStream	37125	S-C	Pair
ERVLE	ERVLE_5q31.3c	5	141280670	141282711	1.08777878728463	0.0172296945875143	UpRegulated	ENSG00000120329	SLC25A2	1.66839932198669	4.29214109533285e-05	UpRegulated	DownStream	19918	S-C	Pair
ERV316A3	ERV316A3_5q31.3a	5	141272549	141274064	1.6839378968711	0.00910591602210055	UpRegulated	ENSG00000120329	SLC25A2	1.66839932198669	4.29214109533285e-05	UpRegulated	DownStream	28565	S-C	Pair
ERV316A3	ERV316A3_5q31.3b	5	141275576	141280667	1.33867446455234	0.00593973747834613	UpRegulated	ENSG00000120329	SLC25A2	1.66839932198669	4.29214109533285e-05	UpRegulated	DownStream	21962	S-C	Pair
ERVLE	ERVLE_5q31.3b	5	141266733	141269951	1.66345983017751	0.00548339291945305	UpRegulated	ENSG00000120329	SLC25A2	1.66839932198669	4.29214109533285e-05	UpRegulated	DownStream	32678	S-C	Pair
MER101	MER101_11q13.2	11	67654639	67661572	4.36808138092278	0.00265161704346687	UpRegulated	ENSG00000132746	ALDH3B2	5.24880586590992	4.26692657237883e-05	UpRegulated	DownStream	590	S-C	Pair
HERVH	HERVH_1p32.3e	1	55022708	55028369	2.95431789192543	0.00103248415578626	UpRegulated	ENSG00000169174	PCSK9	5.36835293346781	4.24004054424479e-07	UpRegulated	DownStream	11179	S-C	Pair
HARLEQUIN	HARLEQUIN_7q32.1b	7	129583380	129586675	1.43119104525062	0.00423379302725268	UpRegulated	ENSG00000273329	.	0.836774547247367	4.23506360142561e-05	Non-DEG	DownStream	17873	S-C	.
HARLEQUIN	HARLEQUIN_7q32.1a	7	129578164	129583087	2.2993469032433	0.00166517127709437	UpRegulated	ENSG00000273329	.	0.836774547247367	4.23506360142561e-05	Non-DEG	DownStream	21461	S-C	.
HERVIP10FH	HERVIP10FH_8q24.13b	8	124907227	124911915	3.67644091633937	0.0241115365567547	UpRegulated	ENSG00000255491	LOC105375743	1.92814982843802	4.19420074800304e-05	UpRegulated	UpStream	49711	S-C	Pair
ERV316A3	ERV316A3_8q24.13d	8	124886335	124889425	3.81098421281506	0.0152955576384779	UpRegulated	ENSG00000255491	LOC105375743	1.92814982843802	4.19420074800304e-05	UpRegulated	UpStream	28819	S-C	Pair
HERVW	HERVW_8q24.13	8	124899765	124904056	4.27672308242162	0.0115908819172573	UpRegulated	ENSG00000255491	LOC105375743	1.92814982843802	4.19420074800304e-05	UpRegulated	UpStream	42249	S-C	Pair
HERVH	HERVH_1q31.3	1	198034651	198040990	3.54098945763315	0.011374989142889	UpRegulated	ENSG00000143355	LHX9	5.5799198696644	4.15948230346742e-06	UpRegulated	UpStream	99173	S-C	Pair
MER61	MER61_17p13.1	17	7522858	7529262	2.66715392087024	4.8306257118371e-05	UpRegulated	ENSG00000181222	POLR2A	0.600081590398376	4.13286505558036e-05	Non-DEG	UpStream	8242	S-C	.
HERVL	HERVL_11q12.1a	11	56039239	56045298	3.94826895408053	0.00918737304449579	UpRegulated	ENSG00000181785	OR5AS1	5.84770432956014	4.11314877630083e-05	UpRegulated	UpStream	1048	S-C	Pair
ERVLB4	ERVLB4_22q11.1b	22	17281404	17283901	4.95163587912135	0.00202852589955862	UpRegulated	ENSG00000241832	CECR3	3.04012503037659	4.10478908715456e-05	UpRegulated	UpStream	14671	S-C	Pair
HERVH	HERVH_1p32.3e	1	55022708	55028369	2.95431789192543	0.00103248415578626	UpRegulated	ENSG00000162399	BSND	3.78578270176441	4.08636115446147e-05	UpRegulated	UpStream	11825	S-C	Pair
ERV316A3	ERV316A3_11q23.2	11	112774533	112776204	3.24852529089702	0.0442232134968232	UpRegulated	ENSG00000254968	LINC02763	2.62866705417268	4.07780109770358e-05	UpRegulated	UpStream	152804	S-C	Pair
HERVL40	HERVL40_15q21.3	15	57013977	57017165	1.03636974929084	0.00247726613965907	UpRegulated	ENSG00000137871	ZNF280D	0.692179820336543	4.05999800415374e-05	Non-DEG	UpStream	95406	WS-C	.
MER34B	MER34B_22q13.31	22	44852585	44854182	1.71466226831973	0.013848308404566	UpRegulated	ENSG00000056487	PHF21B	5.1514790644581	3.96526255786552e-06	UpRegulated	DownStream	26980	S-C	Pair
HERVL	HERVL_2q35a	2	220536825	220543740	4.3850003117517	0.00280575507341189	UpRegulated	ENSG00000224819	.	6.30658909593002	3.96526255786552e-06	UpRegulated	DownStream	247338	S-C	Pair
ERV316A3	ERV316A3_12q14.3b	12	64771136	64772424	1.42083890163637	0.0150192962215495	UpRegulated	ENSG00000111490	TBC1D30	1.48024293058577	3.94287575479057e-05	UpRegulated	DownStream	8769	S-WS	Pair
ERV316A3	ERV316A3_14q12f	14	29299954	29303478	3.90751706744491	0.0129516540031926	UpRegulated	ENSG00000258028	LOC107984685	5.32594141288406	3.9369235052648e-05	UpRegulated	UpStream	271191	S-C	Pair
HERVL	HERVL_14q12c	14	29170825	29176730	3.92244135410725	0.00917090719589338	UpRegulated	ENSG00000258028	LOC107984685	5.32594141288406	3.9369235052648e-05	UpRegulated	UpStream	142062	S-C	Pair
HML6	HML6_13q13.3	13	37558860	37561209	4.55457897204904	0.00733729632920562	UpRegulated	ENSG00000133110	POSTN	5.63890478193917	3.90763579323558e-05	UpRegulated	DownStream	1374	S-C	Pair
ERV316A3	ERV316A3_6p25.2a	6	2528675	2531830	4.2338213117609	0.00296750957613734	UpRegulated	ENSG00000250903	GMDS-DT	0.798506767240695	3.89000766781448e-05	Non-DEG	UpStream	46653	S-C	.
HERVH	HERVH_13q22.3	13	77933223	77939379	3.39270816012461	0.027112170249085	UpRegulated	ENSG00000136160	EDNRB	2.64915196066407	3.83652234750626e-07	UpRegulated	UpStream	13455	S-C	Pair
HERVL18	HERVL18_3p21.31a	3	46417556	46419247	1.2349030693313	0.0229514481559074	UpRegulated	ENSG00000012223	LTF	2.56198101482758	3.8243625428926e-05	UpRegulated	DownStream	16398	S-C	Pair
ERVLB4	ERVLB4_12q21.1b	12	75030969	75037864	2.36561316185172	0.00519645788667594	UpRegulated	ENSG00000166006	KCNC2	5.62752280474558	3.8243625428926e-05	UpRegulated	DownStream	2213	S-C	Pair
HML6	HML6_3p21.31b	3	46426543	46433630	1.59839754210906	0.00240970856988552	UpRegulated	ENSG00000012223	LTF	2.56198101482758	3.8243625428926e-05	UpRegulated	DownStream	2015	S-C	Pair
HERVL18	HERVL18_3p21.31b	3	46419310	46423900	1.870300395176	0.00155451673453015	UpRegulated	ENSG00000012223	LTF	2.56198101482758	3.8243625428926e-05	UpRegulated	DownStream	11745	S-C	Pair
ERV316A3	ERV316A3_12q23.3e	12	108421653	108425860	3.02890526911428	0.0386522911354722	UpRegulated	ENSG00000174600	CMKLR1	-1.10899341314923	3.80842625131225e-05	DownRegulated	UpStream	82312	S-C	Pair
MER4	MER4_Xp11.3a	X	43619349	43624287	3.40419374549511	0.0258144724405313	UpRegulated	ENSG00000189221	MAOA	2.69522938179463	3.80285978499733e-06	UpRegulated	DownStream	30620	S-WS	Pair
HERVK11	HERVK11_7p12.1	7	50576977	50583954	3.35445935705189	0.0290061648777302	UpRegulated	ENSG00000106070	GRB10	2.38301941377217	3.79607576006583e-11	UpRegulated	DownStream	6109	S-C	Pair
HML3	HML3_12q13.11	12	47443339	47448766	2.78564221527277	0.00598609901491107	UpRegulated	ENSG00000257906	.	2.68813374340653	3.76956977892905e-05	UpRegulated	UpStream	23160	S-C	Pair
ERVLE	ERVLE_1q44f	1	248215760	248221016	3.50186243543726	0.00643658746442488	UpRegulated	ENSG00000228198	OR2M3	4.45870709981874	3.74433274693806e-05	UpRegulated	UpStream	2835	S-C	Pair
ERV316A3	ERV316A3_5q12.3e	5	67374999	67376628	2.8009806898932	0.00414332024832226	UpRegulated	ENSG00000249364	LINC02997	4.40539397726284	3.69420689728511e-05	UpRegulated	DownStream	2750	S-C	Pair
HERVS71	HERVS71_8p23.1b	8	12519908	12527223	1.14072678075552	0.00868655095214049	UpRegulated	ENSG00000242607	RPS3AP34	2.0935932523975	3.66202626806984e-05	UpRegulated	DownStream	43127	S-C	Pair
HML2	HML2_6q25.1	6	150859613	150862438	2.97040084883161	6.93803708652178e-07	UpRegulated	ENSG00000120278	PLEKHG1	1.28874124374113	3.6581740842874e-05	UpRegulated	UpStream	15948	S-C	Pair
HERV9	HERV9_6q25.1	6	150849127	150856692	2.52175285713323	1.5899077423107e-06	UpRegulated	ENSG00000120278	PLEKHG1	1.28874124374113	3.6581740842874e-05	UpRegulated	UpStream	5462	S-C	Pair
HERVW	HERVW_12q21.31	12	84793972	84798674	4.10836084907783	0.0165306917135009	UpRegulated	ENSG00000072041	SLC6A15	5.28834536308347	3.59137647824506e-05	UpRegulated	DownStream	60814	S-C	Pair
ERV316A3	ERV316A3_21q22.2a	21	38338593	38340596	3.66842930814835	0.00259501775977987	UpRegulated	ENSG00000157554	ERG	2.34994414367206	3.58417446714051e-06	UpRegulated	DownStream	39431	S-C	Pair
ERVLE	ERVLE_7q31.32e	7	122956597	122961560	3.11821969624312	0.0327829760690485	UpRegulated	ENSG00000081803	CADPS2	3.80216103714099	3.54054171847747e-06	UpRegulated	UpStream	69838	S-C	Pair
ERV316A3	ERV316A3_5p14.3f	5	21103390	21105567	3.37325982633913	0.0251651439107281	UpRegulated	ENSG00000251629	LINC02241	3.25231141664673	3.52880769335962e-05	UpRegulated	UpStream	165699	S-C	Pair
HERVL	HERVL_5p14.3c	5	20341120	20343479	4.04090561604576	0.0224180910496784	UpRegulated	ENSG00000251629	LINC02241	3.25231141664673	3.52880769335962e-05	UpRegulated	DownStream	268361	S-C	Pair
MER4	MER4_5p14.3b	5	21113479	21117460	3.9142828395223	0.00631624672356147	UpRegulated	ENSG00000251629	LINC02241	3.25231141664673	3.52880769335962e-05	UpRegulated	UpStream	175788	S-C	Pair
HERVH	HERVH_16q21d	16	65229805	65235349	3.83782511935227	0.049951243511431	UpRegulated	ENSG00000261742	LINC00922	5.99718237236253	3.52377867272434e-05	UpRegulated	DownStream	49150	S-C	Pair
ERVLB4	ERVLB4_9q33.1a	9	115676479	115680571	4.21556319794173	0.0033883197455371	UpRegulated	ENSG00000173077	DELEC1	2.50470767539845	3.4979696206651e-05	UpRegulated	UpStream	273835	S-C	Pair
HERVH	HERVH_9q21.13b	9	75351145	75357575	2.41776505482245	0.00267903396070931	UpRegulated	ENSG00000212316	RNU6-1228P	1.50038488654275	3.48164077241976e-05	UpRegulated	UpStream	152968	S-C	Pair
PABLB	PABLB_3p25.3a	3	9577233	9579350	4.05762545968495	0.026338534187228	UpRegulated	ENSG00000156959	LHFPL4	4.56757771656058	3.46966826564204e-05	UpRegulated	UpStream	23431	S-C	Pair
ERVLB4	ERVLB4_17q24.3	17	72642784	72644069	1.09236156536458	0.0270757831707488	UpRegulated	ENSG00000227036	LINC00511	2.80237576755387	3.45625405846586e-05	UpRegulated	UpStream	2312	S-C	Pair
HERVL	HERVL_8q11.21	8	51267511	51269038	3.79002015100102	0.021135273709243	UpRegulated	ENSG00000147485	PXDNL	1.16078338444064	3.4545664330827e-05	UpRegulated	DownStream	50540	S-C	Pair
HERV9	HERV9_8q11.21b	8	51288755	51299578	4.82420406463475	0.00106606907773079	UpRegulated	ENSG00000147485	PXDNL	1.16078338444064	3.4545664330827e-05	UpRegulated	DownStream	20000	S-C	Pair
HERVH	HERVH_7q31.31b	7	120776623	120782885	6.74090535235383	5.206691372604e-06	UpRegulated	ENSG00000106025	TSPAN12	3.64519500173889	3.44595412470475e-06	UpRegulated	DownStream	4435	S-C	Pair
HERVH	HERVH_7q31.31c	7	120885700	120891391	6.40987085505577	1.32173587839814e-05	UpRegulated	ENSG00000106025	TSPAN12	3.64519500173889	3.44595412470475e-06	UpRegulated	UpStream	27298	S-C	Pair
ERVLB4	ERVLB4_7q31.31d	7	120765254	120768455	3.74849139266693	0.011146865958169	UpRegulated	ENSG00000106025	TSPAN12	3.64519500173889	3.44595412470475e-06	UpRegulated	DownStream	18865	S-C	Pair
ERVLE	ERVLE_7q31.31d	7	120934939	120938934	1.86058581855486	0.00866706705499447	UpRegulated	ENSG00000106025	TSPAN12	3.64519500173889	3.44595412470475e-06	UpRegulated	UpStream	76537	S-C	Pair
ERVLB4	ERVLB4_9q31.3	9	111949200	111952521	3.54600502423205	0.0131384894698666	UpRegulated	ENSG00000148154	UGCG	1.24781395035967	3.42767737976407e-05	UpRegulated	UpStream	13831	S-C	Pair
ERVL	ERVL_16p12.3	16	19272499	19281613	4.26554904843935	0.000927768396508095	UpRegulated	ENSG00000261210	CLEC19A	5.75534316692774	3.4154065774748e-05	UpRegulated	DownStream	4126	S-C	Pair
HUERSP3B	HUERSP3B_3q28b	3	190681070	190685007	2.89277746639015	0.0460165149703009	UpRegulated	ENSG00000196083	IL1RAP	2.01334801372193	3.41313029143704e-09	UpRegulated	UpStream	21320	S-WS	Pair
MER41	MER41_2q33.1	2	200552394	200557622	1.11077541216651	0.01637519548871	UpRegulated	ENSG00000138356	AOX1	3.33091473645099	3.36327470979833e-07	UpRegulated	DownStream	28246	S-C	Pair
HERVW	HERVW_3q13.32	3	118842668	118851684	3.52814138287564	0.0215782470464079	UpRegulated	ENSG00000144847	IGSF11	2.72626001598959	3.34282537027514e-06	UpRegulated	DownStream	48873	S-C	Pair
HERVL	HERVL_3q13.32	3	118358463	118364569	3.36722155589638	0.00350378219067113	UpRegulated	ENSG00000144847	IGSF11	2.72626001598959	3.34282537027514e-06	UpRegulated	DownStream	535988	S-C	Pair
HERVL18	HERVL18_3q13.32	3	118801874	118803365	2.94083441248055	0.00252811859593214	UpRegulated	ENSG00000144847	IGSF11	2.72626001598959	3.34282537027514e-06	UpRegulated	DownStream	97192	S-C	Pair
MER41	MER41_3q13.32	3	118589641	118594970	2.79646956880756	0.00172423769339892	UpRegulated	ENSG00000144847	IGSF11	2.72626001598959	3.34282537027514e-06	UpRegulated	DownStream	305587	S-C	Pair
ERVLE	ERVLE_3q13.32	3	118735081	118739848	3.49395411541005	0.000177749613322946	UpRegulated	ENSG00000144847	IGSF11	2.72626001598959	3.34282537027514e-06	UpRegulated	DownStream	160709	S-C	Pair
ERVLB4	ERVLB4_1p21.3c	1	98773793	98775877	3.8892256342408	0.0323079863018069	UpRegulated	ENSG00000162627	SNX7	3.20299062991361	3.32951140472572e-05	UpRegulated	UpStream	13293	S-C	Pair
ERV316A3	ERV316A3_1p21.3b	1	98942499	98944900	2.94433232723051	0.0113075472193226	UpRegulated	ENSG00000162627	SNX7	3.20299062991361	3.32951140472572e-05	UpRegulated	UpStream	181999	S-C	Pair
ERV316A3	ERV316A3_8q12.1a	8	54952787	54958591	2.92790854127534	0.0351456514888075	UpRegulated	ENSG00000206579	XKR4	6.00806151949144	3.32207200482061e-07	UpRegulated	DownStream	143798	S-C	Pair
MER41	MER41_8q12.1b	8	55729095	55732243	1.0124612726622	0.0190774097771185	UpRegulated	ENSG00000206579	XKR4	6.00806151949144	3.32207200482061e-07	UpRegulated	UpStream	187041	S-C	Pair
HARLEQUIN	HARLEQUIN_8q12.1a	8	55706083	55716049	1.26648918538489	0.00434774049657636	UpRegulated	ENSG00000206579	XKR4	6.00806151949144	3.32207200482061e-07	UpRegulated	UpStream	164029	S-C	Pair
ERVLE	ERVLE_20p13a	20	2044140	2046531	3.4483850272503	0.0225650400284794	UpRegulated	ENSG00000233896	PDYN-AS1	3.67205001847161	3.24393017481759e-06	UpRegulated	UpStream	36623	S-C	Pair
HERVW	HERVW_2q13	2	112039346	112044989	1.28344471171029	0.00798953399473502	UpRegulated	ENSG00000153208	MERTK	1.40829661386607	3.23755979352502e-05	UpRegulated	UpStream	9785	S-C	Pair
ERVLE	ERVLE_2q14.2	2	121319387	121323125	2.74404597055723	0.0480973046327009	UpRegulated	ENSG00000074054	CLASP1	0.426491808721461	3.21897680666377e-07	Non-DEG	DownStream	14651	S-C	.
HERVE	HERVE_3p25.3a	3	8673356	8676083	4.23877085405191	0.0239559116813667	UpRegulated	ENSG00000227110	LMCD1-AS1	4.11667762183593	3.20327292813114e-06	UpRegulated	UpStream	61432	S-C	Pair
HERVE	HERVE_3p25.3b	3	8679702	8683824	3.59108305041722	0.00408680567822656	UpRegulated	ENSG00000227110	LMCD1-AS1	4.11667762183593	3.20327292813114e-06	UpRegulated	UpStream	67778	S-C	Pair
LTR25	LTR25_2q32.3a	2	196124161	196131057	1.24722868692968	0.0394474259875435	UpRegulated	ENSG00000118997	DNAH7	2.08189764276491	3.19294854972349e-05	UpRegulated	UpStream	55349	S-WS	Pair
ERV316A3	ERV316A3_20q13.33b	20	63702999	63704689	1.03148482836262	0.00780313560058237	UpRegulated	ENSG00000026036	RTEL1-TNFRSF6B	1.30067880182072	3.19157027626748e-05	UpRegulated	UpStream	4315	WS-C	Pair
ERVLE	ERVLE_10q26.3d	10	132031248	132036125	1.71603527081014	0.00217311481521272	UpRegulated	ENSG00000188385	JAKMIP3	2.07024358190913	3.1806382903824e-06	UpRegulated	DownStream	68546	S-C	Pair
HERVH	HERVH_5q23.2a	5	122474226	122478846	5.94216587293991	0.000101001142228971	UpRegulated	ENSG00000251538	LINC02201	4.45253531233158	3.17120343833362e-05	UpRegulated	DownStream	150106	S-C	Pair
ERVLE	ERVLE_4q21.3	4	86916104	86921518	1.44250114005457	0.000318281304194149	UpRegulated	ENSG00000251411	.	2.31678346906088	3.15629788996597e-07	UpRegulated	UpStream	1287	S-C	Pair
HERVL32	HERVL32_3p12.1	3	87036345	87038886	3.57789213249136	0.0319976594781107	UpRegulated	ENSG00000206538	VGLL3	5.36741918692691	3.12731598848069e-05	UpRegulated	UpStream	45226	S-C	Pair
ERVLB4	ERVLB4_2q23.3	2	152780807	152781886	2.577274613263	0.0461067425850584	UpRegulated	ENSG00000177917	ARL6IP6	0.413665858544245	3.11431706367765e-05	Non-DEG	UpStream	19554	S-C	.
ERVLE	ERVLE_12q14.3a	12	66256833	66258223	1.99960630273466	1.64866530256128e-06	UpRegulated	ENSG00000090376	IRAK3	1.609267784969	3.10185280255343e-07	UpRegulated	UpStream	2211	S-C	Pair
HERVH	HERVH_12p12.3a	12	14705421	14710640	1.9151283963989	0.0250790641814395	UpRegulated	ENSG00000261324	.	0.828815712413378	3.09803188316789e-06	Non-DEG	DownStream	51864	S-C	.
HERVH	HERVH_19q13.2a	19	38750366	38755295	1.474179055491	0.0195053341523717	UpRegulated	ENSG00000267892	.	2.98329468970279	3.08748076608774e-05	UpRegulated	UpStream	10503	S-C	Pair
ERV316A3	ERV316A3_15q25.2a	15	81572878	81574370	3.03336923397966	0.00493099196986803	UpRegulated	ENSG00000259343	.	2.37173973460575	3.07207555892912e-08	UpRegulated	UpStream	54678	S-C	Pair
HERVL18	HERVL18_6q23.3	6	134871407	134875649	2.150402917774	0.017414330225206	UpRegulated	ENSG00000236389	.	4.32442146341379	3.06148841436415e-06	UpRegulated	UpStream	164058	S-C	Pair
ERVL	ERVL_6q23.3a	6	134771009	134771659	3.04062739973227	0.0070299642279632	UpRegulated	ENSG00000236389	.	4.32442146341379	3.06148841436415e-06	UpRegulated	UpStream	63660	S-C	Pair
ERVLE	ERVLE_6q23.3a	6	134769530	134770270	2.86851846106859	0.00364204198352926	UpRegulated	ENSG00000236389	.	4.32442146341379	3.06148841436415e-06	UpRegulated	UpStream	62181	S-C	Pair
ERV316A3	ERV316A3_2q34c	2	210882425	210886739	3.78578057628218	0.0113587692969248	UpRegulated	ENSG00000021826	CPS1	2.53871373463647	3.04880057937971e-05	UpRegulated	UpStream	203318	S-C	Pair
HERVL	HERVL_9p21.1d	9	32352869	32355206	3.36221312302243	0.026338534187228	UpRegulated	ENSG00000122729	ACO1	-1.37039981362514	3.03485151173225e-06	DownRegulated	DownStream	29397	S-C	Pair
HERVL40	HERVL40_9p21.1	9	32371344	32377156	2.79072561890913	0.019050895019338	UpRegulated	ENSG00000122729	ACO1	-1.37039981362514	3.03485151173225e-06	DownRegulated	DownStream	7447	S-C	Pair
HERVH	HERVH_19q13.11	19	34514096	34517725	2.89123262052673	0.0457420808592721	UpRegulated	ENSG00000142279	WTIP	3.02476656745999	3.03349891344375e-08	UpRegulated	UpStream	1792	S-C	Pair
HERVH	HERVH_9q21.32b	9	82883733	82889489	5.10120216437288	0.0040145846535934	UpRegulated	ENSG00000165105	RASEF	5.48162878297805	3.00275424800078e-07	UpRegulated	DownStream	90096	S-C	Pair
HUERSP1	HUERSP1_13q13.1	13	32825641	32827787	3.90456466503652	0.0297968120180252	UpRegulated	ENSG00000277151	.	0.690453651665844	2.98522125215287e-05	Non-DEG	UpStream	37463	S-C	.
ERVL	ERVL_13q13.1b	13	32876118	32878753	3.23903115741187	0.0134530020193873	UpRegulated	ENSG00000277151	.	0.690453651665844	2.98522125215287e-05	Non-DEG	UpStream	87940	S-C	.
ERVLE	ERVLE_14q12c	14	24555982	24559481	2.57241769866081	0.0284092738719273	UpRegulated	ENSG00000100448	CTSG	3.51543580536665	2.96572907073886e-07	UpRegulated	DownStream	14041	S-C	Pair
HERVH	HERVH_7q11.23b	7	75778912	75788562	2.83928725319943	0.0154403592353782	UpRegulated	ENSG00000127946	HIP1	1.23106627452003	2.95871575203859e-06	UpRegulated	UpStream	39950	S-C	Pair
HML3	HML3_4q13.3b	4	73366253	73370272	2.77824058229149	0.00816190262952812	UpRegulated	ENSG00000163631	ALB	4.35089236457063	2.94449656837497e-07	UpRegulated	DownStream	26842	S-C	Pair
HML3	HML3_4q13.3a	4	73357146	73360149	3.06678847323477	0.00548339291945305	UpRegulated	ENSG00000163631	ALB	4.35089236457063	2.94449656837497e-07	UpRegulated	DownStream	36965	S-C	Pair
ERVLE	ERVLE_5p13.2e	5	38196883	38200966	2.7114154999013	0.0472418852363664	UpRegulated	ENSG00000164318	EGFLAM	6.25544570247407	2.91591367578311e-05	UpRegulated	DownStream	57443	S-C	Pair
ERVLE	ERVLE_9p24.2b	9	2936130	2937740	4.049286162275	0.0207125295059819	UpRegulated	ENSG00000236511	LINC01231	5.37979686265353	2.86336702944297e-05	UpRegulated	DownStream	243849	S-C	Pair
HERVL	HERVL_1p13.2c	1	115005286	115011033	3.88379707254235	0.00798953399473502	UpRegulated	ENSG00000198765	SYCP1	5.84140966105485	2.85027889124153e-05	UpRegulated	UpStream	9916	S-C	Pair
ERV316A3	ERV316A3_9q34.3c	9	136315240	136318401	3.25268875340238	0.0263008635595354	UpRegulated	ENSG00000260220	CCDC187	3.04309321525327	2.8499334540027e-05	UpRegulated	UpStream	8339	S-C	Pair
ERVLE	ERVLE_3q13.13b	3	108537244	108538368	1.61822700231623	0.0136063862960026	UpRegulated	ENSG00000241634	RPL13P8	1.46241194655234	2.82522200911547e-05	UpRegulated	DownStream	4999	WS-C	Pair
ERVLE	ERVLE_Xp21.3a	X	27072152	27076503	4.13450174139766	0.00923075557294642	UpRegulated	ENSG00000228933	.	5.04340950922661	2.82443309526087e-05	UpRegulated	DownStream	98417	S-C	Pair
ERVLE	ERVLE_5p12b	5	43281671	43286380	1.24902274874116	0.00353286801317518	UpRegulated	ENSG00000177453	NIM1K	2.28561233158521	2.80814767273255e-06	UpRegulated	UpStream	821	S-C	Pair
HERVL18	HERVL18_3p21.31b	3	46419310	46423900	3.09346229266792	3.8258940364978e-08	UpRegulated	ENSG00000012223	LTF	2.78810033097481	2.80475657814764e-06	UpRegulated	DownStream	11745	WS-C	Pair
HML6	HML6_3p21.31b	3	46426543	46433630	2.84605072416736	2.08103161489804e-08	UpRegulated	ENSG00000012223	LTF	2.78810033097481	2.80475657814764e-06	UpRegulated	DownStream	2015	WS-C	Pair
HERVL18	HERVL18_3p21.31a	3	46417556	46419247	2.53913019445843	1.23274813626368e-05	UpRegulated	ENSG00000012223	LTF	2.78810033097481	2.80475657814764e-06	UpRegulated	DownStream	16398	WS-C	Pair
ERVLE	ERVLE_2q12.1a	2	102548638	102552825	3.10947789347302	0.0243595607009665	UpRegulated	ENSG00000180251	SLC9A4	3.48205023041348	2.79463789570165e-06	UpRegulated	UpStream	14666	S-C	Pair
ERVLE	ERVLE_2q12.1b	2	102559862	102561918	3.57263798530338	0.022390867225729	UpRegulated	ENSG00000180251	SLC9A4	3.48205023041348	2.79463789570165e-06	UpRegulated	UpStream	25890	S-C	Pair
ERV316A3	ERV316A3_2q12.1a	2	102556205	102559853	4.22295963548522	0.00155451673453015	UpRegulated	ENSG00000180251	SLC9A4	3.48205023041348	2.79463789570165e-06	UpRegulated	UpStream	22233	S-C	Pair
ERVLE	ERVLE_4q31.1b	4	140435357	140437823	4.3599905991196	0.0199887709908897	UpRegulated	ENSG00000153132	CLGN	2.12740901644105	2.79138957690836e-05	UpRegulated	UpStream	7389	S-C	Pair
HERVH	HERVH_2q33.3b	2	207017218	207023284	3.69527988986074	0.00731225954085049	UpRegulated	ENSG00000118263	KLF7	0.984401963424351	2.75718673645237e-05	Non-DEG	DownStream	50853	S-C	.
HERVL	HERVL_15q26.2a	15	94492346	94493815	2.12685725651929	0.00788120011855199	UpRegulated	ENSG00000140563	MCTP2	1.09067030790451	2.7468146568941e-06	UpRegulated	UpStream	8394	S-C	Pair
MER4	MER4_10q21.2b	10	61233787	61235423	3.85072177359449	0.0305703692884813	UpRegulated	ENSG00000196932	TMEM26	5.26728875983664	2.73378113792675e-06	UpRegulated	DownStream	171220	S-C	Pair
ERV316A3	ERV316A3_10q21.2a	10	61241817	61245921	3.89874136519548	0.0107239845234756	UpRegulated	ENSG00000196932	TMEM26	5.26728875983664	2.73378113792675e-06	UpRegulated	DownStream	160722	S-C	Pair
PRIMA41	PRIMA41_10q23.1	10	81528685	81530338	3.61248237691358	0.0452821117776599	UpRegulated	ENSG00000185737	NRG3	6.2518344958461	2.69930892015635e-05	UpRegulated	DownStream	344976	S-C	Pair
ERVLB4	ERVLB4_10q23.1b	10	81205214	81207162	3.32641110900046	0.0444444556383939	UpRegulated	ENSG00000185737	NRG3	6.2518344958461	2.69930892015635e-05	UpRegulated	DownStream	668152	S-C	Pair
HERVH	HERVH_10q23.1	10	83057508	83063365	2.83306028656151	0.0192752005555235	UpRegulated	ENSG00000185737	NRG3	6.2518344958461	2.69930892015635e-05	UpRegulated	UpStream	70329	S-C	Pair
HERV3	HERV3_14q11.2	14	23692552	23698968	3.07633685172449	0.0466781633339956	UpRegulated	ENSG00000100867	DHRS2	3.50299170920451	2.6903469263406e-06	UpRegulated	UpStream	46913	S-C	Pair
ERVLE	ERVLE_14q32.33a	14	103989420	103990330	2.72098086236919	0.000448314178838539	UpRegulated	ENSG00000242894	RN7SL634P	2.89852735897272	2.6903469263406e-06	UpRegulated	DownStream	23312	S-C	Pair
ERVLE	ERVLE_1q23.1a	1	156633288	156635215	2.88071486686309	0.0400970842657283	UpRegulated	ENSG00000132702	HAPLN2	5.38713442547762	2.68659696858333e-05	UpRegulated	UpStream	7563	S-C	Pair
HERVH	HERVH_11q24.1a	11	121637351	121643560	1.63784462767226	9.65748036433867e-05	UpRegulated	ENSG00000137642	SORL1	1.38198196601272	2.68408181197774e-06	UpRegulated	UpStream	3658	S-WS	Pair
HERVH	HERVH_14q24.2b	14	71124207	71130006	2.9676093264198	0.00300436934286449	UpRegulated	ENSG00000100731	PCNX1	0.685779808488278	2.6752706219747e-05	Non-DEG	UpStream	8825	S-C	.
ERV316A3	ERV316A3_14q24.2f	14	71132407	71138320	1.81208960829468	0.00275165445469908	UpRegulated	ENSG00000100731	PCNX1	0.685779808488278	2.6752706219747e-05	Non-DEG	UpStream	17025	S-C	.
ERVLE	ERVLE_9q33.3c	9	126897449	126905176	2.77819857274078	5.96586968437001e-05	UpRegulated	ENSG00000136828	RALGPS1	0.80108308786695	2.65794289474176e-05	Non-DEG	DownStream	9598	S-C	.
ERVLE	ERVLE_3p22.2b	3	39013937	39015565	2.4046396538691	0.0126841020534343	UpRegulated	ENSG00000168356	SCN11A	2.24576433016653	2.65679973677447e-05	UpRegulated	UpStream	63376	S-C	Pair
MER4	MER4_4q28.3d	4	133260936	133263404	3.0664367567731	0.0231087274283355	UpRegulated	ENSG00000138650	PCDH10	6.11856776588311	2.65151361115985e-05	UpRegulated	UpStream	52330	S-C	Pair
ERV316A3	ERV316A3_4q28.3i	4	133398222	133402988	3.64712097042115	0.0120451606313475	UpRegulated	ENSG00000138650	PCDH10	6.11856776588311	2.65151361115985e-05	UpRegulated	UpStream	189616	S-C	Pair
HERVH	HERVH_4q28.3f	4	133263579	133268907	4.84915244857143	0.00361272743660126	UpRegulated	ENSG00000138650	PCDH10	6.11856776588311	2.65151361115985e-05	UpRegulated	UpStream	54973	S-C	Pair
HERVH	HERVH_6p22.3a	6	16259012	16264893	1.12992287506809	0.0179565927571384	UpRegulated	ENSG00000124788	ATXN1	0.742700944066257	2.62227328058903e-05	Non-DEG	DownStream	34219	S-C	.
MER4	MER4_12q24.13a	12	112903117	112904650	3.03181918472201	0.0303321966878351	UpRegulated	ENSG00000089169	RPH3A	2.48461190123159	2.60730938666775e-06	UpRegulated	UpStream	4236	S-C	Pair
ERV316A3	ERV316A3_8q21.3g	8	90771601	90776999	4.51355244833178	0.00121037082768433	UpRegulated	ENSG00000123119	NECAB1	4.75362459396081	2.60329576953673e-10	UpRegulated	DownStream	14551	S-WS	Pair
HERVIP10F	HERVIP10F_1p35.2c	1	31467354	31471933	2.57390840001765	0.0464568148558707	UpRegulated	ENSG00000168528	SERINC2	1.52056212709475	2.60189869808984e-06	UpRegulated	UpStream	32674	S-C	Pair
HERVIP10F	HERVIP10F_1p35.2b	1	31457949	31467319	4.24735516142024	0.000894794490756404	UpRegulated	ENSG00000168528	SERINC2	1.52056212709475	2.60189869808984e-06	UpRegulated	UpStream	23269	S-C	Pair
HML3	HML3_1q25.2	1	178554076	178560481	1.47366732594167	0.0040145846535934	UpRegulated	ENSG00000213057	C1orf220	1.54405040973772	2.58947529817937e-05	UpRegulated	UpStream	5187	S-C	Pair
HERVH	HERVH_20p13c	20	1727239	1733570	2.37879544611975	0.0001633711364517	UpRegulated	ENSG00000271461	CKAP2LP1	1.86850686781518	2.5879149046822e-06	UpRegulated	DownStream	23186	S-C	Pair
HERVL	HERVL_4p16.3b	4	3453754	3460384	3.50921213249328	0.0106687196205351	UpRegulated	ENSG00000109758	HGFAC	4.79364458136623	2.5475700984347e-05	UpRegulated	UpStream	4259	S-C	Pair
ERV316A3	ERV316A3_5q23.2f	5	127114902	127123399	3.11598722392389	0.0252480720892631	UpRegulated	ENSG00000279446	.	6.02762043126386	2.5431986401164e-06	UpRegulated	UpStream	39298	S-C	Pair
HERVH	HERVH_18q12.1b	18	31284199	31289927	2.75027609996459	0.047791308853596	UpRegulated	ENSG00000134760	DSG1	6.22903886623549	2.5195621444508e-05	UpRegulated	DownStream	28162	S-C	Pair
HERVH	HERVH_11q14.1i	11	83442184	83448545	3.43195222448352	0.00162265848374971	UpRegulated	ENSG00000150672	DLG2	2.0405277960115	2.5142427167259e-06	UpRegulated	DownStream	6467	S-C	Pair
HERVH	HERVH_11q14.1g	11	83419135	83423556	3.59857655308036	0.00117425260261288	UpRegulated	ENSG00000150672	DLG2	2.0405277960115	2.5142427167259e-06	UpRegulated	DownStream	31456	S-C	Pair
HERVH	HERVH_11q14.1h	11	83430603	83436575	3.49482918822718	0.00117425260261288	UpRegulated	ENSG00000150672	DLG2	2.0405277960115	2.5142427167259e-06	UpRegulated	DownStream	18437	S-C	Pair
HERVH	HERVH_6q23.2e	6	131504327	131509186	4.09638653454487	0.0143669072282056	UpRegulated	ENSG00000118520	ARG1	2.91553841883142	2.48210044787126e-08	UpRegulated	DownStream	63958	S-C	Pair
MER41	MER41_19p12d	19	22036672	22039424	4.94212821753623	0.012348934114251	UpRegulated	ENSG00000269504	.	5.76685068754406	2.47225532802772e-05	UpRegulated	UpStream	357	S-C	Pair
ERVLE	ERVLE_21q21.1e	21	18105730	18108406	2.25909460533216	0.000296046069928574	UpRegulated	ENSG00000154646	TMPRSS15	4.22083683690596	2.46436580387163e-05	UpRegulated	DownStream	160710	S-C	Pair
HERVH	HERVH_5q23.2d	5	124497035	124502739	6.4420079709411	1.32173587839814e-05	UpRegulated	ENSG00000168916	ZNF608	2.60911398045819	2.45873923938444e-09	UpRegulated	DownStream	134174	S-C	Pair
HERVK11	HERVK11_1q25.3	1	181245995	181255232	1.58279205511832	0.0366587373827039	UpRegulated	ENSG00000198216	CACNA1E	2.2783291781117	2.4132309040477e-07	UpRegulated	DownStream	157870	S-WS	Pair
ERV316A3	ERV316A3_6q22.31d	6	123710909	123713878	2.79646544697611	0.0284536231833822	UpRegulated	ENSG00000186439	TRDN	5.58579328712882	2.41232106536158e-05	UpRegulated	UpStream	73816	S-C	Pair
HERVL	HERVL_6q22.31i	6	123793483	123799685	3.39800998895252	0.0157095100363733	UpRegulated	ENSG00000186439	TRDN	5.58579328712882	2.41232106536158e-05	UpRegulated	UpStream	156390	S-C	Pair
ERV316A3	ERV316A3_6q22.31e	6	123720896	123722803	4.08767235668439	0.00455205470934015	UpRegulated	ENSG00000186439	TRDN	5.58579328712882	2.41232106536158e-05	UpRegulated	UpStream	83803	S-C	Pair
ERV316A3	ERV316A3_4q35.2a	4	186513234	186516728	3.87120650366352	0.0252293907701006	UpRegulated	ENSG00000168412	MTNR1A	5.90672337897642	2.40020972908682e-05	UpRegulated	DownStream	16927	S-C	Pair
HML6	HML6_2q21.3	2	136071818	136077261	2.66624394764863	0.005019482031345	UpRegulated	ENSG00000231890	.	1.11942977249503	2.38357824671595e-05	UpRegulated	UpStream	49225	S-C	Pair
ERV316A3	ERV316A3_22q13.31a	22	45650661	45652489	3.02566755651312	0.0347424442843388	UpRegulated	ENSG00000280383	.	1.40204939120868	2.36677948529412e-05	UpRegulated	DownStream	4530	S-C	Pair
ERV316A3	ERV316A3_12q21.31a	12	81825332	81826437	3.11188916626489	0.0434419639413905	UpRegulated	ENSG00000139220	PPFIA2	6.93173727415608	2.34037079623909e-08	UpRegulated	UpStream	65779	S-C	Pair
MER41	MER41_12q21.31b	12	81209550	81210955	2.99099183903618	0.0209316082181304	UpRegulated	ENSG00000139220	PPFIA2	6.93173727415608	2.34037079623909e-08	UpRegulated	DownStream	47020	S-C	Pair
MER41	MER41_4q13.2c	4	68259844	68265588	3.20766283564726	0.0189322978245411	UpRegulated	ENSG00000185873	TMPRSS11B	5.93210542418466	2.33338889571725e-05	UpRegulated	UpStream	14124	S-C	Pair
ERVLB4	ERVLB4_3p21.31c	3	46059855	46061543	1.4021882047342	0.019984043692119	UpRegulated	ENSG00000173578	XCR1	2.38888895699272	2.3318022344618e-06	UpRegulated	UpStream	32113	S-C	Pair
ERVLB4	ERVLB4_3p21.31b	3	46057514	46059437	2.05433498348079	0.00495837512713207	UpRegulated	ENSG00000173578	XCR1	2.38888895699272	2.3318022344618e-06	UpRegulated	UpStream	29772	S-C	Pair
HERVL	HERVL_4q32.3b	4	165124589	165127909	5.30289737408108	0.00353286801317518	UpRegulated	ENSG00000109466	KLHL2	1.27366070196764	2.3318022344618e-06	UpRegulated	DownStream	79709	S-C	Pair
HML6	HML6_3p21.31a	3	46046154	46054474	2.06514543770649	0.00117425260261288	UpRegulated	ENSG00000173578	XCR1	2.38888895699272	2.3318022344618e-06	UpRegulated	UpStream	18412	S-C	Pair
ERVLE	ERVLE_11q14.1b	11	81708387	81710816	3.63358665682943	0.00701237666897413	UpRegulated	ENSG00000255316	MTND6P25	5.71644619009363	2.32356274031114e-05	UpRegulated	UpStream	151962	S-C	Pair
HERVH	HERVH_9p13.3a	9	35003293	35009333	1.333992805324	0.00451064964928457	UpRegulated	ENSG00000273597	LOC100420114	1.91399055710898	2.32337699913155e-09	UpRegulated	UpStream	299	S-C	Pair
ERV316A3	ERV316A3_4p15.33g	4	14311736	14312811	2.85396169636105	0.00350378219067113	UpRegulated	ENSG00000249988	.	2.39007056317674	2.31484310021643e-05	UpRegulated	UpStream	68923	S-C	Pair
ERV316A3	ERV316A3_7p15.3a	7	22099082	22102480	2.31123671731618	0.0465515558396815	UpRegulated	ENSG00000136237	RAPGEF5	2.62282440573622	2.30600640129693e-05	UpRegulated	DownStream	15758	WS-C	Pair
HUERSP3	HUERSP3_10q23.33a	10	95123975	95127447	1.47018648007809	0.00739878166263895	UpRegulated	ENSG00000231829	.	2.34566748752775	2.30117285518644e-05	UpRegulated	DownStream	14478	S-C	Pair
HUERSP3	HUERSP3_10q23.33b	10	95127496	95131937	1.8062798456499	0.00579644178346192	UpRegulated	ENSG00000231829	.	2.34566748752775	2.30117285518644e-05	UpRegulated	DownStream	9988	S-C	Pair
HUERSP3	HUERSP3_10q23.33c	10	95132811	95134563	1.92466057446754	0.00560776180282584	UpRegulated	ENSG00000231829	.	2.34566748752775	2.30117285518644e-05	UpRegulated	DownStream	7362	S-C	Pair
HERVH	HERVH_14q22.1a	14	50893162	50896882	1.17329736966136	0.00178589692354451	UpRegulated	ENSG00000258745	.	3.34616797660257	2.28760295773203e-08	UpRegulated	DownStream	15344	S-WS	Pair
ERVLE	ERVLE_1q23.1b	1	156822631	156823980	2.06014005703869	0.0360536340573781	UpRegulated	ENSG00000027644	INSRR	4.63063334244787	2.27815554414521e-06	UpRegulated	DownStream	16083	S-C	Pair
ERVLE	ERVLE_1q23.1c	1	156824049	156825375	2.39994234459671	0.0234773419776505	UpRegulated	ENSG00000027644	INSRR	4.63063334244787	2.27815554414521e-06	UpRegulated	DownStream	14688	S-C	Pair
MER4B	MER4B_14q13.1	14	34351510	34353114	3.25924894202664	0.0130491825031613	UpRegulated	ENSG00000223593	LOC100421787	4.49244789566747	2.2637851255341e-05	UpRegulated	DownStream	63573	S-C	Pair
HERVL40	HERVL40_14q13.1a	14	34423073	34426443	2.75225920775751	0.00394488503004741	UpRegulated	ENSG00000223593	LOC100421787	4.49244789566747	2.2637851255341e-05	UpRegulated	UpStream	5471	S-C	Pair
HERVL40	HERVL40_14q13.1b	14	34426528	34430079	1.89862286305027	0.00206220608809012	UpRegulated	ENSG00000223593	LOC100421787	4.49244789566747	2.2637851255341e-05	UpRegulated	UpStream	8926	S-C	Pair
ERVLE	ERVLE_9p21.3a	9	22456354	22460565	4.26333491267569	0.00390324541265697	UpRegulated	ENSG00000234840	LINC01239	5.74725619249863	2.25314433143061e-05	UpRegulated	DownStream	185635	S-C	Pair
ERVLE	ERVLE_8q21.13b	8	75705996	75708227	3.5040458273417	0.0456762841006844	UpRegulated	ENSG00000164749	HNF4G	5.37876815450094	2.25155213060046e-05	UpRegulated	UpStream	139153	S-C	Pair
ERV316A3	ERV316A3_8q21.13b	8	75393597	75395854	3.80921854622677	0.0161287094189469	UpRegulated	ENSG00000164749	HNF4G	5.37876815450094	2.25155213060046e-05	UpRegulated	DownStream	12060	S-C	Pair
MER61	MER61_8q11.21	8	50804221	50809479	4.04752286714123	0.00661690800529116	UpRegulated	ENSG00000147481	SNTG1	5.83469487468758	2.25155213060046e-05	UpRegulated	UpStream	10103	S-C	Pair
PABLA	PABLA_8q21.13b	8	75627653	75631209	4.58355772147698	0.00363743616067394	UpRegulated	ENSG00000164749	HNF4G	5.37876815450094	2.25155213060046e-05	UpRegulated	UpStream	60810	S-C	Pair
ERV316A3	ERV316A3_8q12.1c	8	60330628	60331153	2.84223535782995	0.0380494868313107	UpRegulated	ENSG00000251396	.	2.80409092216448	2.23877199008478e-06	UpRegulated	DownStream	53435	S-C	Pair
MER4	MER4_8q12.1c	8	60300150	60304059	2.47868518136433	0.0343785901931556	UpRegulated	ENSG00000251396	.	2.80409092216448	2.23877199008478e-06	UpRegulated	DownStream	80529	S-C	Pair
HERVH	HERVH_8q12.1	8	60305380	60312009	3.21405711029936	0.0174332871881556	UpRegulated	ENSG00000251396	.	2.80409092216448	2.23877199008478e-06	UpRegulated	DownStream	72579	S-C	Pair
ERV316A3	ERV316A3_13q13.2	13	34404927	34409340	4.32418802258758	0.0126096559234515	UpRegulated	ENSG00000225179	LINC00457	5.9823256791325	2.22358783230802e-05	UpRegulated	DownStream	26110	S-C	Pair
ERVLE	ERVLE_2q32.2c	2	190086496	190087687	2.13817911203512	0.0184400816500725	UpRegulated	ENSG00000198130	HIBCH	1.19997786739545	2.22150285282179e-05	UpRegulated	DownStream	102048	WS-C	Pair
HERVH	HERVH_5q35.1a	5	170762081	170767864	3.20469372258458	0.0137699996848833	UpRegulated	ENSG00000182132	KCNIP1	6.19786722581014	2.19084853984894e-05	UpRegulated	UpStream	25449	S-C	Pair
ERV316A3	ERV316A3_8q21.11d	8	74328352	74331316	4.00548086971801	0.0161821099443961	UpRegulated	ENSG00000104369	JPH1	4.44710294175503	2.19071578789644e-05	UpRegulated	UpStream	7024	S-C	Pair
ERV316A3	ERV316A3_5q15b	5	96346470	96347455	2.18782917322253	0.00477118040919208	UpRegulated	ENSG00000175426	PCSK1	3.8890700411316	2.18634242843551e-05	UpRegulated	DownStream	42960	S-C	Pair
ERVLE	ERVLE_5q15c	5	96545379	96548743	2.88165665808298	0.000106017212273716	UpRegulated	ENSG00000175426	PCSK1	3.8890700411316	2.18634242843551e-05	UpRegulated	UpStream	111236	S-C	Pair
ERVLE	ERVLE_3q13.33d	3	121975840	121976641	2.46397575756284	0.000189271212406742	UpRegulated	ENSG00000145103	ILDR1	1.84523496217239	2.1646885260149e-06	UpRegulated	DownStream	10682	WS-C	Pair
ERV316A3	ERV316A3_4q21.21a	4	78031565	78036384	4.49292521965747	0.00143137681222207	UpRegulated	ENSG00000138759	FRAS1	3.167684931549	2.12408992691873e-05	UpRegulated	DownStream	21186	S-C	Pair
ERVLE	ERVLE_2q12.1a	2	102548638	102552825	3.10947789347302	0.0243595607009665	UpRegulated	ENSG00000115616	SLC9A2	3.61082092077928	2.11479656980854e-06	UpRegulated	DownStream	66882	S-C	Pair
ERVLE	ERVLE_2q12.1b	2	102559862	102561918	3.57263798530338	0.022390867225729	UpRegulated	ENSG00000115616	SLC9A2	3.61082092077928	2.11479656980854e-06	UpRegulated	DownStream	57789	S-C	Pair
ERV316A3	ERV316A3_2q12.1a	2	102556205	102559853	4.22295963548522	0.00155451673453015	UpRegulated	ENSG00000115616	SLC9A2	3.61082092077928	2.11479656980854e-06	UpRegulated	DownStream	59854	S-C	Pair
ERVLE	ERVLE_1p22.2	1	90778834	90780083	4.19886765147122	0.0238494586780149	UpRegulated	ENSG00000233593	LINC02609	3.67844329855889	2.1097840744974e-05	UpRegulated	DownStream	2900	S-C	Pair
ERVL	ERVL_3p13	3	70637953	70641157	4.01729850332713	0.00731258713702668	UpRegulated	ENSG00000240405	SAMMSON	5.62944064505406	2.09661671216336e-07	UpRegulated	UpStream	119889	S-C	Pair
HERVL	HERVL_3p13a	3	69976601	69983100	3.86913360605535	0.00580770007861038	UpRegulated	ENSG00000240405	SAMMSON	5.62944064505406	2.09661671216336e-07	UpRegulated	DownStream	16450	S-C	Pair
PRIMA4	PRIMA4_11q22.3	11	110417255	110427689	2.61236389692039	0.0325924767877181	UpRegulated	ENSG00000254416	.	3.07338819609706	2.08058413228408e-05	UpRegulated	UpStream	10855	S-C	Pair
ERVLE	ERVLE_11q22.3l	11	110331576	110332686	1.53766298568904	0.0184980709185182	UpRegulated	ENSG00000254416	.	3.07338819609706	2.08058413228408e-05	UpRegulated	DownStream	22444	S-C	Pair
HERVH	HERVH_7q11.23b	7	75778912	75788562	3.08293377352803	0.0299752009365635	UpRegulated	ENSG00000127946	HIP1	1.35017916490221	2.0470292913561e-06	UpRegulated	UpStream	39950	S-WS	Pair
ERV316A3	ERV316A3_18q12.3a	18	39899334	39902259	4.44772907816005	0.00415757047894657	UpRegulated	ENSG00000283503	LINC01902	5.23092813809196	2.03059614215922e-06	UpRegulated	UpStream	3036	S-C	Pair
HERVL	HERVL_7q31.1h	7	114903490	114905954	4.18245042624642	0.011704581012476	UpRegulated	ENSG00000128573	FOXP2	4.63030488674452	2.00970868717289e-06	UpRegulated	UpStream	209718	S-C	Pair
HML5	HML5_4q32.1b	4	158292783	158299055	3.91028219613857	0.004842520562795	UpRegulated	ENSG00000251429	AIDAP2	1.75392824167375	2.00736184699921e-06	UpRegulated	UpStream	14107	S-C	Pair
HARLEQUIN	HARLEQUIN_4q32.1	4	158224447	158229241	1.04569929168476	0.00111475122992626	UpRegulated	ENSG00000251429	AIDAP2	1.75392824167375	2.00736184699921e-06	UpRegulated	DownStream	41137	S-C	Pair
ERV316A3	ERV316A3_8p21.2b	8	26060078	26066891	3.1913459670928	0.0304061927108574	UpRegulated	ENSG00000221818	EBF2	5.65948533387597	1.99282785641731e-05	UpRegulated	UpStream	14681	S-C	Pair
MER101	MER101_12q21.2	12	77642091	77644073	3.19874909082679	0.00692754903716001	UpRegulated	ENSG00000257835	.	4.61999094716531	1.97972308376208e-05	UpRegulated	UpStream	251227	S-C	Pair
ERVLE	ERVLE_19q13.31a	19	43364281	43366105	5.70547319134964	1.47921552601382e-07	UpRegulated	ENSG00000204933	.	5.1253112415357	1.95846454487999e-07	UpRegulated	DownStream	6637	S-C	Pair
ERV316A3	ERV316A3_2p14	2	65952925	65958811	3.64720406717083	0.00605150316622965	UpRegulated	ENSG00000280257	.	5.48143329698335	1.9522930246291e-05	UpRegulated	UpStream	159392	S-C	Pair
HERVL	HERVL_7q22.2	7	104687991	104691770	4.33224014957175	0.0144702830645308	UpRegulated	ENSG00000226869	LHFPL3-AS1	4.92258439597123	1.93266075020071e-06	UpRegulated	DownStream	46827	S-C	Pair
HML3	HML3_13q12.11a	13	19626322	19631230	2.15076761351534	0.00245072143381004	UpRegulated	ENSG00000225316	TPTE2-AS1	5.61267799023461	1.90334601542368e-05	UpRegulated	UpStream	37972	S-C	Pair
HERVH	HERVH_19p13.11	19	17593566	17598095	2.73411076039147	0.0269714557400059	UpRegulated	ENSG00000130477	UNC13A	5.32414790946774	1.8865551320589e-08	UpRegulated	DownStream	3233	S-C	Pair
ERV316A3	ERV316A3_8q21.3g	8	90771601	90776999	5.90153756295489	1.81142058885821e-06	UpRegulated	ENSG00000123119	NECAB1	3.30792947591451	1.88583818137304e-06	UpRegulated	DownStream	14551	S-C	Pair
HUERSP2	HUERSP2_1p21.1c	1	105912732	105914841	2.84931591253283	0.0382453042775253	UpRegulated	ENSG00000233047	.	6.39546812534521	1.87434017538465e-05	UpRegulated	DownStream	12783	S-C	Pair
ERVLE	ERVLE_1p21.1g	1	106032691	106037140	4.65209083775901	0.00722300393464251	UpRegulated	ENSG00000233047	.	6.39546812534521	1.87434017538465e-05	UpRegulated	UpStream	4414	S-C	Pair
HERVEA	HERVEA_12q23.1a	12	100633105	100636127	3.14019721726209	0.0036831725595973	UpRegulated	ENSG00000151572	A.4	5.66898966223936	1.85375741310213e-05	UpRegulated	DownStream	81399	S-C	Pair
HERVEA	HERVEA_12q23.1b	12	100642968	100648627	4.04914770220332	0.000980083041537357	UpRegulated	ENSG00000151572	A.4	5.66898966223936	1.85375741310213e-05	UpRegulated	DownStream	68899	S-C	Pair
HERVL40	HERVL40_22q13.2	22	41814715	41818857	1.10126470713618	0.00703514406404015	UpRegulated	ENSG00000167077	MEI1	1.43211382430926	1.84442258099583e-05	UpRegulated	UpStream	15259	WS-C	Pair
HERVW	HERVW_12q12d	12	40383636	40389538	4.77126856266542	0.000801774263336378	UpRegulated	ENSG00000205592	MUC19	2.83587771714845	1.83914368520797e-05	UpRegulated	DownStream	3857	S-C	Pair
ERVL	ERVL_18q22.1c	18	66130375	66131842	3.50341040644348	0.0401150324983954	UpRegulated	ENSG00000071991	CDH19	5.56789506564105	1.83128523963758e-05	UpRegulated	DownStream	369241	S-C	Pair
ERVLB4	ERVLB4_18q22.1d	18	66448717	66450143	4.17559360677514	0.0398140490912584	UpRegulated	ENSG00000071991	CDH19	5.56789506564105	1.83128523963758e-05	UpRegulated	DownStream	50940	S-C	Pair
ERV316A3	ERV316A3_18q22.1j	18	66132832	66134214	3.93870706308831	0.0325638040112037	UpRegulated	ENSG00000071991	CDH19	5.56789506564105	1.83128523963758e-05	UpRegulated	DownStream	366869	S-C	Pair
ERVLB4	ERVLB4_18q22.1c	18	66231725	66237745	3.18738310080372	0.0266392285419421	UpRegulated	ENSG00000071991	CDH19	5.56789506564105	1.83128523963758e-05	UpRegulated	DownStream	263338	S-C	Pair
ERV316A3	ERV316A3_18q22.1k	18	66249514	66252963	3.36203700121743	0.0230462795467428	UpRegulated	ENSG00000071991	CDH19	5.56789506564105	1.83128523963758e-05	UpRegulated	DownStream	248120	S-C	Pair
ERVLB4	ERVLB4_18q22.1b	18	66168724	66171609	3.85832359914535	0.0200181643282467	UpRegulated	ENSG00000071991	CDH19	5.56789506564105	1.83128523963758e-05	UpRegulated	DownStream	329474	S-C	Pair
MER4B	MER4B_18q22.1b	18	66892669	66894360	3.56792530660104	0.01818910895714	UpRegulated	ENSG00000071991	CDH19	5.56789506564105	1.83128523963758e-05	UpRegulated	UpStream	288531	S-C	Pair
MER41	MER41_18q22.1b	18	66688675	66692387	3.9677996525031	0.0136828967666327	UpRegulated	ENSG00000071991	CDH19	5.56789506564105	1.83128523963758e-05	UpRegulated	UpStream	84537	S-C	Pair
HERVL	HERVL_18q22.1b	18	66371739	66377704	4.42784312660045	0.00831211548855097	UpRegulated	ENSG00000071991	CDH19	5.56789506564105	1.83128523963758e-05	UpRegulated	DownStream	123379	S-C	Pair
ERVLE	ERVLE_18q22.1e	18	66127868	66129754	4.2880162928575	0.00831202925075036	UpRegulated	ENSG00000071991	CDH19	5.56789506564105	1.83128523963758e-05	UpRegulated	DownStream	371329	S-C	Pair
ERVLB4	ERVLB4_18q22.1e	18	66450239	66455294	5.46798681873458	0.000956683000542266	UpRegulated	ENSG00000071991	CDH19	5.56789506564105	1.83128523963758e-05	UpRegulated	DownStream	45789	S-C	Pair
HERV4	HERV4_7q21.13b	7	90192907	90195776	3.46763942779853	0.025165321612975	UpRegulated	ENSG00000105792	CFAP69	3.43184657410391	1.82160913537993e-05	UpRegulated	DownStream	49398	S-C	Pair
ERV316A3	ERV316A3_3q13.12c	3	107248969	107249989	1.22206615081753	0.0407701940651763	UpRegulated	ENSG00000242759	.	4.18512942610142	1.81890620488304e-06	UpRegulated	UpStream	8328	S-C	Pair
ERV316A3	ERV316A3_3q13.12d	3	107273390	107275095	2.43870391717855	0.00754754748856151	UpRegulated	ENSG00000242759	.	4.18512942610142	1.81890620488304e-06	UpRegulated	UpStream	32749	S-C	Pair
ERV316A3	ERV316A3_3q13.12e	3	107318233	107322352	3.17182888515841	0.000362319277187308	UpRegulated	ENSG00000242759	.	4.18512942610142	1.81890620488304e-06	UpRegulated	UpStream	77592	S-C	Pair
ERVLE	ERVLE_4q31.3a	4	152499782	152500486	1.17186479585018	0.000865128845259516	UpRegulated	ENSG00000264678	MIR3140	1.46123465198748	1.79436218914079e-06	UpRegulated	UpStream	10366	WS-C	Pair
HERVH	HERVH_19q13.32b	19	46201641	46203386	2.92073221395203	0.0183450716459595	UpRegulated	ENSG00000268460	LOC93429	5.03107372963768	1.79000957195886e-05	UpRegulated	DownStream	40	S-C	Pair
HUERSP1	HUERSP1_15q25.3	15	87663157	87669568	4.8297963350162	0.000395534794219975	UpRegulated	ENSG00000140538	NTRK3	4.65774768462322	1.77920106826565e-07	UpRegulated	DownStream	190183	S-C	Pair
ERVLE	ERVLE_1p13.3a	1	107112076	107114542	3.98123162469631	0.0126077551693302	UpRegulated	ENSG00000162631	NTNG1	3.66943208200762	1.77293715272529e-05	UpRegulated	DownStream	25465	S-C	Pair
ERV316A3	ERV316A3_4q31.23d	4	149306310	149313049	2.89392084726734	0.0481008918406691	UpRegulated	ENSG00000234828	IQCM	5.68489512494225	1.76790964305026e-05	UpRegulated	DownStream	38854	S-C	Pair
ERVLE	ERVLE_12q13.12	12	50963399	50968352	1.07296972138732	0.00120582959573274	UpRegulated	ENSG00000110911	SLC11A2	0.448128558783634	1.75660854480769e-05	Non-DEG	DownStream	11049	WS-C	.
ERVLE	ERVLE_15q26.2a	15	93909984	93910802	2.52135389919624	0.0086713673170927	UpRegulated	ENSG00000258831	.	2.18771894601884	1.73675790482571e-05	UpRegulated	UpStream	23241	S-C	Pair
HERVH	HERVH_5q23.2d	5	124497035	124502739	5.85426434757051	0.000725342298043984	UpRegulated	ENSG00000168916	ZNF608	2.05975919137374	1.73569720158879e-05	UpRegulated	DownStream	134174	S-WS	Pair
ERV316A3	ERV316A3_11q24.2	11	125770580	125773710	2.99424582497056	0.00232119424758309	UpRegulated	ENSG00000196844	PATE2	4.26428488471966	1.73555485053286e-05	UpRegulated	DownStream	2403	S-C	Pair
HERVL	HERVL_10q21.2	10	61565588	61571867	3.02855929196262	0.0419653477206782	UpRegulated	ENSG00000183346	CABCOCO1	5.1754069277066	1.72396491933817e-05	UpRegulated	DownStream	91094	S-C	Pair
ERV316A3	ERV316A3_10q21.2b	10	61803476	61805156	3.44610922717738	0.0127777419498103	UpRegulated	ENSG00000183346	CABCOCO1	5.1754069277066	1.72396491933817e-05	UpRegulated	UpStream	36710	S-C	Pair
ERVLB4	ERVLB4_10q21.2	10	61805154	61807714	3.07943930036434	0.00697956005690429	UpRegulated	ENSG00000183346	CABCOCO1	5.1754069277066	1.72396491933817e-05	UpRegulated	UpStream	38388	S-C	Pair
ERV316A3	ERV316A3_1p22.3c	1	87160672	87162483	2.95550002332604	0.00665218941406292	UpRegulated	ENSG00000284240	LINC02801	4.96002749851577	1.70293498382623e-05	UpRegulated	DownStream	50186	S-C	Pair
ERVLE	ERVLE_3q13.33d	3	121975840	121976641	1.61219713976482	0.00874421086294826	UpRegulated	ENSG00000163406	SLC15A2	1.6064676623539	1.70011233626728e-09	UpRegulated	UpStream	31738	S-C	Pair
MER41	MER41_5q34	5	160979953	160984224	4.43958590272959	0.0249868888694889	UpRegulated	ENSG00000145864	GABRB2	4.09879380294563	1.65357227415529e-06	UpRegulated	DownStream	304205	S-C	Pair
HERVL	HERVL_5q34a	5	160990223	160999275	3.27256834327534	0.0195053341523717	UpRegulated	ENSG00000145864	GABRB2	4.09879380294563	1.65357227415529e-06	UpRegulated	DownStream	289154	S-C	Pair
ERVL	ERVL_5q34	5	161054469	161061541	3.41179393308449	0.0182383063087734	UpRegulated	ENSG00000145864	GABRB2	4.09879380294563	1.65357227415529e-06	UpRegulated	DownStream	226888	S-C	Pair
HERVL18	HERVL18_5q34	5	160932110	160938828	3.89943323938797	0.010983199305136	UpRegulated	ENSG00000145864	GABRB2	4.09879380294563	1.65357227415529e-06	UpRegulated	DownStream	349601	S-C	Pair
HERVH	HERVH_5q34b	5	161248409	161255013	4.04684817089431	0.00168914219856399	UpRegulated	ENSG00000145864	GABRB2	4.09879380294563	1.65357227415529e-06	UpRegulated	DownStream	33416	S-C	Pair
HERVH	HERVH_5q34a	5	161240264	161246200	4.51455480769887	0.00149473707692493	UpRegulated	ENSG00000145864	GABRB2	4.09879380294563	1.65357227415529e-06	UpRegulated	DownStream	42229	S-C	Pair
ERVLB4	ERVLB4_2q31.1	2	174742999	174746543	3.68763501375022	0.00839625729484446	UpRegulated	ENSG00000138435	CHRNA1	5.64381263869902	1.63380256574015e-05	UpRegulated	DownStream	1049	S-C	Pair
ERV316A3	ERV316A3_1q41a	1	214585874	214590346	4.50569561334675	0.0013296678849252	UpRegulated	ENSG00000152104	PTPN14	2.31416382113824	1.59809940852042e-05	UpRegulated	UpStream	33425	S-C	Pair
ERVLE	ERVLE_6p22.3a	6	15715519	15717678	4.00767724682947	0.0124900556062077	UpRegulated	ENSG00000047579	DTNBP1	0.645304997391583	1.59213166799172e-05	Non-DEG	UpStream	52461	S-C	.
HERVH	HERVH_2p22.3d	2	34789819	34796056	5.50348025982919	9.36013449934893e-05	UpRegulated	ENSG00000228262	LINC01317	4.29128838347877	1.57559411219895e-06	UpRegulated	UpStream	51588	S-C	Pair
ERV316A3	ERV316A3_2p22.3b	2	34433042	34436259	3.1143017514539	0.034423605905073	UpRegulated	ENSG00000228262	LINC01317	4.29128838347877	1.57559411219895e-06	UpRegulated	DownStream	241296	S-C	Pair
HERVH	HERVH_2p22.3e	2	34800999	34806725	3.78395664737099	0.0175170085297796	UpRegulated	ENSG00000228262	LINC01317	4.29128838347877	1.57559411219895e-06	UpRegulated	UpStream	62768	S-C	Pair
ERVLB4	ERVLB4_2q32.1a	2	182160251	182166729	4.33079031699942	0.0027881930135879	UpRegulated	ENSG00000150722	PPP1R1C	4.93675663332934	1.5710436879439e-05	UpRegulated	UpStream	28853	S-C	Pair
ERV316A3	ERV316A3_2q32.1a	2	182297786	182302304	4.4232425449181	0.000684316692169895	UpRegulated	ENSG00000150722	PPP1R1C	4.93675663332934	1.5710436879439e-05	UpRegulated	UpStream	166388	S-C	Pair
ERVLE	ERVLE_8p21.2c	8	24831554	24832837	2.07804105971879	0.0133814738590367	UpRegulated	ENSG00000069206	ADAM7	5.92362719671003	1.56788369596723e-05	UpRegulated	UpStream	304584	S-C	Pair
ERVLE	ERVLE_3p22.3b	3	34583594	34587014	1.96775897182265	0.009764370538106	UpRegulated	ENSG00000226320	LINC01811	2.4665397225286	1.53043925260987e-05	UpRegulated	UpStream	20717	S-C	Pair
HERVH	HERVH_3p22.3c	3	34640456	34642481	4.7995224358074	0.00390530640448192	UpRegulated	ENSG00000226320	LINC01811	2.4665397225286	1.53043925260987e-05	UpRegulated	UpStream	77579	S-C	Pair
HERVH	HERVH_15q15.2	15	42884759	42890348	1.22905742317121	0.00649572451535595	UpRegulated	ENSG00000260799	KRT8P50	1.2659685121387	1.52479283856667e-05	UpRegulated	UpStream	82354	S-C	Pair
HERVH	HERVH_6p22.3b	6	16885985	16891647	3.92872564507207	0.0125426423404044	UpRegulated	ENSG00000272341	.	1.29053739522551	1.51065639284656e-05	UpRegulated	UpStream	119102	S-C	Pair
HERVH	HERVH_13q14.3d	13	54268142	54270743	5.00879134108098	0.000772650506104471	UpRegulated	ENSG00000234787	LINC00458	5.98737413228266	1.50806018203487e-05	UpRegulated	UpStream	135276	S-C	Pair
ERVLE	ERVLE_4q31.3a	4	152499782	152500486	1.17186479585018	0.000865128845259516	UpRegulated	ENSG00000268471	MIR4453HG	1.09547185873078	1.50325182355116e-06	UpRegulated	DownStream	35778	WS-C	Pair
ERVLE	ERVLE_4q13.3e	4	72058779	72060937	3.45084510975441	0.0213883603050815	UpRegulated	ENSG00000156140	ADAMTS3	2.39828674818457	1.50305368713926e-07	UpRegulated	DownStream	220032	S-C	Pair
ERVLE	ERVLE_5q15c	5	96545379	96548743	2.25781824879001	0.00380838731047163	UpRegulated	ENSG00000249180	.	-2.44244634697851	1.47430505056973e-09	DownRegulated	DownStream	192336	WS-C	Pair
ERVLE	ERVLE_2q32.2c	2	190086496	190087687	2.47386066679858	0.00348773268129973	UpRegulated	ENSG00000138379	MSTN	2.91084614410828	1.4675394150191e-05	UpRegulated	UpStream	23767	S-C	Pair
ERVLB4	ERVLB4_2p23.3	2	25025385	25030324	1.87543646647138	0.00400772692077929	UpRegulated	ENSG00000084710	EFR3B	2.73038510914849	1.43542017241674e-05	UpRegulated	DownStream	11806	S-C	Pair
HUERSP1	HUERSP1_11p15.2c	11	15011625	15014622	2.21705558367047	0.0240732911085917	UpRegulated	ENSG00000188487	INSC	2.50395487133847	1.41864068179545e-06	UpRegulated	DownStream	97802	S-C	Pair
ERV316A3	ERV316A3_11p15.2b	11	15029452	15031131	2.63111505185884	0.00740054770643736	UpRegulated	ENSG00000188487	INSC	2.50395487133847	1.41864068179545e-06	UpRegulated	DownStream	81293	S-C	Pair
HERVK11	HERVK11_11p15.2	11	15062959	15070542	3.04979765444919	0.00247970942153846	UpRegulated	ENSG00000188487	INSC	2.50395487133847	1.41864068179545e-06	UpRegulated	DownStream	41882	S-C	Pair
HML6	HML6_20p13	20	1396802	1402704	3.17212389533299	0.000169017358163971	UpRegulated	ENSG00000088832	FKBP1A	0.516289780100108	1.41485964299462e-06	Non-DEG	UpStream	3630	S-C	.
HUERSP1	HUERSP1_15q22.31	15	66887808	66895981	2.08534540248096	0.0202131639998311	UpRegulated	ENSG00000277152	.	2.8978067995832	1.41001517054402e-06	UpRegulated	UpStream	20785	S-C	Pair
ERVLE	ERVLE_7q31.32b	7	122212888	122214885	2.66561978820026	0.04545414465981	UpRegulated	ENSG00000234418	.	5.12798139796031	1.38495550410641e-06	UpRegulated	DownStream	1462	S-C	Pair
ERVLE	ERVLE_7q31.32a	7	122211204	122212866	4.15796418463657	0.00695199803944554	UpRegulated	ENSG00000234418	.	5.12798139796031	1.38495550410641e-06	UpRegulated	DownStream	3481	S-C	Pair
HERVW	HERVW_7q31.32	7	122171655	122177595	3.32921397322447	0.00584007086942758	UpRegulated	ENSG00000234418	.	5.12798139796031	1.38495550410641e-06	UpRegulated	DownStream	38752	S-C	Pair
HERVL	HERVL_7q31.32	7	122202306	122209105	4.30925623683834	0.00113410295931363	UpRegulated	ENSG00000234418	.	5.12798139796031	1.38495550410641e-06	UpRegulated	DownStream	7242	S-C	Pair
HERVE	HERVE_1p36.12	1	20154110	20160610	2.70655662430312	2.60863789252683e-05	UpRegulated	ENSG00000158786	PLA2G2F	5.56184220963513	1.36785282186394e-05	UpRegulated	UpStream	3724	S-C	Pair
ERVLB4	ERVLB4_1p32.1	1	60177052	60179474	3.67824686760382	0.0332184608804446	UpRegulated	ENSG00000226476	LINC01748	3.28107757635554	1.36449852265312e-05	UpRegulated	DownStream	336242	S-C	Pair
HERVL	HERVL_1p32.1	1	60246749	60249620	4.18118190179804	0.00681411408565118	UpRegulated	ENSG00000226476	LINC01748	3.28107757635554	1.36449852265312e-05	UpRegulated	DownStream	266096	S-C	Pair
HERVL	HERVL_7q11.21b	7	66906390	66912591	1.5567011176019	0.00595291747647584	UpRegulated	ENSG00000273142	.	2.05289603242205	1.36449852265312e-05	UpRegulated	UpStream	93	S-C	Pair
ERVLE	ERVLE_3q13.13b	3	108537244	108538368	1.43564109364434	0.0150242136450569	UpRegulated	ENSG00000144821	MYH15	2.12945578560078	1.35549278991786e-05	UpRegulated	UpStream	7922	S-C	Pair
ERVLE	ERVLE_3q13.13a	3	108334917	108336689	2.57895987801019	0.0144702830645308	UpRegulated	ENSG00000144821	MYH15	2.12945578560078	1.35549278991786e-05	UpRegulated	DownStream	43680	S-C	Pair
ERVLE	ERVLE_16p12.1a	16	24512646	24515513	2.04417196863919	0.0414053578549571	UpRegulated	ENSG00000260072	.	5.43501502606821	1.32919049030053e-06	UpRegulated	UpStream	17469	S-C	Pair
HERVH	HERVH_8q24.22d	8	132080238	132086002	6.17835065070705	0.00072412957328067	UpRegulated	ENSG00000184156	KCNQ3	2.69281852097249	1.32829156241888e-05	UpRegulated	DownStream	34856	S-C	Pair
HML2	HML2_19q13.12a	19	35572527	35576532	3.88838164589806	0.00194319520521293	UpRegulated	ENSG00000105675	ATP4A	4.76509796120489	1.32311747806852e-05	UpRegulated	UpStream	8869	S-C	Pair
ERV316A3	ERV316A3_7p15.3b	7	22656846	22661312	1.68666602239117	0.00123284603414609	UpRegulated	ENSG00000105889	STEAP1B	1.72371025044259	1.31208034700548e-05	UpRegulated	UpStream	23921	S-C	Pair
ERV316A3	ERV316A3_2p24.3a	2	12749922	12751680	2.66121998519665	0.0272122606349444	UpRegulated	ENSG00000225649	LOC100506474	6.40042073916332	1.30807267978056e-06	UpRegulated	DownStream	215104	S-C	Pair
HERVH	HERVH_2p24.3c	2	13163759	13169724	3.17255490552301	0.0163865282629891	UpRegulated	ENSG00000225649	LOC100506474	6.40042073916332	1.30807267978056e-06	UpRegulated	UpStream	156746	S-C	Pair
ERV316A3	ERV316A3_2p24.3b	2	13325730	13330417	4.01176551843717	0.0109812449702605	UpRegulated	ENSG00000225649	LOC100506474	6.40042073916332	1.30807267978056e-06	UpRegulated	UpStream	318717	S-C	Pair
HARLEQUIN	HARLEQUIN_2p24.3	2	13525956	13533609	4.60574302198751	0.00333905867880001	UpRegulated	ENSG00000225649	LOC100506474	6.40042073916332	1.30807267978056e-06	UpRegulated	UpStream	518943	S-C	Pair
MER41	MER41_6p12.3	6	49721416	49722594	3.19171545233294	0.000137780246975928	UpRegulated	ENSG00000096006	CRISP3	2.51711032016036	1.30325716589451e-06	UpRegulated	DownStream	4790	WS-C	Pair
MER4	MER4_1q41c	1	220716061	220717659	2.98241678157878	0.0489336957553391	UpRegulated	ENSG00000117791	MTARC2	1.97107326660755	1.30295884808072e-06	UpRegulated	DownStream	30566	S-C	Pair
HARLEQUIN	HARLEQUIN_1q41	1	220718008	220722869	3.98459996767911	0.00529104230526449	UpRegulated	ENSG00000117791	MTARC2	1.97107326660755	1.30295884808072e-06	UpRegulated	DownStream	25356	S-C	Pair
ERVLE	ERVLE_10p15.1a	10	4244510	4246232	3.1210210352921	0.0249435311487414	UpRegulated	ENSG00000233117	.	6.24782824078565	1.29929887838119e-05	UpRegulated	UpStream	598	S-C	Pair
HERVFH19	HERVFH19_5q23.2	5	125663209	125667746	3.11394640544963	0.0208788859863975	UpRegulated	ENSG00000260192	LINC02240	4.49728333363042	1.29829071773617e-09	UpRegulated	UpStream	60982	S-C	Pair
MER4B	MER4B_3p14.2	3	58691923	58694570	3.64583845145711	0.0367692804904501	UpRegulated	ENSG00000163689	CFAP20DC	2.47454481871038	1.29565949409426e-05	UpRegulated	DownStream	22795	S-C	Pair
ERVLB4	ERVLB4_3p14.2	3	58713101	58717281	4.21986967642434	0.00239792189238848	UpRegulated	ENSG00000163689	CFAP20DC	2.47454481871038	1.29565949409426e-05	UpRegulated	DownStream	84	S-C	Pair
HERVW	HERVW_3q13.32	3	118842668	118851684	3.52814138287564	0.0215782470464079	UpRegulated	ENSG00000243276	.	3.31170261658256	1.27222818953812e-05	UpRegulated	UpStream	285000	S-C	Pair
HERVL18	HERVL18_3q13.32	3	118801874	118803365	2.94083441248055	0.00252811859593214	UpRegulated	ENSG00000243276	.	3.31170261658256	1.27222818953812e-05	UpRegulated	UpStream	244206	S-C	Pair
MER41	MER41_3q13.32	3	118589641	118594970	2.79646956880756	0.00172423769339892	UpRegulated	ENSG00000243276	.	3.31170261658256	1.27222818953812e-05	UpRegulated	UpStream	31973	S-C	Pair
ERVLE	ERVLE_3q13.32	3	118735081	118739848	3.49395411541005	0.000177749613322946	UpRegulated	ENSG00000243276	.	3.31170261658256	1.27222818953812e-05	UpRegulated	UpStream	177413	S-C	Pair
HERVH	HERVH_19q13.31	19	43323511	43329384	2.07810208664306	0.00917832865853316	UpRegulated	ENSG00000204936	CD177	4.50209709976046	1.23128043741617e-08	UpRegulated	DownStream	24275	S-WS	Pair
ERVLE	ERVLE_19q13.31a	19	43364281	43366105	3.98591618701833	0.00101554358289765	UpRegulated	ENSG00000204936	CD177	4.50209709976046	1.23128043741617e-08	UpRegulated	UpStream	1109	S-WS	Pair
HERVL	HERVL_10q21.3b	10	65503563	65509682	4.90284756478204	0.00303116285732843	UpRegulated	ENSG00000228065	.	3.87318535434365	1.20925660231546e-05	UpRegulated	DownStream	60656	S-C	Pair
ERVLB4	ERVLB4_10q21.3d	10	65407324	65412620	4.49353062000199	0.00155451673453015	UpRegulated	ENSG00000228065	.	3.87318535434365	1.20925660231546e-05	UpRegulated	DownStream	157718	S-C	Pair
MER41	MER41_18p11.31	18	5861768	5865635	4.44320121006575	0.00417272719054002	UpRegulated	ENSG00000206432	TMEM200C	5.76987184807138	1.17880046389817e-05	UpRegulated	DownStream	16437	S-C	Pair
HERVH	HERVH_4q32.1b	4	155108278	155114237	3.95420672681552	0.0458028842645692	UpRegulated	ENSG00000250910	MAP9-AS1	4.30605470078838	1.16537806172259e-05	UpRegulated	DownStream	59479	S-WS	Pair
HERVH	HERVH_4q32.1a	4	154918329	154924563	3.78105052473631	0.0266610457352913	UpRegulated	ENSG00000250910	MAP9-AS1	4.30605470078838	1.16537806172259e-05	UpRegulated	DownStream	249153	S-WS	Pair
HUERSP2	HUERSP2_7q33	7	136509267	136512680	2.4513469413885	0.0161758965069885	UpRegulated	ENSG00000234352	LOC349160	5.80330895667322	1.15492273913837e-05	UpRegulated	DownStream	172879	S-C	Pair
ERV316A3	ERV316A3_15q24.1a	15	72618777	72620666	1.48088065956035	0.00768731312205392	UpRegulated	ENSG00000260672	.	1.60071149869568	1.15492273913837e-05	UpRegulated	UpStream	527	S-C	Pair
HERVL	HERVL_7q33b	7	136573297	136579506	3.40449313478325	0.00301894593644866	UpRegulated	ENSG00000234352	LOC349160	5.80330895667322	1.15492273913837e-05	UpRegulated	DownStream	106053	S-C	Pair
HARLEQUIN	HARLEQUIN_7q33b	7	137262512	137268846	5.51178271515007	0.00120498165644734	UpRegulated	ENSG00000234352	LOC349160	5.80330895667322	1.15492273913837e-05	UpRegulated	UpStream	80405	S-C	Pair
HERVH	HERVH_15q25.2	15	82702377	82708400	1.94895076994958	0.0175369808649607	UpRegulated	ENSG00000259462	CPEB1-AS1	4.22863101655772	1.15408633529386e-05	UpRegulated	UpStream	9557	S-C	Pair
ERVLE	ERVLE_4q21.1b	4	76291860	76295260	1.88375079882352	0.00334086452634653	UpRegulated	ENSG00000189157	FAM47E	2.45533651778629	1.14269814643725e-05	UpRegulated	UpStream	8080	S-C	Pair
HERVEA	HERVEA_14q22.3	14	55819549	55821618	2.97728193094134	0.00227357840550603	UpRegulated	ENSG00000259868	LOC102723670	2.82323100442508	1.14269814643725e-05	UpRegulated	DownStream	74929	S-C	Pair
PABLA	PABLA_11q13.4	11	72148055	72155376	1.70869172362412	0.00980233837814068	UpRegulated	ENSG00000110203	FOLR3	2.16717920219092	1.1412193400934e-05	UpRegulated	UpStream	8163	S-C	Pair
ERVLE	ERVLE_15q26.3a	15	98370145	98372584	4.29230908232543	0.00460469448758624	UpRegulated	ENSG00000283597	.	2.41186003928311	1.13577193940259e-05	UpRegulated	DownStream	64578	S-C	Pair
ERVLB4	ERVLB4_1q23.1a	1	157823567	157827775	2.14360606496172	0.0072304989554998	UpRegulated	ENSG00000073754	CD5L	2.91248386382944	1.12923255369299e-05	UpRegulated	DownStream	3139	S-C	Pair
HERVL	HERVL_6q27d	6	167062923	167065286	1.30152267258069	0.0142148602299345	UpRegulated	ENSG00000213066	CEP43	0.960519056900282	1.10894477766305e-05	Non-DEG	UpStream	10210	S-C	.
ERVLE	ERVLE_6q27b	6	167103396	167106637	2.18239191608477	0.00360857951679825	UpRegulated	ENSG00000213066	CEP43	0.960519056900282	1.10894477766305e-05	Non-DEG	UpStream	50683	S-C	.
HERVH	HERVH_2q13	2	110217884	110219194	4.39116862871206	0.0289382009616706	UpRegulated	ENSG00000144061	NPHP1	2.6285902953566	1.1086712354336e-05	UpRegulated	UpStream	12818	S-C	Pair
ERV316A3	ERV316A3_13q14.3b	13	54648338	54651707	4.27205697127156	0.0126354165668003	UpRegulated	ENSG00000277047	LOC124903233	5.37937802496938	1.09132855483796e-05	UpRegulated	DownStream	289136	S-C	Pair
HERVH	HERVH_19p13.11	19	17593566	17598095	3.64813435117562	0.0179841405535056	UpRegulated	ENSG00000130477	UNC13A	4.48154964313761	1.07965567581177e-05	UpRegulated	DownStream	3233	S-WS	Pair
HERVL	HERVL_8q11.23a	8	52527895	52531297	3.95602750607121	0.0290697879688195	UpRegulated	ENSG00000147488	ST18	3.52026803075451	1.06905169362794e-05	UpRegulated	UpStream	66936	S-C	Pair
ERVLE	ERVLE_19q13.31a	19	43364281	43366105	5.70547319134964	1.47921552601382e-07	UpRegulated	ENSG00000204936	CD177	5.89935422358515	1.04876551981174e-15	UpRegulated	UpStream	1109	S-C	Pair
HERVH	HERVH_19q13.31	19	43323511	43329384	2.55492831583011	0.000345100271582583	UpRegulated	ENSG00000204936	CD177	5.89935422358515	1.04876551981174e-15	UpRegulated	DownStream	24275	S-C	Pair
MER101	MER101_8p21.3	8	22479930	22483803	1.03775297482509	0.0108448288395088	UpRegulated	ENSG00000254272	.	1.34693971244562	1.03234082447458e-05	UpRegulated	DownStream	8828	WS-C	Pair
HERVW	HERVW_4q21.23	4	85352126	85355394	3.70896966613452	0.023673155848171	UpRegulated	ENSG00000138639	ARHGAP24	1.02205092945592	1.01755470776093e-05	UpRegulated	DownStream	119720	S-C	Pair
MER61	MER61_4q21.23b	4	85318624	85320363	3.77946350945503	0.0141315522479363	UpRegulated	ENSG00000138639	ARHGAP24	1.02205092945592	1.01755470776093e-05	UpRegulated	DownStream	154751	S-C	Pair
HERVH	HERVH_20p13c	20	1727239	1733570	1.94518852277705	0.00590264025201439	UpRegulated	ENSG00000271461	CKAP2LP1	1.91495432038872	1.01211708194699e-05	UpRegulated	DownStream	23186	S-WS	Pair
ERV316A3	ERV316A3_5q23.1f	5	118305737	118307313	3.79292779777841	0.0328117292622524	UpRegulated	ENSG00000250891	.	5.79825743620211	1.00767444407357e-06	UpRegulated	DownStream	160843	S-C	Pair
HERVL	HERVL_5q23.1a	5	118566981	118570739	2.89757163486881	0.0239614621365104	UpRegulated	ENSG00000250891	.	5.79825743620211	1.00767444407357e-06	UpRegulated	UpStream	4864	S-C	Pair
ERVLE	ERVLE_8p23.1a	8	10469865	10470516	1.01869268233077	0.0122380040590153	UpRegulated	ENSG00000253641	LINC03022	1.36557318179059	1.00643691833711e-06	UpRegulated	DownStream	4049	S-C	Pair
MER4	MER4_14q24.2a	14	70292312	70293484	2.83146015524125	0.0142922292259943	UpRegulated	ENSG00000259033	.	9.66638768029541e-05	0.999812076302283	Non-DEG	UpStream	453	S-C	.
HERVH48	HERVH48_14q24.2	14	70344652	70350485	1.10462294857159	0.0126096559234515	UpRegulated	ENSG00000259033	.	9.66638768029541e-05	0.999812076302283	Non-DEG	UpStream	52793	S-C	.
ERV316A3	ERV316A3_14q24.2b	14	70273216	70275032	2.96130132034939	0.00961439926732655	UpRegulated	ENSG00000259033	.	9.66638768029541e-05	0.999812076302283	Non-DEG	DownStream	264	S-C	.
HERVH	HERVH_14q24.2a	14	70293487	70301929	3.18701207104668	0.00222167466094762	UpRegulated	ENSG00000259033	.	9.66638768029541e-05	0.999812076302283	Non-DEG	UpStream	1628	S-C	.
HERVH	HERVH_13q14.2b	13	48866711	48872459	3.77069067074716	0.0186214741915014	UpRegulated	ENSG00000275202	.	7.1055780147116e-05	0.999719558219101	Non-DEG	DownStream	102508	S-WS	.
HERVK11D	HERVK11D_6q22.31	6	121042085	121049347	1.92465477204451	0.00324346504783379	UpRegulated	ENSG00000146350	TBC1D32	0.000240920823341733	0.999092206904951	Non-DEG	DownStream	30147	S-C	.
HERVH	HERVH_6q22.31b	6	120924825	120930857	5.22005079416424	0.00178226650470277	UpRegulated	ENSG00000146350	TBC1D32	0.000240920823341733	0.999092206904951	Non-DEG	DownStream	148637	S-C	.
HERVL	HERVL_7q21.3	7	96454544	96457944	4.21864963470368	0.0316717246099616	UpRegulated	ENSG00000127922	SEM1	0.000471507333754541	0.998447766097057	Non-DEG	DownStream	23682	S-C	.
ERVLE	ERVLE_18p11.31a	18	5336061	5337959	1.36045665043505	0.0373874364605191	UpRegulated	ENSG00000264254	.	0.000925376059099409	0.998421496238983	Non-DEG	UpStream	18397	S-C	.
ERVLE	ERVLE_Xq26.2a	X	131660939	131663952	2.70502978244791	0.0310858750482662	UpRegulated	ENSG00000227183	.	0.00369873402482222	0.997456214523064	Non-DEG	UpStream	14049	S-C	.
HERVH	HERVH_Xq26.2	X	131712025	131717764	1.16421687837755	0.0248005461762896	UpRegulated	ENSG00000227183	.	0.00369873402482222	0.997456214523064	Non-DEG	UpStream	65135	S-C	.
HERVFH19	HERVFH19_7q32.2	7	130312651	130317104	2.74684704350007	0.0316108228054646	UpRegulated	ENSG00000158525	CPA5	0.00371480389607416	0.99629976434342	Non-DEG	DownStream	27712	S-C	.
HERVI	HERVI_19p13.2	19	11880363	11883480	2.36319942283871	0.0259772598419843	UpRegulated	ENSG00000278897	.	-0.0016778677624153	0.996164861351147	Non-DEG	UpStream	22061	S-WS	.
HERVIP10FH	HERVIP10FH_19p13.2	19	11883491	11886834	3.58950088695052	0.00914630258582535	UpRegulated	ENSG00000278897	.	-0.0016778677624153	0.996164861351147	Non-DEG	UpStream	25189	S-WS	.
HML2	HML2_10q24.2	10	99820812	99827988	1.39153124532954	0.0183949400401833	UpRegulated	ENSG00000107554	DNMBP	-0.00128004326625557	0.995263461481171	Non-DEG	DownStream	47589	S-WS	.
HERVL	HERVL_11q22.3d	11	107977838	107986311	1.98902990853151	0.0159988447383468	UpRegulated	ENSG00000179331	RAB39A	0.00227656398329836	0.995051434471253	Non-DEG	UpStream	14356	S-WS	.
HERVH	HERVH_21q21.3b	21	28161434	28166924	3.07104122474627	0.0454443329680375	UpRegulated	ENSG00000232855	.	-0.00274484373919142	0.993452188135116	Non-DEG	DownStream	272422	S-WS	.
PRIMAX	PRIMAX_1p21.2	1	100561997	100564010	3.08144657907364	0.0207004181953796	UpRegulated	ENSG00000181656	GPR88	-0.0066550221520911	0.993053707097078	Non-DEG	UpStream	19979	S-C	.
HERVW	HERVW_3q26.31	3	172720804	172723487	3.0681813862667	0.0253897771512104	UpRegulated	ENSG00000114346	ECT2	-0.00251115136133478	0.992753879413229	Non-DEG	DownStream	27195	S-C	.
HML1	HML1_3q26.31a	3	172719014	172720560	3.43486111482737	0.0131397044155723	UpRegulated	ENSG00000114346	ECT2	-0.00251115136133478	0.992753879413229	Non-DEG	DownStream	30122	S-C	.
HERVH	HERVH_10q26.12	10	120844932	120850561	1.85040667031312	0.0183138627351616	UpRegulated	ENSG00000120008	WDR11	0.00173831662478315	0.991734973375722	Non-DEG	DownStream	614	S-C	.
HERVH	HERVH_2q31.1b	2	170977458	170983386	2.41112489085283	0.00325434232280036	UpRegulated	ENSG00000115806	GORASP2	0.00307958996165012	0.991734973375722	Non-DEG	UpStream	10329	S-C	.
HERVH	HERVH_9q33.3a	9	126074450	126080414	3.30864478869457	0.0481806578124207	UpRegulated	ENSG00000167081	PBX3	-0.00147616152552696	0.990767018031818	Non-DEG	UpStream	107073	S-WS	.
ERV316A3	ERV316A3_9p24.2a	9	2849984	2853160	2.96980925991656	0.00648451999433172	UpRegulated	ENSG00000080608	PUM3	-0.00287854650612035	0.990667771624538	Non-DEG	UpStream	5743	S-C	.
HERVL	HERVL_2q32.1c	2	184558907	184562855	4.21972479412112	0.00269485582481103	UpRegulated	ENSG00000283839	LOC105373780	0.00352261155872599	0.989763150118076	Non-DEG	DownStream	30722	S-C	.
MER41	MER41_4q21.21	4	78694846	78703208	2.73270098423463	0.00615271226559586	UpRegulated	ENSG00000239793	.	0.011195233729865	0.989242007300922	Non-DEG	DownStream	65291	S-WS	.
HML1	HML1_6q27b	6	166344927	166346070	1.48668120813368	0.0276938804773549	UpRegulated	ENSG00000060762	MPC1	-0.00298190161214484	0.98897185189242	Non-DEG	DownStream	18849	S-C	.
HERVK11	HERVK11_19q11b	19	27703454	27713310	3.75791066761767	0.0104803242856095	UpRegulated	ENSG00000261770	.	0.00456030098983244	0.988590699309672	Non-DEG	DownStream	43874	S-WS	.
ERVLE	ERVLE_11p11.2b	11	43874661	43878914	2.59564613316671	0.0202564247994852	UpRegulated	ENSG00000166199	ALKBH3	-0.00360935813456381	0.98830618312288	Non-DEG	DownStream	1897	S-C	.
HARLEQUIN	HARLEQUIN_12q15	12	68540228	68547978	3.16384506491689	0.0224758176022573	UpRegulated	ENSG00000240087	RPSAP12	-0.0087650795413094	0.987957184540381	Non-DEG	DownStream	5017	S-C	.
HERVH	HERVH_5q35.1a	5	170762081	170767864	4.59411993727323	0.00444090407155017	UpRegulated	ENSG00000204764	RANBP17	0.00510666411206829	0.987781566957808	Non-DEG	DownStream	94006	S-WS	.
HERVH	HERVH_1p13.3	1	108473290	108478596	4.36893424111033	0.00521768393879911	UpRegulated	ENSG00000186086	NBPF6	-0.0221651911330412	0.987325471275711	Non-DEG	UpStream	2288	S-WS	.
HERVH	HERVH_9q34.13	9	131547214	131551936	1.54189003942512	0.00721134256627499	UpRegulated	ENSG00000130717	UCK1	-0.00226541308700926	0.98708000399502	Non-DEG	UpStream	15946	S-C	.
ERV316A3	ERV316A3_12p13.33	12	425246	428202	1.04420461717125	0.011894318413552	UpRegulated	ENSG00000073614	KDM5A	-0.000934726899196032	0.986806721081124	Non-DEG	UpStream	35792	S-C	.
ERVLE	ERVLE_12q23.1b	12	98588488	98590492	2.0357415015459	0.00913693751802927	UpRegulated	ENSG00000120802	TMPO	-0.00445136756716924	0.986490857604814	Non-DEG	UpStream	38109	S-C	.
ERVLE	ERVLE_4q13.3d	4	70609115	70612106	2.38865974607581	0.00698589016552389	UpRegulated	ENSG00000132464	ENAM	-0.0174568288836058	0.986422021825507	Non-DEG	DownStream	16638	WS-C	.
HARLEQUIN	HARLEQUIN_6p22.2	6	26075040	26081760	1.53259458894771	0.0456219248001842	UpRegulated	ENSG00000010704	HFE	0.00376653097891687	0.985662176845835	Non-DEG	DownStream	5521	S-WS	.
PRIMA41	PRIMA41_1q32.3	1	212422529	212431617	2.57641336415302	0.000441367160056742	UpRegulated	ENSG00000065600	PACC1	0.00311016324314048	0.985628348872718	Non-DEG	UpStream	7628	S-C	.
HERVW	HERVW_17q21.33	17	50399022	50405700	3.00871811400348	0.046672550971506	UpRegulated	ENSG00000253102	.	-0.012125765394235	0.985376248510337	Non-DEG	UpStream	1134	S-C	.
HARLEQUIN	HARLEQUIN_17q21.33	17	50412688	50420467	2.57169876500752	0.00843072319823001	UpRegulated	ENSG00000253102	.	-0.012125765394235	0.985376248510337	Non-DEG	UpStream	14800	S-C	.
MER41	MER41_Xp11.23	X	47809182	47814037	2.42836262617479	0.0147267346941748	UpRegulated	ENSG00000197779	ZNF81	0.0018654961065278	0.9852994550271	Non-DEG	DownStream	22865	S-C	.
ERV316A3	ERV316A3_5q21.2a	5	103623073	103625763	3.52531503525939	0.00229414373082618	UpRegulated	ENSG00000112874	NUDT12	-0.00779085226633374	0.984749677818785	Non-DEG	UpStream	60280	S-C	.
HERVL	HERVL_1q21.1b	1	147147589	147148685	1.60036218451479	0.0438722162685207	UpRegulated	ENSG00000131791	PRKAB2	0.00274639067640901	0.984062927778141	Non-DEG	DownStream	6421	S-C	.
HML2	HML2_8p22	8	17908096	17916431	2.14753341212644	0.00753847066475989	UpRegulated	ENSG00000078674	PCM1	0.00257727837726695	0.982908464676986	Non-DEG	DownStream	6409	S-C	.
HERVH	HERVH_8q21.3b	8	90090224	90095868	2.13530632444957	0.0252926021165871	UpRegulated	ENSG00000104325	DECR1	0.00289966686796409	0.98274074143076	Non-DEG	UpStream	38132	S-WS	.
MER41	MER41_6q21b	6	110488048	110491199	1.90915490337604	0.0227960294102998	UpRegulated	ENSG00000260188	.	0.00995323219329411	0.979717246029223	Non-DEG	UpStream	8612	S-C	.
HML3	HML3_6q21a	6	110499174	110506068	2.09246524401317	0.0154638290218051	UpRegulated	ENSG00000260188	.	0.00995323219329411	0.979717246029223	Non-DEG	UpStream	19738	S-C	.
HERVW	HERVW_6q27a	6	166313897	166316431	1.03518124446299	0.0297493307746164	UpRegulated	ENSG00000198818	SFT2D1	0.00279713167059359	0.979360380088246	Non-DEG	DownStream	3297	S-C	.
HML1	HML1_6q27b	6	166344927	166346070	1.48668120813368	0.0276938804773549	UpRegulated	ENSG00000198818	SFT2D1	0.00279713167059359	0.979360380088246	Non-DEG	UpStream	2336	S-C	.
HERVL40	HERVL40_9p21.1	9	32371344	32377156	2.85750962912272	0.0490236926624907	UpRegulated	ENSG00000122729	ACO1	-0.00922175068703618	0.979273827767617	Non-DEG	DownStream	7447	S-WS	.
ERV316A3	ERV316A3_Xq22.3c	X	107003404	107005335	3.17868318036555	0.0196808317276519	UpRegulated	ENSG00000133131	MORC4	0.00728723471706576	0.978775648317742	Non-DEG	UpStream	3160	S-C	.
ERV316A3	ERV316A3_Xq22.3d	X	107011710	107013313	3.86081417927694	0.00296750957613734	UpRegulated	ENSG00000133131	MORC4	0.00728723471706576	0.978775648317742	Non-DEG	UpStream	11466	S-C	.
ERVLE	ERVLE_5q22.1a	5	110871700	110874913	3.80593545880326	0.00929501022972131	UpRegulated	ENSG00000164209	SLC25A46	-0.00605436929088289	0.978769515775965	Non-DEG	UpStream	106539	S-C	.
MER41	MER41_5q22.1	5	110825666	110830331	3.86441823281629	0.00247058661442969	UpRegulated	ENSG00000164209	SLC25A46	-0.00605436929088289	0.978769515775965	Non-DEG	UpStream	60505	S-C	.
HERVH	HERVH_12p13.1b	12	14231407	14237087	3.7681204860418	0.00240429429760812	UpRegulated	ENSG00000256084	.	-0.0170225100826751	0.977285993659774	Non-DEG	UpStream	10110	S-WS	.
HERVL	HERVL_6q24.2b	6	143875136	143877035	1.98804938586905	0.0220071013940449	UpRegulated	ENSG00000135521	LTV1	0.00660185304227549	0.977059726406106	Non-DEG	UpStream	11324	S-C	.
ERVLE	ERVLE_3q27.2	3	185873385	185875201	3.32032122979472	0.0293124385870264	UpRegulated	ENSG00000073792	IGF2BP2	0.0119133522789697	0.977030046393586	Non-DEG	UpStream	48329	S-C	.
HERVH	HERVH_Yq11.221b	Y	14355261	14360015	3.41206006875238	0.0405886607947506	UpRegulated	ENSG00000165246	NLGN4Y	0.0380016701091903	0.975820844362628	Non-DEG	DownStream	162623	S-C	.
HML4	HML4_12q13.3	12	56497590	56501724	2.39160447644901	0.00196409872469404	UpRegulated	ENSG00000135423	GLS2	-0.0147476194507497	0.97575245923471	Non-DEG	UpStream	9176	WS-C	.
ERVLB4	ERVLB4_1q32.2b	1	210436679	210440818	1.30730636852114	0.00831011796893654	UpRegulated	ENSG00000200972	RNU5A-8P	-0.0363242067656172	0.975681078130235	Non-DEG	UpStream	62412	S-C	.
HERVL	HERVL_1p34.3a	1	37365035	37371640	2.00649678054215	0.00475080244204683	UpRegulated	ENSG00000233621	LITATS1	-0.00657175374635753	0.974115220238303	Non-DEG	DownStream	83239	S-C	.
HML1	HML1_Xq22.1	X	101183246	101189871	3.04679319691845	0.000614157037790151	UpRegulated	ENSG00000102384	CENPI	-0.00874351696269852	0.974050560162601	Non-DEG	UpStream	19565	S-C	.
ERV316A3	ERV316A3_7q33b	7	135525117	135526758	1.65333833244429	0.0171976236555944	UpRegulated	ENSG00000080802	C.T4	-0.00363377850485579	0.973328807502884	Non-DEG	UpStream	14990	S-C	.
PABLB	PABLB_7q33	7	135320639	135325703	2.10122094426732	0.00576655732438761	UpRegulated	ENSG00000080802	C.T4	-0.00363377850485579	0.973328807502884	Non-DEG	DownStream	36092	S-C	.
ERV316A3	ERV316A3_6p22.1b	6	28342079	28347246	2.31545311492812	0.0219813995241649	UpRegulated	ENSG00000189298	ZKSCAN3	-0.00585456288340705	0.973214970069394	Non-DEG	DownStream	2668	S-C	.
HERV3	HERV3_10q11.21b	10	43591986	43597077	3.29146603032135	0.0286907982523164	UpRegulated	ENSG00000232004	CAP1P2	-0.0111872274498802	0.973114154786587	Non-DEG	DownStream	7766	S-C	.
HERV3	HERV3_10q11.21a	10	43583451	43586830	3.98741993495841	0.0119683747124784	UpRegulated	ENSG00000232004	CAP1P2	-0.0111872274498802	0.973114154786587	Non-DEG	DownStream	18013	S-C	.
HML3	HML3_10q11.21d	10	43586832	43591985	4.35923313912142	0.00940076193549633	UpRegulated	ENSG00000232004	CAP1P2	-0.0111872274498802	0.973114154786587	Non-DEG	DownStream	12858	S-C	.
HERVL	HERVL_8q21.3c	8	90409675	90416888	2.37757259850497	0.0126249445714319	UpRegulated	ENSG00000104327	CALB1	-0.0260443364690027	0.972580217268584	Non-DEG	UpStream	314200	S-C	.
HERVH	HERVH_9p24.1	9	6020021	6022201	4.31358800891518	0.00226680721516361	UpRegulated	ENSG00000137040	RANBP6	-0.0061375085998959	0.972039767503055	Non-DEG	UpStream	4396	S-C	.
HERVE	HERVE_10p11.21	10	34969035	34975620	2.99673113366782	0.0279924500616468	UpRegulated	ENSG00000108094	CUL2	0.00428542772370105	0.971637227545712	Non-DEG	DownStream	32931	S-C	.
HML5	HML5_9q31.1	9	100364027	100369211	1.77132576543242	0.00512512500794077	UpRegulated	ENSG00000136891	TEX10	-0.00758348222014136	0.971595507254643	Non-DEG	UpStream	11088	S-C	.
MER41	MER41_11p15.5a	11	347589	349098	3.13556549712481	0.018660089766452	UpRegulated	ENSG00000270972	.	0.0226334014124712	0.971404317325202	Non-DEG	UpStream	13901	S-C	.
ERVLB4	ERVLB4_9q33.2	9	121516950	121518856	1.74906025304275	0.012981772065344	UpRegulated	ENSG00000204136	GGTA1	0.0145039924641483	0.971136044348916	Non-DEG	UpStream	16923	S-C	.
ERVLE	ERVLE_9q33.2b	9	121394197	121398743	1.00189875613132	0.00895553578275115	UpRegulated	ENSG00000204136	GGTA1	0.0145039924641483	0.971136044348916	Non-DEG	DownStream	46248	S-C	.
ERVLE	ERVLE_9q33.2c	9	121430881	121435031	1.48454246669447	0.00267903396070931	UpRegulated	ENSG00000204136	GGTA1	0.0145039924641483	0.971136044348916	Non-DEG	DownStream	9960	S-C	.
HUERSP3B	HUERSP3B_13q12.11	13	20287514	20288927	3.3947957100814	0.0289144369904149	UpRegulated	ENSG00000165475	CRYL1	0.00829723890135471	0.970811124953578	Non-DEG	DownStream	114740	S-C	.
ERVLB4	ERVLB4_13q12.11b	13	20317636	20319602	3.89616314343001	0.0259369307439246	UpRegulated	ENSG00000165475	CRYL1	0.00829723890135471	0.970811124953578	Non-DEG	DownStream	84065	S-C	.
HUERSP2	HUERSP2_13q12.11	13	20324423	20326536	4.47964000147436	0.0136777783661944	UpRegulated	ENSG00000165475	CRYL1	0.00829723890135471	0.970811124953578	Non-DEG	DownStream	77131	S-C	.
HERV9	HERV9_1p36.23	1	8895877	8899114	1.81542034073367	0.00888128450757382	UpRegulated	ENSG00000232208	.	0.0187204113722027	0.970811124953578	Non-DEG	DownStream	8279	S-C	.
ERVL	ERVL_8q24.13	8	124987055	124992252	1.38373139174456	0.00586864637580116	UpRegulated	ENSG00000180938	ZNF572	0.010315668215544	0.970440510075759	Non-DEG	UpStream	7666	S-C	.
HERVH	HERVH_1q42.12a	1	224839936	224846082	3.03465851404837	0.011261359965619	UpRegulated	ENSG00000185842	DNAH14	-0.0130421347853777	0.970235047051507	Non-DEG	DownStream	50180	S-C	.
ERV316A3	ERV316A3_4p16.3a	4	2215354	2220064	1.12079402598091	0.00931341611281148	UpRegulated	ENSG00000214367	HAUS3	-0.00668266190319606	0.970235047051507	Non-DEG	DownStream	7400	S-C	.
HERVH	HERVH_1q42.12b	1	224885458	224893550	4.40852933821724	0.000430901631273503	UpRegulated	ENSG00000185842	DNAH14	-0.0130421347853777	0.970235047051507	Non-DEG	DownStream	2712	S-C	.
ERVLB4	ERVLB4_21q22.3b	21	46607219	46610032	2.84196980250604	0.0164204819202731	UpRegulated	ENSG00000160310	PRMT2	0.00524048951101634	0.968977739541079	Non-DEG	DownStream	25135	S-C	.
PRIMA4	PRIMA4_Xq22.1	X	100791865	100799758	2.3886326696707	0.0342676023743249	UpRegulated	ENSG00000102362	SYTL4	0.0130169890878235	0.968932065399433	Non-DEG	UpStream	59742	S-C	.
HERVH	HERVH_Xq22.1b	X	100786618	100791864	4.54751188216046	0.000956683000542266	UpRegulated	ENSG00000102362	SYTL4	0.0130169890878235	0.968932065399433	Non-DEG	UpStream	54495	S-C	.
ERVLB4	ERVLB4_3q22.1a	3	129896346	129899192	1.06333518963477	0.0209094792761357	UpRegulated	ENSG00000172765	TMCC1	0.00684976387356726	0.968212935963517	Non-DEG	UpStream	2770	S-C	.
MER101	MER101_5q35.3	5	177655750	177657644	1.08165802351194	0.000936613267122388	UpRegulated	ENSG00000247679	.	0.0139963939019442	0.966944181787351	Non-DEG	UpStream	35996	WS-C	.
HERVH	HERVH_14q32.12a	14	92041755	92049821	1.70072435197156	0.000580709952575081	UpRegulated	ENSG00000100815	TRIP11	0.00637776621872245	0.96597440212613	Non-DEG	UpStream	859	S-C	.
PRIMA41	PRIMA41_21q22.2	21	39358287	39359961	2.86160718054629	0.0113952461113977	UpRegulated	ENSG00000205581	HMGN1	-0.00988679054908819	0.965807329023673	Non-DEG	UpStream	8640	S-C	.
HERVL	HERVL_11q14.1g	11	85156889	85163278	2.91839656594243	0.0454165194632712	UpRegulated	ENSG00000213305	HNRNPCP6	0.0349051971919927	0.96488645095582	Non-DEG	UpStream	135234	S-WS	.
HUERSP1	HUERSP1_3q27.1	3	184699400	184707256	1.19036990346631	0.0297492321615764	UpRegulated	ENSG00000177383	MAGEF1	-0.0136901553499031	0.963851711446651	Non-DEG	DownStream	3111	S-C	.
HERVH	HERVH_3p24.3a	3	16744186	16750064	3.02185184020809	0.0380494868313107	UpRegulated	ENSG00000154822	PLCL2	0.00619610413791128	0.96365757728087	Non-DEG	DownStream	52587	S-C	.
PABLB	PABLB_3p24.3	3	16763827	16772528	3.18874586516712	0.0202131639998311	UpRegulated	ENSG00000154822	PLCL2	0.00619610413791128	0.96365757728087	Non-DEG	DownStream	30123	S-C	.
ERVLE	ERVLE_6q16.1a	6	96454836	96457626	1.76103452264113	0.00787609064734426	UpRegulated	ENSG00000014123	UFL1	0.0125451918131112	0.963458125764264	Non-DEG	DownStream	63969	S-C	.
HUERSP1	HUERSP1_6q16.1	6	96403311	96409458	2.33077590632534	0.00333905867880001	UpRegulated	ENSG00000014123	UFL1	0.0125451918131112	0.963458125764264	Non-DEG	DownStream	112137	S-C	.
HERVH48	HERVH48_3p21.2	3	51531829	51534108	3.44760080002601	0.00941794575662207	UpRegulated	ENSG00000145041	DCAF1	0.00958564756693986	0.962440824710402	Non-DEG	UpStream	31827	S-C	.
HERVH	HERVH_20q12b	20	40269054	40274761	5.18788796630799	0.000159772516474282	UpRegulated	ENSG00000204103	MAFB	0.0181707956123867	0.961569669093725	Non-DEG	DownStream	411087	S-C	.
MER34B	MER34B_3p24.2	3	25861541	25863258	1.96382437615389	0.0379542680854604	UpRegulated	ENSG00000151093	OXSM	-0.0116676009002093	0.961273562916743	Non-DEG	UpStream	67007	S-C	.
ERV316A3	ERV316A3_3p24.2	3	25798176	25800254	1.75188939751746	0.0194340568079907	UpRegulated	ENSG00000151093	OXSM	-0.0116676009002093	0.961273562916743	Non-DEG	UpStream	3642	S-C	.
HERVH	HERVH_7q21.3b	7	93639935	93645552	3.90557636975329	0.00334115921672329	UpRegulated	ENSG00000237729	.	0.0324888742663908	0.961163876072227	Non-DEG	DownStream	24274	S-C	.
ERVLB4	ERVLB4_22q11.22c	22	22748219	22749827	2.53166556436201	0.00811098105740107	UpRegulated	ENSG00000211665	IGLV3-16	-0.0442184565084296	0.961137061463157	Non-DEG	UpStream	298	S-C	.
HERVL	HERVL_7q32.1	7	129444201	129450234	1.63088777491387	0.0160347234855127	UpRegulated	ENSG00000158467	AHCYL2	0.00634367162684869	0.960336831464795	Non-DEG	UpStream	13990	S-C	.
HML1	HML1_8q21.13	8	78645811	78649373	2.55095469383252	0.0381868239034089	UpRegulated	ENSG00000260398	.	0.0227828360681572	0.960012333496962	Non-DEG	UpStream	36106	S-WS	.
MER4B	MER4B_14q32.11a	14	90238596	90240078	3.19419558674476	0.0493259543524053	UpRegulated	ENSG00000100764	PSMC1	0.00743377999302481	0.959612309068383	Non-DEG	DownStream	16417	S-C	.
HERVL	HERVL_14q32.11	14	90227625	90233938	3.65071339337601	0.00269889003269366	UpRegulated	ENSG00000100764	PSMC1	0.00743377999302481	0.959612309068383	Non-DEG	DownStream	22557	S-C	.
MER4B	MER4B_14q32.11b	14	90240386	90249373	4.71275088048281	0.000459810945274566	UpRegulated	ENSG00000100764	PSMC1	0.00743377999302481	0.959612309068383	Non-DEG	DownStream	7122	S-C	.
ERVLE	ERVLE_11q22.3j	11	108398625	108402412	1.74072961500989	0.014243398413526	UpRegulated	ENSG00000149311	ATM	-0.0107677133106308	0.958930534476071	Non-DEG	UpStream	29523	S-C	.
ERVLE	ERVLE_11q22.3k	11	108433801	108436597	1.95504518874013	0.00249423689716045	UpRegulated	ENSG00000149311	ATM	-0.0107677133106308	0.958930534476071	Non-DEG	UpStream	64699	S-C	.
MER4B	MER4B_17p12c	17	14522971	14528015	2.71235157614054	0.00838725756746867	UpRegulated	ENSG00000230897	RPS18P12	0.0213147189481527	0.95834612963505	Non-DEG	DownStream	177061	S-C	.
HERVH	HERVH_18q12.1b	18	31284199	31289927	2.75027609996459	0.047791308853596	UpRegulated	ENSG00000134765	DSC1	-0.0331031454737927	0.956343351782048	Non-DEG	UpStream	121343	S-C	.
ERVLE	ERVLE_9q21.31d	9	80548664	80550609	2.42163420588514	0.000296132811977134	UpRegulated	ENSG00000236521	NPAP1P4	0.0735028845271491	0.95483732116649	Non-DEG	UpStream	188326	WS-C	.
MER4B	MER4B_Xq21.31b	X	90078962	90083419	3.72777403763445	0.0261730564925884	UpRegulated	ENSG00000226081	.	-0.0302732887249432	0.954798010499253	Non-DEG	DownStream	29231	S-C	.
MER4B	MER4B_Xq21.31c	X	90089318	90093340	4.07851097134524	0.0228268827884256	UpRegulated	ENSG00000226081	.	-0.0302732887249432	0.954798010499253	Non-DEG	DownStream	19310	S-C	.
ERVL	ERVL_Xq21.31c	X	90202353	90205748	5.23507757946214	0.00816190262952812	UpRegulated	ENSG00000226081	.	-0.0302732887249432	0.954798010499253	Non-DEG	UpStream	88647	S-C	.
MER61	MER61_Xq21.31e	X	90083420	90089317	4.36820833348341	0.00536999339499281	UpRegulated	ENSG00000226081	.	-0.0302732887249432	0.954798010499253	Non-DEG	DownStream	23333	S-C	.
ERVLE	ERVLE_13q14.2c	13	48784454	48785752	3.28962432028474	0.0244445240365155	UpRegulated	ENSG00000275202	.	-0.0141908735509735	0.954686291321163	Non-DEG	DownStream	189215	S-C	.
HERVH	HERVH_13q14.2b	13	48866711	48872459	3.45628430538604	0.0103427865881204	UpRegulated	ENSG00000275202	.	-0.0141908735509735	0.954686291321163	Non-DEG	DownStream	102508	S-C	.
HERVFH21	HERVFH21_1p36.31	1	6560297	6570283	4.05295671103374	7.25727740899342e-05	UpRegulated	ENSG00000162408	.L9	0.0130798274640003	0.954425333157161	Non-DEG	UpStream	5762	S-C	.
MER41	MER41_17q23.3b	17	64424386	64432048	2.82385770687492	0.00515580158975248	UpRegulated	ENSG00000271605	MILR1	0.0168598123397087	0.953839895272847	Non-DEG	DownStream	16989	S-C	.
MER101	MER101_15q25.1c	15	81120843	81121708	3.32688393414483	0.0385136920727517	UpRegulated	ENSG00000172349	IL16	-0.00851593386504965	0.953812915418948	Non-DEG	DownStream	37867	S-C	.
MER101	MER101_15q25.1b	15	81118757	81120700	3.94437170844769	0.00288877375574764	UpRegulated	ENSG00000172349	IL16	-0.00851593386504965	0.953812915418948	Non-DEG	DownStream	38875	S-C	.
HERVH	HERVH_Xq21.31c	X	92100240	92105917	5.98490982986559	5.4251478804441e-05	UpRegulated	ENSG00000229132	EIF4A1P10	-0.0164537310965922	0.953236818525314	Non-DEG	DownStream	7329	S-C	.
HERVH	HERVH_Xq21.31d	X	92273083	92278794	5.79720380517801	0.0010378849565715	UpRegulated	ENSG00000229132	EIF4A1P10	-0.0164537310965922	0.953236818525314	Non-DEG	UpStream	158622	S-C	.
MER41	MER41_3q28	3	191449204	191450791	3.09964026620727	0.0393652032043749	UpRegulated	ENSG00000152492	CCDC50	-0.0139023226433124	0.952556010546742	Non-DEG	UpStream	50534	S-C	.
MER41	MER41_1q42.3	1	235410260	235411639	1.12708488997158	0.0412231169236164	UpRegulated	ENSG00000230026	.	0.0795326926129966	0.951705230841186	Non-DEG	UpStream	47720	WS-C	.
ERV316A3	ERV316A3_12p13.33	12	425246	428202	1.04420461717125	0.011894318413552	UpRegulated	ENSG00000139044	B4GALNT3	0.0314819806125928	0.950597235478588	Non-DEG	DownStream	32162	S-C	.
MER34B	MER34B_1p31.1a	1	77244045	77245768	2.53883173684785	0.00999491975394605	UpRegulated	ENSG00000142892	PIGK	-0.0159596336896222	0.94946471414277	Non-DEG	UpStream	24615	S-C	.
HERVH	HERVH_3q26.33b	3	179517069	179522482	2.93747150519578	0.0328269175416387	UpRegulated	ENSG00000136518	ACTL6A	0.0176436643070146	0.948734460321938	Non-DEG	DownStream	40398	S-C	.
HERVH	HERVH_3q26.33c	3	179522486	179526348	3.41458378565457	0.0120946932373652	UpRegulated	ENSG00000136518	ACTL6A	0.0176436643070146	0.948734460321938	Non-DEG	DownStream	36532	S-C	.
HERVH	HERVH_3q26.33a	3	179515305	179517068	4.90474595045655	0.00430917167840945	UpRegulated	ENSG00000136518	ACTL6A	0.0176436643070146	0.948734460321938	Non-DEG	DownStream	45812	S-C	.
ERV316A3	ERV316A3_15q21.1m	15	45620146	45622408	1.05590167981543	0.0148970436845691	UpRegulated	ENSG00000137767	SQOR	0.0160484694228023	0.94846747952351	Non-DEG	DownStream	8740	S-C	.
MER34B	MER34B_7q11.23b	7	76448833	76451767	4.45051081594498	0.00617591815542409	UpRegulated	ENSG00000188372	ZP3	0.027282194745905	0.946658612511322	Non-DEG	UpStream	6762	S-C	.
MER41	MER41_5q11.2c	5	58379117	58382765	3.932801547609	0.00727130129324376	UpRegulated	ENSG00000145632	PLK2	0.0206330477782568	0.946556660821455	Non-DEG	DownStream	71217	S-C	.
ERVLE	ERVLE_17p11.2a	17	17463278	17464740	3.57172839478167	0.0408936349145973	UpRegulated	ENSG00000141026	MED9	0.0114647641839724	0.946475368575955	Non-DEG	DownStream	12246	S-C	.
HERVEA	HERVEA_5q13.1	5	69087915	69089974	3.1746075210379	0.0226135631504407	UpRegulated	ENSG00000145740	SLC30A5	0.0153555000988098	0.945747779704053	Non-DEG	DownStream	3672	S-C	.
ERVLE	ERVLE_6q14.2	6	83654450	83656661	4.1239730670976	0.0137648181952993	UpRegulated	ENSG00000146250	PRSS35	0.0365662015399938	0.945432827486995	Non-DEG	UpStream	128746	S-C	.
HERVW	HERVW_6q14.2	6	83443760	83450390	4.00233079645276	0.0114284718692639	UpRegulated	ENSG00000146250	PRSS35	0.0365662015399938	0.945432827486995	Non-DEG	DownStream	62148	S-C	.
ERVLB4	ERVLB4_6q14.2	6	83401633	83403265	2.47228142924375	0.0063908044287336	UpRegulated	ENSG00000146250	PRSS35	0.0365662015399938	0.945432827486995	Non-DEG	DownStream	109273	S-C	.
HERV9	HERV9_1p12	1	118225552	118233433	4.23782583236621	0.00763275994802891	UpRegulated	ENSG00000155761	SPAG17	-0.0402049070356306	0.945258765580166	Non-DEG	UpStream	40329	S-C	.
ERV316A3	ERV316A3_1q23.3d	1	164370613	164371862	3.26544369427476	0.0290075686263143	UpRegulated	ENSG00000185630	PBX1	-0.0253138575460666	0.944901160823223	Non-DEG	DownStream	183722	S-C	.
ERVLB4	ERVLB4_1q23.3h	1	164508061	164510104	3.40826186405328	0.0241758078548179	UpRegulated	ENSG00000185630	PBX1	-0.0253138575460666	0.944901160823223	Non-DEG	DownStream	45480	S-C	.
ERV316A3	ERV316A3_1q23.3e	1	164465893	164469347	3.7805028027445	0.000893542925164485	UpRegulated	ENSG00000185630	PBX1	-0.0253138575460666	0.944901160823223	Non-DEG	DownStream	86237	S-C	.
HERVH	HERVH_12p13.31c	12	8804879	8810576	3.637907234833	0.00425599992794347	UpRegulated	ENSG00000249790	.	-0.04372424715252	0.944701575851843	Non-DEG	UpStream	9090	WS-C	.
ERV316A3	ERV316A3_5q15e	5	98486057	98491837	3.05988418402403	0.0335137367068602	UpRegulated	ENSG00000251102	CTBP2P4	-0.055553635533658	0.944327544304238	Non-DEG	DownStream	84504	S-C	.
HERVH	HERVH_5q15c	5	98434516	98441337	3.1256191465156	0.00961439926732655	UpRegulated	ENSG00000251102	CTBP2P4	-0.055553635533658	0.944327544304238	Non-DEG	DownStream	135004	S-C	.
ERV316A3	ERV316A3_5q15d	5	98413130	98415981	4.30392255345216	0.00482783465112	UpRegulated	ENSG00000251102	CTBP2P4	-0.055553635533658	0.944327544304238	Non-DEG	DownStream	160360	S-C	.
HERVH	HERVH_2p13.3a	2	69443011	69449341	1.53628069951189	0.00241959552215938	UpRegulated	ENSG00000169599	NFU1	-0.0155011930766078	0.943580991485728	Non-DEG	UpStream	5383	S-C	.
HERVH	HERVH_2q32.1b	2	187557941	187566148	4.30089171039445	0.00341240247543027	UpRegulated	ENSG00000224063	.	-0.0314319276545594	0.943522340270961	Non-DEG	UpStream	3278	S-C	.
HERVH	HERVH_7q21.2	7	92479193	92485274	1.07587812023777	0.0169330998462037	UpRegulated	ENSG00000127980	PEX1	0.0116217755623585	0.942710653206911	Non-DEG	DownStream	1746	S-C	.
HERVH	HERVH_12q13.11a	12	46031918	46037041	3.11583289854887	0.0269431853499894	UpRegulated	ENSG00000111371	SLC38A1	-0.0227922949906675	0.942373583694212	Non-DEG	DownStream	146022	S-C	.
ERV316A3	ERV316A3_12q13.11a	12	46001643	46004796	3.47909971097621	0.0103143430864174	UpRegulated	ENSG00000111371	SLC38A1	-0.0227922949906675	0.942373583694212	Non-DEG	DownStream	178267	S-C	.
HERVH	HERVH_12q13.11b	12	46321305	46326337	4.12270565919212	0.00802545142316708	UpRegulated	ENSG00000111371	SLC38A1	-0.0227922949906675	0.942373583694212	Non-DEG	UpStream	51288	S-C	.
PABLB	PABLB_12q13.11	12	46090550	46095133	4.18738048511555	0.00515580158975248	UpRegulated	ENSG00000111371	SLC38A1	-0.0227922949906675	0.942373583694212	Non-DEG	DownStream	87930	S-C	.
HERVH	HERVH_11q13.3c	11	70213950	70220156	2.28435859676012	0.0108099026979801	UpRegulated	ENSG00000168040	FADD	0.00948007629948034	0.941777708951306	Non-DEG	UpStream	6560	S-C	.
HERVH	HERVH_17p12	17	11971756	11976947	1.39835061644858	0.0143743908246619	UpRegulated	ENSG00000154957	ZNF18	0.00965179116864607	0.941731820169231	Non-DEG	DownStream	492	S-WS	.
HERVH48	HERVH48_5q11.2	5	53200331	53205964	3.93100233573804	0.0129542584800412	UpRegulated	ENSG00000247796	MOCS2-DT	0.0311436396045355	0.941033638646295	Non-DEG	UpStream	85205	S-WS	.
HERVFH19	HERVFH19_Xq13.1	X	72220348	72230604	1.80270438526095	0.000593980638000778	UpRegulated	ENSG00000198034	RPS4X	-0.0240133221005623	0.940486571051922	Non-DEG	DownStream	25075	S-C	.
ERVLE	ERVLE_11p15.4e	11	10833562	10839237	1.27215382263393	0.00543731466645285	UpRegulated	ENSG00000247271	ZBED5-AS1	0.013599858116319	0.940217864116228	Non-DEG	DownStream	19022	WS-C	.
HML6	HML6_12q24.12b	12	111824341	111825854	2.31512630191211	0.0202148494750974	UpRegulated	ENSG00000234608	MAPKAPK5-AS1	0.017084317207804	0.938437148565196	Non-DEG	DownStream	13910	S-C	.
HML6	HML6_12q24.12a	12	111816175	111824274	1.05719246225735	0.00816190262952812	UpRegulated	ENSG00000234608	MAPKAPK5-AS1	0.017084317207804	0.938437148565196	Non-DEG	DownStream	15490	S-C	.
HERVH	HERVH_19q13.41b	19	52627795	52633395	1.12188680507886	0.0126777453467651	UpRegulated	ENSG00000269825	LOC122539214	0.0190604346883995	0.938128345899735	Non-DEG	DownStream	17042	S-C	.
HERVH	HERVH_19q13.41a	19	52620684	52627315	1.08252853611629	0.00503321495945367	UpRegulated	ENSG00000269825	LOC122539214	0.0190604346883995	0.938128345899735	Non-DEG	DownStream	23122	S-C	.
ERVLB4	ERVLB4_21q21.1b	21	18688509	18690835	4.18549017520203	0.00585120808701522	UpRegulated	ENSG00000198618	.	-0.0268017680928946	0.937565331206546	Non-DEG	DownStream	166944	S-C	.
HERVW	HERVW_21q21.1	21	18752744	18760548	5.22937195472634	0.00551640875778348	UpRegulated	ENSG00000198618	.	-0.0268017680928946	0.937565331206546	Non-DEG	DownStream	97231	S-C	.
HERVH	HERVH_10q26.11	10	118893657	118900344	4.50703706521335	0.00351360514474551	UpRegulated	ENSG00000213574	.	0.0825791361387084	0.936420093143392	Non-DEG	DownStream	32330	S-WS	.
ERV316A3	ERV316A3_16q23.1a	16	74611569	74615756	1.53033049819725	0.0109941578812084	UpRegulated	ENSG00000168411	RFWD3	-0.0166834242150735	0.936354870435752	Non-DEG	DownStream	5638	S-C	.
MER101	MER101_5p13.2b	5	37261655	37263651	1.11857520485908	0.0263008635595354	UpRegulated	ENSG00000270558	.	0.0286934324677675	0.935717859165126	Non-DEG	DownStream	22798	S-C	.
ERV316A3	ERV316A3_12q14.3a	12	64767289	64768073	1.20140727134927	0.0210906289171363	UpRegulated	ENSG00000135677	GNS	0.0156172662475597	0.935503641166392	Non-DEG	UpStream	7842	S-C	.
ERV316A3	ERV316A3_15q15.2	15	42935782	42937078	1.81154105474431	0.0168177064532065	UpRegulated	ENSG00000128881	TTBK2	0.00726557867218886	0.935503641166392	Non-DEG	UpStream	14973	S-C	.
ERV316A3	ERV316A3_12q14.3b	12	64771136	64772424	1.15374620855318	0.0130599830555043	UpRegulated	ENSG00000135677	GNS	0.0156172662475597	0.935503641166392	Non-DEG	UpStream	11689	S-C	.
ERVLE	ERVLE_8q24.3j	8	144970428	144972623	1.1999645523798	0.0268854677996526	UpRegulated	ENSG00000170631	ZNF16	0.0191394691269532	0.935193119889504	Non-DEG	UpStream	19540	S-C	.
HERVH	HERVH_8q24.3	8	144953919	144959998	4.97655668162703	0.000463940771691168	UpRegulated	ENSG00000170631	ZNF16	0.0191394691269532	0.935193119889504	Non-DEG	UpStream	3031	S-C	.
MER4B	MER4B_Xq21.1a	X	79728683	79731109	3.30285711075305	0.0497493432659764	UpRegulated	ENSG00000270268	CORO1CP1	-0.0900081703852388	0.934407039713498	Non-DEG	UpStream	358518	S-C	.
MER4	MER4_Xq21.1b	X	79470811	79472282	2.42080178386387	0.0471768421641619	UpRegulated	ENSG00000270268	CORO1CP1	-0.0900081703852388	0.934407039713498	Non-DEG	UpStream	100646	S-C	.
MER61	MER61_Xq21.1c	X	79511168	79516311	3.18756099399321	0.0239714405393094	UpRegulated	ENSG00000270268	CORO1CP1	-0.0900081703852388	0.934407039713498	Non-DEG	UpStream	141003	S-C	.
HERVW	HERVW_Xq21.1b	X	79955891	79963094	4.51021203210564	0.017361903068167	UpRegulated	ENSG00000270268	CORO1CP1	-0.0900081703852388	0.934407039713498	Non-DEG	UpStream	585726	S-C	.
HERVL	HERVL_Xq21.1d	X	79848732	79855441	4.76995902898304	0.0075323198117482	UpRegulated	ENSG00000270268	CORO1CP1	-0.0900081703852388	0.934407039713498	Non-DEG	UpStream	478567	S-C	.
HERVL	HERVL_Xq21.1c	X	79736447	79739095	5.14497100133203	0.00711715801106807	UpRegulated	ENSG00000270268	CORO1CP1	-0.0900081703852388	0.934407039713498	Non-DEG	UpStream	366282	S-C	.
PRIMA4	PRIMA4_Xq21.1a	X	79818632	79828808	4.47918891956064	0.00322138379765315	UpRegulated	ENSG00000270268	CORO1CP1	-0.0900081703852388	0.934407039713498	Non-DEG	UpStream	448467	S-C	.
HERVFRD	HERVFRD_Xq21.1a	X	79721054	79727688	5.19048285019005	0.00261755880418476	UpRegulated	ENSG00000270268	CORO1CP1	-0.0900081703852388	0.934407039713498	Non-DEG	UpStream	350889	S-C	.
MER41	MER41_1q41a	1	215583131	215585190	1.00010453517956	0.00457803969094574	UpRegulated	ENSG00000042781	USH2A	0.108850232318042	0.934284695499677	Non-DEG	DownStream	37704	WS-C	.
MER4	MER4_Xq28f	X	154812532	154821960	4.20310703296575	1.31966298279616e-05	UpRegulated	ENSG00000130826	DKC1	-0.0181082704223183	0.93323380055126	Non-DEG	UpStream	34843	S-C	.
ERV316A3	ERV316A3_13q14.2b	13	49594590	49597448	4.60250140404469	0.010192800086963	UpRegulated	ENSG00000136144	RCBTB1	-0.00903643137301735	0.932813018789108	Non-DEG	UpStream	9007	S-C	.
HERVH	HERVH_2q31.2	2	179051587	179057323	4.24876665598505	0.000952243324857224	UpRegulated	ENSG00000187231	SESTD1	-0.017218535142719	0.932497192421944	Non-DEG	DownStream	44369	S-C	.
HERV3	HERV3_11q12.1	11	58917283	58923130	2.73691054278398	0.0210731553824444	UpRegulated	ENSG00000255240	LOC283194	0.0256264267870126	0.932307643260682	Non-DEG	DownStream	10513	S-C	.
HML5	HML5_11q12.1	11	58925599	58929132	4.17509871140838	0.00900858648571354	UpRegulated	ENSG00000255240	LOC283194	0.0256264267870126	0.932307643260682	Non-DEG	DownStream	4511	S-C	.
MER61	MER61_3p21.31	3	44768308	44774152	1.45874472023699	0.0231486990915057	UpRegulated	ENSG00000169964	TMEM42	-0.0187637447674996	0.931947163012974	Non-DEG	DownStream	87717	S-C	.
HML1	HML1_17q25.1	17	75022576	75030520	1.21515234957867	0.0191409166733034	UpRegulated	ENSG00000167862	MRPL58	-0.0244828510764985	0.931947163012974	Non-DEG	UpStream	1315	S-C	.
HERVH	HERVH_3p21.31b	3	44855024	44859382	2.95058170913834	0.00168869578326176	UpRegulated	ENSG00000169964	TMEM42	-0.0187637447674996	0.931947163012974	Non-DEG	DownStream	2487	S-C	.
HML3	HML3_1q44	1	247024661	247030174	2.48043508407461	0.00239792189238848	UpRegulated	ENSG00000277462	ZNF670	-0.0200421750056056	0.931879448899816	Non-DEG	DownStream	6610	S-C	.
MER101	MER101_13q14.11	13	41293972	41297234	1.26193749743946	0.0118586818010394	UpRegulated	ENSG00000172766	NAA16	0.0137638827775105	0.92996592823838	Non-DEG	DownStream	13971	S-C	.
ERVLE	ERVLE_3q22.3c	3	137826609	137827292	3.12724202231644	0.0485919164341869	UpRegulated	ENSG00000241478	.	0.0447749795199168	0.929639909018269	Non-DEG	DownStream	53003	S-C	.
PABLA	PABLA_6p12.3	6	49717615	49721439	3.14541204209347	3.95524633651027e-07	UpRegulated	ENSG00000279127	.	-0.152432228791777	0.928712747205754	Non-DEG	DownStream	492	WS-C	.
HERVH	HERVH_Xq24c	X	121343896	121348628	2.96421278437941	0.013660520424053	UpRegulated	ENSG00000234176	HSPA8P1	-0.0388475969840149	0.928577810480142	Non-DEG	UpStream	138882	S-C	.
ERVLE	ERVLE_3q22.2b	3	135316613	135320653	3.20841688575257	0.0332133381592876	UpRegulated	ENSG00000154928	EPHB1	-0.0318715816188907	0.928295651066673	Non-DEG	UpStream	56146	S-C	.
HUERSP1	HUERSP1_3q22.2a	3	135284875	135287200	2.52274844027093	0.0280320471927487	UpRegulated	ENSG00000154928	EPHB1	-0.0318715816188907	0.928295651066673	Non-DEG	UpStream	24408	S-C	.
HERVL40	HERVL40_3q22.2a	3	135277253	135279417	2.66478485823665	0.00658851727978716	UpRegulated	ENSG00000154928	EPHB1	-0.0318715816188907	0.928295651066673	Non-DEG	UpStream	16786	S-C	.
HERVH	HERVH_19q13.41b	19	52627795	52633395	1.12188680507886	0.0126777453467651	UpRegulated	ENSG00000268970	.	-0.0856723160260723	0.928111880119899	Non-DEG	UpStream	28908	S-C	.
HERVH	HERVH_19q13.41a	19	52620684	52627315	1.08252853611629	0.00503321495945367	UpRegulated	ENSG00000268970	.	-0.0856723160260723	0.928111880119899	Non-DEG	UpStream	21797	S-C	.
HERVKC4	HERVKC4_1p22.2	1	89086283	89088619	1.93069980834644	0.00501669212134851	UpRegulated	ENSG00000234518	.	0.024162029532769	0.927489374765571	Non-DEG	DownStream	15666	S-C	.
HERVH	HERVH_3p12.3b	3	76534692	76538146	3.27255489703212	0.0253745581908121	UpRegulated	ENSG00000240809	CAP1P1	0.0433093728278386	0.927272335890296	Non-DEG	UpStream	99264	S-C	.
ERVLB4	ERVLB4_3p12.3b	3	76220715	76224660	4.17948538402636	0.00251369883504128	UpRegulated	ENSG00000240809	CAP1P1	0.0433093728278386	0.927272335890296	Non-DEG	DownStream	209358	S-C	.
ERV316A3	ERV316A3_18q22.1l	18	68309059	68312630	3.91266467893723	0.0308153124521863	UpRegulated	ENSG00000260747	.	-0.0405306921991452	0.926454274687516	Non-DEG	UpStream	30816	S-WS	.
ERVLB4	ERVLB4_10q11.21	10	42844649	42849633	3.61889897285717	0.0321347263543269	UpRegulated	ENSG00000165733	BMS1	0.0235035217390624	0.926285294416599	Non-DEG	UpStream	9712	S-C	.
HERVH	HERVH_18q21.31b	18	57064649	57072502	4.21890970256999	0.00272329626634611	UpRegulated	ENSG00000267225	.	-0.0518395716580583	0.926077895716422	Non-DEG	UpStream	25804	S-WS	.
ERV316A3	ERV316A3_2q37.3a	2	238304163	238309918	3.04200490273334	0.0269927496462592	UpRegulated	ENSG00000204104	TRAF3IP1	0.0239399825661331	0.925726045426362	Non-DEG	DownStream	10523	S-C	.
HUERSP2	HUERSP2_1p21.1c	1	105912732	105914841	2.84931591253283	0.0382453042775253	UpRegulated	ENSG00000232952	LOC401957	0.0452070034075334	0.9240602037775	Non-DEG	UpStream	19215	S-C	.
PRIMA41	PRIMA41_1q32.3	1	212422529	212431617	2.57641336415302	0.000441367160056742	UpRegulated	ENSG00000117691	NENF	0.0193672878213398	0.923911161969022	Non-DEG	DownStream	1270	S-C	.
MER4	MER4_12q13.11	12	46855043	46860881	1.8695204119218	0.00682834508396944	UpRegulated	ENSG00000139209	SLC38A4	-0.110421592513155	0.922570498774163	Non-DEG	UpStream	22635	WS-C	.
HERVL	HERVL_12q13.11b	12	46860882	46867418	1.95240431400556	0.00525782227156718	UpRegulated	ENSG00000139209	SLC38A4	-0.110421592513155	0.922570498774163	Non-DEG	UpStream	28474	WS-C	.
ERVLE	ERVLE_12q13.11a	12	46718316	46720207	1.76455537564803	0.0012053248890086	UpRegulated	ENSG00000139209	SLC38A4	-0.110421592513155	0.922570498774163	Non-DEG	DownStream	44554	WS-C	.
HERVL	HERVL_12q13.11a	12	46727181	46734247	1.67267451237036	0.000871766343342204	UpRegulated	ENSG00000139209	SLC38A4	-0.110421592513155	0.922570498774163	Non-DEG	DownStream	30514	WS-C	.
ERV316A3	ERV316A3_8p12g	8	33384075	33385599	1.19724967343271	0.0280174775248837	UpRegulated	ENSG00000272338	.	-0.0435219357642971	0.922275304784056	Non-DEG	UpStream	22660	S-C	.
HERVH	HERVH_4p16.3b	4	402861	409299	2.61770123050202	0.0466952471644778	UpRegulated	ENSG00000272885	.	-0.0785254174906285	0.921672524181382	Non-DEG	DownStream	6819	S-WS	.
HERVH	HERVH_4p16.3a	4	399612	402791	3.84568095458585	0.0261098571420371	UpRegulated	ENSG00000272885	.	-0.0785254174906285	0.921672524181382	Non-DEG	DownStream	13327	S-WS	.
ERVLB4	ERVLB4_16q13a	16	56612708	56615580	3.27140551566657	0.0249201570984469	UpRegulated	ENSG00000260823	.	0.0995541685443696	0.921032986854065	Non-DEG	UpStream	1333	S-C	.
ERV316A3	ERV316A3_11p15.4i	11	8008168	8011854	2.54946353164226	0.0230562806326732	UpRegulated	ENSG00000175390	EIF3F	-0.0219162304208629	0.920278937089637	Non-DEG	UpStream	6306	S-C	.
HML1	HML1_8q12.1	8	60493462	60499918	1.56119912542559	0.0127354292417783	UpRegulated	ENSG00000104388	RAB2A	0.00951317046700903	0.919276995793639	Non-DEG	DownStream	16939	S-C	.
HERVW	HERVW_8q12.1	8	60419414	60425519	2.62191330375209	0.00446411477599857	UpRegulated	ENSG00000104388	RAB2A	0.00951317046700903	0.919276995793639	Non-DEG	DownStream	91338	S-C	.
MER4B	MER4B_14q11.2b	14	23337068	23345236	2.07266042422155	0.0447942900997957	UpRegulated	ENSG00000100836	PABPN1	-0.0193188197467281	0.918972807599484	Non-DEG	UpStream	10883	S-WS	.
HERVL66	HERVL66_19p12i	19	20469213	20471889	3.27099019015746	0.0377492276811095	UpRegulated	ENSG00000237440	ZNF737	-0.0208082207562288	0.918318947405371	Non-DEG	DownStream	63936	S-C	.
HERVEA	HERVEA_19p12b	19	20509937	20518544	3.03692364079389	0.0237418088938253	UpRegulated	ENSG00000237440	ZNF737	-0.0208082207562288	0.918318947405371	Non-DEG	DownStream	17281	S-C	.
HERVK11	HERVK11_19p12a	19	20500224	20509728	2.84284340628955	0.0231671944068509	UpRegulated	ENSG00000237440	ZNF737	-0.0208082207562288	0.918318947405371	Non-DEG	DownStream	26097	S-C	.
HERVH	HERVH_19p12c	19	20518831	20524470	3.26408357240741	0.00625974680860599	UpRegulated	ENSG00000237440	ZNF737	-0.0208082207562288	0.918318947405371	Non-DEG	DownStream	11355	S-C	.
HERVH48	HERVH48_19p12a	19	20473970	20480714	4.60867250636109	0.000441367160056742	UpRegulated	ENSG00000237440	ZNF737	-0.0208082207562288	0.918318947405371	Non-DEG	DownStream	55111	S-C	.
HERVH	HERVH_11q24.1c	11	122824428	122832822	2.28143833463921	0.0398036921686418	UpRegulated	ENSG00000154127	UBASH3B	0.0141397065727848	0.917778544446033	Non-DEG	UpStream	9955	S-WS	.
HERVH	HERVH_4q22.1d	4	88344162	88349212	2.3959620114352	0.0142604400489472	UpRegulated	ENSG00000138642	HERC6	-0.0451883782902986	0.91777671341388	Non-DEG	DownStream	29527	S-WS	.
HERV4	HERV4_Xq26.1	X	130280193	130287888	3.06653633799558	0.0191142904379068	UpRegulated	ENSG00000056277	ZNF280C	0.0215760416226703	0.917760488460332	Non-DEG	UpStream	11294	S-C	.
HERVH	HERVH_Xq26.1	X	130277374	130280192	5.3406136870186	0.000381206324779027	UpRegulated	ENSG00000056277	ZNF280C	0.0215760416226703	0.917760488460332	Non-DEG	UpStream	8475	S-C	.
MER4	MER4_12p11.21	12	30770777	30778528	1.91582497663292	0.0369643439456417	UpRegulated	ENSG00000110888	CAPRIN2	-0.0203159082843745	0.917232851240555	Non-DEG	UpStream	15826	S-C	.
HERVH	HERVH_3q23b	3	141692184	141696444	4.01753512171904	0.0314242276935506	UpRegulated	ENSG00000155903	RASA2	0.0153486402656606	0.916915876048438	Non-DEG	UpStream	76842	S-WS	.
HERVFH21	HERVFH21_3q23	3	141696488	141702980	3.8086353189899	0.005226578016155	UpRegulated	ENSG00000155903	RASA2	0.0153486402656606	0.916915876048438	Non-DEG	UpStream	81146	S-WS	.
HERVL40	HERVL40_9q32	9	112937083	112938815	2.04584987219631	0.046990817350803	UpRegulated	ENSG00000119457	SLC46A2	-0.0328696089672647	0.916893392446572	Non-DEG	UpStream	46170	S-C	.
ERV316A3	ERV316A3_9q32a	9	112907945	112910791	1.11378340072915	0.0265054534315756	UpRegulated	ENSG00000119457	SLC46A2	-0.0328696089672647	0.916893392446572	Non-DEG	UpStream	17032	S-C	.
ERVLE	ERVLE_9q32a	9	112917589	112918207	1.69417841190754	0.0199677958718112	UpRegulated	ENSG00000119457	SLC46A2	-0.0328696089672647	0.916893392446572	Non-DEG	UpStream	26676	S-C	.
ERVLB4	ERVLB4_4q22.1a	4	90115153	90117073	3.66043068876483	0.0470009620729615	UpRegulated	ENSG00000138722	MMRN1	0.0411185768523892	0.91673873153818	Non-DEG	UpStream	160524	S-C	.
HARLEQUIN	HARLEQUIN_2q21.2	2	133893939	133898595	2.71588802460719	0.0366209304428427	UpRegulated	ENSG00000152127	MGAT5	-0.0140509760040477	0.91673873153818	Non-DEG	DownStream	221388	S-C	.
ERV316A3	ERV316A3_2q21.2c	2	134034572	134037411	2.55788108675095	0.029568175874656	UpRegulated	ENSG00000152127	MGAT5	-0.0140509760040477	0.91673873153818	Non-DEG	DownStream	82572	S-C	.
ERVLE	ERVLE_2q21.2b	2	134114354	134116478	3.7766040653917	0.0204879501983623	UpRegulated	ENSG00000152127	MGAT5	-0.0140509760040477	0.91673873153818	Non-DEG	DownStream	3505	S-C	.
HERVH	HERVH_4q22.1e	4	89964793	89970429	3.94184134610355	0.0202321916668716	UpRegulated	ENSG00000138722	MMRN1	0.0411185768523892	0.91673873153818	Non-DEG	UpStream	10164	S-C	.
ERVLB4	ERVLB4_2q21.2b	2	133962531	133967667	3.95267419410592	0.0201029484960094	UpRegulated	ENSG00000152127	MGAT5	-0.0140509760040477	0.91673873153818	Non-DEG	DownStream	152316	S-C	.
HUERSP1	HUERSP1_2q21.2	2	133871837	133878829	2.63709180975433	0.0043265558115056	UpRegulated	ENSG00000152127	MGAT5	-0.0140509760040477	0.91673873153818	Non-DEG	DownStream	241154	S-C	.
LTR57	LTR57_22q11.21	22	19501517	19502904	1.29918899217843	0.0413771662358055	UpRegulated	ENSG00000184113	CLDN5	0.0440825488774169	0.915968709754378	Non-DEG	DownStream	20120	S-C	.
ERVLB4	ERVLB4_2q32.1f	2	187324343	187325785	2.07182365001729	0.0443527040573047	UpRegulated	ENSG00000064989	CALCRL	0.0315961751755719	0.91594960315364	Non-DEG	DownStream	17344	S-C	.
ERVLE	ERVLE_2q32.1h	2	187290006	187292048	3.13682839790502	0.0122380040590153	UpRegulated	ENSG00000064989	CALCRL	0.0315961751755719	0.91594960315364	Non-DEG	DownStream	51081	S-C	.
HERVL	HERVL_2q32.1i	2	187283756	187285839	3.64673464625393	0.00872426986531486	UpRegulated	ENSG00000064989	CALCRL	0.0315961751755719	0.91594960315364	Non-DEG	DownStream	57290	S-C	.
HARLEQUIN	HARLEQUIN_2q32.1	2	187510490	187515862	3.24959805766501	0.000796946685174227	UpRegulated	ENSG00000064989	CALCRL	0.0315961751755719	0.91594960315364	Non-DEG	UpStream	62030	S-C	.
HERVH	HERVH_6q25.3a	6	157700642	157706582	4.40948122501636	0.00320478784953619	UpRegulated	ENSG00000234361	.	-0.150626139683514	0.915842025813445	Non-DEG	DownStream	122561	S-C	.
ERVLE	ERVLE_4q21.3	4	86916104	86921518	1.44250114005457	0.000318281304194149	UpRegulated	ENSG00000172493	AFF1	0.0229798714679176	0.915465300774973	Non-DEG	DownStream	13484	S-C	.
HERVH48	HERVH48_6q25.1	6	150098242	150101075	4.45168679846212	0.0227343247556588	UpRegulated	ENSG00000131019	ULBP3	0.044695835571785	0.915353678565038	Non-DEG	UpStream	29147	S-C	.
ERVLB4	ERVLB4_3p21.31e	3	48509940	48513119	1.17131783641441	0.00178589692354451	UpRegulated	ENSG00000164054	SHISA5	0.0293956524168821	0.914018980664637	Non-DEG	UpStream	5114	S-WS	.
HUERSP3	HUERSP3_19q13.11	19	34711792	34713511	2.73819556656761	0.0211134089704306	UpRegulated	ENSG00000089335	ZNF302	-0.0225830552797004	0.913998131487994	Non-DEG	UpStream	25395	S-C	.
HERVS71	HERVS71_19q13.11b	19	34721933	34727787	2.14033635608911	0.0115971498800507	UpRegulated	ENSG00000089335	ZNF302	-0.0225830552797004	0.913998131487994	Non-DEG	UpStream	35536	S-C	.
HERVH	HERVH_10q25.1a	10	105727637	105733785	4.52313887517833	0.00351360514474551	UpRegulated	ENSG00000213260	.	0.0578305126661224	0.913848050213221	Non-DEG	UpStream	40586	S-WS	.
HERVH	HERVH_18q12.1c	18	31803783	31810056	2.05485507355893	0.0355963746155161	UpRegulated	ENSG00000153339	TRAPPC8	0.00820400060879894	0.913587314883667	Non-DEG	DownStream	19117	S-WS	.
HML6	HML6_20p11.21	20	25394133	25403271	2.99267178740956	0.0059824003384311	UpRegulated	ENSG00000100997	ABHD12	0.024667402929168	0.913568278008317	Non-DEG	UpStream	3150	S-C	.
ERV316A3	ERV316A3_8q12.1c	8	60330628	60331153	2.84223535782995	0.0380494868313107	UpRegulated	ENSG00000178538	CA8	0.0350686231177555	0.913084203295578	Non-DEG	UpStream	49216	S-C	.
MER4	MER4_8q12.1c	8	60300150	60304059	2.47868518136433	0.0343785901931556	UpRegulated	ENSG00000178538	CA8	0.0350686231177555	0.913084203295578	Non-DEG	UpStream	18738	S-C	.
HERVH	HERVH_8q12.1	8	60305380	60312009	3.21405711029936	0.0174332871881556	UpRegulated	ENSG00000178538	CA8	0.0350686231177555	0.913084203295578	Non-DEG	UpStream	23968	S-C	.
HERVH	HERVH_14q24.3a	14	73703339	73709213	3.73200511031396	0.000151834137154017	UpRegulated	ENSG00000176903	PNMA1	0.0200657142351779	0.911620885444921	Non-DEG	DownStream	2570	S-C	.
HML5	HML5_11q21	11	95933550	95940248	1.28435432608139	0.0389769044590315	UpRegulated	ENSG00000087053	MTMR2	-0.0257135194676041	0.911568843753933	Non-DEG	UpStream	8235	S-C	.
ERVLE	ERVLE_11q21c	11	95943046	95947278	1.85585613128178	0.00526361480541846	UpRegulated	ENSG00000087053	MTMR2	-0.0257135194676041	0.911568843753933	Non-DEG	UpStream	17731	S-C	.
HUERSP3B	HUERSP3B_12q12	12	43699086	43705818	2.37992683414114	0.0335389028661919	UpRegulated	ENSG00000257907	EEF1A1P17	0.0952490171601278	0.910767623221204	Non-DEG	UpStream	37985	S-C	.
HERVL	HERVL_13q12.12	13	23313727	23318271	1.44682099116923	0.0319050056769433	UpRegulated	ENSG00000151835	SACS	0.0309905999242144	0.910584514514387	Non-DEG	DownStream	10555	S-C	.
ERVLE	ERVLE_11p14.3a	11	22691971	22693876	2.79770077838327	0.0160347234855127	UpRegulated	ENSG00000198168	SVIP	-0.020236670057896	0.910526809473512	Non-DEG	DownStream	119923	S-C	.
ERV316A3	ERV316A3_16q21d	16	59888234	59889096	3.24494547387034	0.0471126890866694	UpRegulated	ENSG00000261278	.	-0.0986188287663808	0.909947470360423	Non-DEG	DownStream	135482	S-C	.
MER4B	MER4B_16q21b	16	59856918	59858308	4.04664245578045	0.0389330167626062	UpRegulated	ENSG00000261278	.	-0.0986188287663808	0.909947470360423	Non-DEG	DownStream	166270	S-C	.
HERVIP10F	HERVIP10F_2q11.2	2	99496719	99499719	2.19235465717788	0.0325621475742587	UpRegulated	ENSG00000135945	REV1	0.0145241561195132	0.909615398987021	Non-DEG	UpStream	6684	S-C	.
HARLEQUIN	HARLEQUIN_2q11.2a	2	99500002	99502168	3.0467175954971	0.00907665894145674	UpRegulated	ENSG00000135945	REV1	0.0145241561195132	0.909615398987021	Non-DEG	UpStream	9967	S-C	.
HARLEQUIN	HARLEQUIN_2q11.2b	2	99502475	99504032	3.55129770802031	0.00597416742608679	UpRegulated	ENSG00000135945	REV1	0.0145241561195132	0.909615398987021	Non-DEG	UpStream	12440	S-C	.
ERVLE	ERVLE_13q14.2c	13	48784454	48785752	3.28962432028474	0.0244445240365155	UpRegulated	ENSG00000225131	PSME2P2	0.0342040504217314	0.909500119820469	Non-DEG	UpStream	12627	S-C	.
HERVH	HERVH_13q14.2b	13	48866711	48872459	3.45628430538604	0.0103427865881204	UpRegulated	ENSG00000225131	PSME2P2	0.0342040504217314	0.909500119820469	Non-DEG	UpStream	94884	S-C	.
MER4	MER4_11q21d	11	94809643	94812759	1.68117739452322	0.033358210365237	UpRegulated	ENSG00000255929	PIWIL4-AS1	-0.0824201286501189	0.90828347846163	Non-DEG	UpStream	69288	S-C	.
MER4	MER4_11q21e	11	94815022	94819826	2.42202195992463	0.000872717337855062	UpRegulated	ENSG00000255929	PIWIL4-AS1	-0.0824201286501189	0.90828347846163	Non-DEG	UpStream	74667	S-C	.
ERV316A3	ERV316A3_5q23.3d	5	131064049	131065413	3.36961362662084	0.00460469448758624	UpRegulated	ENSG00000169567	HINT1	-0.0295710476086888	0.90815318927015	Non-DEG	DownStream	93614	S-C	.
ERV316A3	ERV316A3_6q14.1e	6	81475199	81480616	2.28641031465412	0.047323493673202	UpRegulated	ENSG00000112773	TENT5A	0.0493504099490848	0.906640591443204	Non-DEG	DownStream	10823	S-WS	.
HERVH	HERVH_6q14.1e	6	80647676	80653384	3.79703306176716	0.017094371271967	UpRegulated	ENSG00000112773	TENT5A	0.0493504099490848	0.906640591443204	Non-DEG	DownStream	838055	S-WS	.
HERVH	HERVH_6q14.1f	6	81343928	81351160	4.29945178495621	0.0159988447383468	UpRegulated	ENSG00000112773	TENT5A	0.0493504099490848	0.906640591443204	Non-DEG	DownStream	140279	S-WS	.
HERVH	HERVH_6p22.3b	6	16885985	16891647	4.08343930629729	0.0310221404818337	UpRegulated	ENSG00000272341	.	0.041604628103528	0.905201380553548	Non-DEG	UpStream	119102	S-WS	.
HERVH	HERVH_Xq23a	X	109866074	109870862	5.20263596120181	0.00534269033754616	UpRegulated	ENSG00000157600	TMEM164	0.0249993315736924	0.905118199360106	Non-DEG	DownStream	131769	S-C	.
ERVLE	ERVLE_11p15.4e	11	10833562	10839237	1.27215382263393	0.00543731466645285	UpRegulated	ENSG00000246308	LOC101928053	-0.0647933295059388	0.904635390527409	Non-DEG	UpStream	10631	WS-C	.
HERVH	HERVH_20p12.1c	20	13357880	13362689	3.42270046735463	0.00533521701897923	UpRegulated	ENSG00000278153	.	-0.10712433828726	0.904479625279013	Non-DEG	DownStream	5602	S-C	.
HERVH	HERVH_8q21.3b	8	90090224	90095868	2.05311835945797	0.0102576359694649	UpRegulated	ENSG00000104325	DECR1	-0.0146309592638711	0.903927987030333	Non-DEG	UpStream	38132	S-C	.
HERVI	HERVI_3q25.32	3	158625657	158628230	2.31870359544841	0.0191801803603493	UpRegulated	ENSG00000168827	GFM1	0.0245334687480641	0.902863668880915	Non-DEG	DownStream	16048	S-C	.
ERV316A3	ERV316A3_3q24a	3	143212373	143215188	1.2964217360276	0.0277113447380782	UpRegulated	ENSG00000244171	.	0.0417338461683889	0.902279276907314	Non-DEG	UpStream	34756	WS-C	.
MER101	MER101_9q34.3	9	136871520	136875014	3.56231010524594	0.0022860661292319	UpRegulated	ENSG00000107223	EDF1	-0.0285747596591188	0.901994176877148	Non-DEG	UpStream	5234	S-C	.
HERVL66	HERVL66_5q15	5	95258771	95260799	3.19412382373495	0.000995217771484214	UpRegulated	ENSG00000249545	.	-0.138768830395003	0.90172464977567	Non-DEG	UpStream	277878	S-C	.
ERV316A3	ERV316A3_6p12.2	6	52322920	52324727	4.15475758385822	0.015291058337175	UpRegulated	ENSG00000112118	MCM3	-0.0438128500651119	0.901212050916719	Non-DEG	UpStream	38039	S-C	.
HERVL	HERVL_1p31.3a	1	61532357	61533664	3.12348916741576	0.0206331274952813	UpRegulated	ENSG00000162599	NFIA	-0.0278217519984876	0.898837742560896	Non-DEG	UpStream	69564	S-C	.
ERVLE	ERVLE_1p31.3c	1	61624862	61627276	1.69866664558169	0.0131064672744928	UpRegulated	ENSG00000162599	NFIA	-0.0278217519984876	0.898837742560896	Non-DEG	UpStream	162069	S-C	.
ERVLE	ERVLE_1p31.3d	1	61632364	61634362	2.44680029955124	0.00106606907773079	UpRegulated	ENSG00000162599	NFIA	-0.0278217519984876	0.898837742560896	Non-DEG	UpStream	169571	S-C	.
HERVH	HERVH_12p12.3b	12	17021894	17027363	3.99888354068198	0.0195559757592788	UpRegulated	ENSG00000213235	EEF1A1P16	-0.0967964544681256	0.898520656023375	Non-DEG	UpStream	29811	S-WS	.
HERVH	HERVH_4q28.3a	4	130767409	130773268	3.61641632135102	0.0287694634011355	UpRegulated	ENSG00000280059	.	0.294226531499663	0.898407508255402	Non-DEG	DownStream	35239	WS-C	.
HERVH	HERVH_19q13.12b	19	36259508	36265220	3.90776796789355	4.27425410082952e-05	UpRegulated	ENSG00000196357	ZNF565	0.0202401034026041	0.89806820852012	Non-DEG	UpStream	13251	S-C	.
ERV316A3	ERV316A3_6p25.1e	6	6862238	6863961	3.27164619595965	0.0063693003583692	UpRegulated	ENSG00000219986	.	0.0708726499584845	0.897284678223163	Non-DEG	UpStream	66836	S-C	.
HERVH	HERVH_12q13.11b	12	46321305	46326337	3.64873385424845	0.0454165194632712	UpRegulated	ENSG00000134294	SLC38A2	-0.019912498624002	0.896283236466263	Non-DEG	DownStream	31852	S-WS	.
ERV316A3	ERV316A3_5q32	5	147460752	147464826	4.36069641054521	0.0113180389162845	UpRegulated	ENSG00000280780	JAKMIP2-AS1	0.10288841092838	0.896275259890138	Non-DEG	DownStream	95168	S-C	.
HERVH	HERVH_13q31.1b	13	80183511	80189979	3.76302590159329	0.00527159783103805	UpRegulated	ENSG00000136158	SPRY2	0.043203755257058	0.895875000594261	Non-DEG	DownStream	145997	S-WS	.
HERVH	HERVH_2p16.1b	2	57227242	57235205	2.84211095807015	0.0462202660482535	UpRegulated	ENSG00000270569	.	-0.116282411295965	0.895763440115359	Non-DEG	DownStream	194343	S-WS	.
HERVH	HERVH_2p16.1a	2	57192263	57198696	3.64940719829108	0.0115737935089395	UpRegulated	ENSG00000270569	.	-0.116282411295965	0.895763440115359	Non-DEG	DownStream	230852	S-WS	.
HUERSP1	HUERSP1_9q33.1a	9	116674731	116679584	1.0049278088702	0.0427282125840945	UpRegulated	ENSG00000119401	TRIM32	-0.0350769278792473	0.895502186370655	Non-DEG	DownStream	7718	S-C	.
HERVH	HERVH_11p15.1b	11	20567875	20572655	3.30004479383826	0.0244765191994118	UpRegulated	ENSG00000185238	PRMT3	0.0252743990268467	0.895502186370655	Non-DEG	UpStream	58581	S-C	.
HERVH	HERVH_9p21.3c	9	25288176	25294101	3.75727837774345	0.0266781341746261	UpRegulated	ENSG00000198680	TUSC1	0.0625665902418319	0.894078244797778	Non-DEG	DownStream	382288	S-WS	.
ERVLE	ERVLE_15q23f	15	68980637	68982482	2.95514681658896	0.0130491825031613	UpRegulated	ENSG00000258484	SPESP1	0.0670863142804897	0.89383446890508	Non-DEG	UpStream	33826	S-C	.
HERV3	HERV3_15q23	15	68991613	68995365	3.14501544473563	0.00787031779969453	UpRegulated	ENSG00000258484	SPESP1	0.0670863142804897	0.89383446890508	Non-DEG	UpStream	44802	S-C	.
HERVL	HERVL_1p22.2h	1	91460655	91469313	3.19468101698517	0.00782671756099592	UpRegulated	ENSG00000097046	CDC7	-0.0396069149945948	0.89383446890508	Non-DEG	DownStream	31580	S-C	.
HUERSP1	HUERSP1_21q11.2	21	14807788	14810306	1.42147489447815	0.0308012379228291	UpRegulated	ENSG00000235609	.	-0.0366025241740545	0.893251439107019	Non-DEG	DownStream	8537	S-C	.
LTR46	LTR46_5q33.1	5	150986467	150993656	2.98368768241051	0.000390524677266216	UpRegulated	ENSG00000211445	GPX3	0.0468848346060964	0.893148393038608	Non-DEG	DownStream	26782	S-C	.
MER41	MER41_18q22.1c	18	68359496	68362525	4.0844405598563	0.0108489537919203	UpRegulated	ENSG00000260747	.	0.0541146794561507	0.892858449537937	Non-DEG	UpStream	81253	S-C	.
ERV316A3	ERV316A3_18q22.1l	18	68309059	68312630	4.76602073037931	0.00268715286180726	UpRegulated	ENSG00000260747	.	0.0541146794561507	0.892858449537937	Non-DEG	UpStream	30816	S-C	.
ERV316A3	ERV316A3_1p34.3b	1	35650750	35651744	2.99285325751635	0.028749682414906	UpRegulated	ENSG00000126067	PSMB2	0.0309621341294974	0.89081803397644	Non-DEG	UpStream	8906	S-C	.
HML3	HML3_8p12	8	30147066	30151892	1.25952759338768	0.0267826233290741	UpRegulated	ENSG00000177669	MBOAT4	-0.100863582911837	0.890300612684971	Non-DEG	UpStream	2380	S-C	.
ERV316A3	ERV316A3_19q12b	19	29034287	29036173	3.76237751970991	0.0471327022123135	UpRegulated	ENSG00000169021	UQCRFS1	-0.0288619036313172	0.889615344185849	Non-DEG	DownStream	169148	S-C	.
ERVLB4	ERVLB4_1q24.3	1	170936135	170942366	1.94345457832043	0.0323283149773245	UpRegulated	ENSG00000116132	PRRX1	-0.222110208016	0.889397333667288	Non-DEG	UpStream	196716	WS-C	.
MER41	MER41_12p11.23b	12	27230552	27232175	2.62500978661539	0.00520779263238339	UpRegulated	ENSG00000211455	STK38L	-0.0164076372201183	0.88926919450427	Non-DEG	DownStream	11793	S-C	.
HERVS71	HERVS71_4p16.1a	4	9068498	9075838	1.18960565634231	0.0396448063469391	UpRegulated	ENSG00000249767	ENPP7P10	0.146265744297005	0.888860825474087	Non-DEG	DownStream	3185	S-C	.
HERVL	HERVL_11q22.3e	11	109287432	109288840	3.72260147691907	0.0142035733208621	UpRegulated	ENSG00000255028	.	0.0693936136061995	0.888313729275291	Non-DEG	DownStream	66245	S-C	.
ERV316A3	ERV316A3_11q22.3e	11	109318778	109320892	4.04702049251455	0.0125426423404044	UpRegulated	ENSG00000255028	.	0.0693936136061995	0.888313729275291	Non-DEG	DownStream	34193	S-C	.
ERVLB4	ERVLB4_21q21.3a	21	25619064	25620792	1.42776874450421	0.0362423568638768	UpRegulated	ENSG00000154719	MRPL39	0.0455572118783057	0.887678362353786	Non-DEG	UpStream	11547	S-C	.
ERVLB4	ERVLB4_21q21.3b	21	25620851	25622818	3.04130681064961	0.00593973747834613	UpRegulated	ENSG00000154719	MRPL39	0.0455572118783057	0.887678362353786	Non-DEG	UpStream	13334	S-C	.
HML3	HML3_Xq21.1b	X	80042634	80048272	4.41072563552461	0.0362709263267905	UpRegulated	ENSG00000278530	.	0.0693550773953179	0.887335280519423	Non-DEG	DownStream	180217	S-C	.
MER4	MER4_Xq21.1c	X	80097630	80105869	5.17992392047559	0.000610202922803791	UpRegulated	ENSG00000278530	.	0.0693550773953179	0.887335280519423	Non-DEG	DownStream	122620	S-C	.
MER41	MER41_17q22e	17	57023979	57028606	2.53206079252346	0.0454300436901572	UpRegulated	ENSG00000121064	SCPEP1	0.0293709340312369	0.885415449321413	Non-DEG	UpStream	17211	S-C	.
ERVLE	ERVLE_17q22c	17	57008581	57011984	2.94994239125197	0.00125870510613356	UpRegulated	ENSG00000121064	SCPEP1	0.0293709340312369	0.885415449321413	Non-DEG	UpStream	1813	S-C	.
MER41	MER41_4q23a	4	98812930	98818680	1.88111675996393	0.0229948494888963	UpRegulated	ENSG00000151247	EIF4E	-0.0237631070380898	0.885073455987843	Non-DEG	DownStream	53004	S-C	.
HERVL40	HERVL40_4q23	4	98828542	98829640	2.85641552506565	0.00483379586069123	UpRegulated	ENSG00000151247	EIF4E	-0.0237631070380898	0.885073455987843	Non-DEG	DownStream	42044	S-C	.
MER41	MER41_4q23b	4	98844401	98849355	1.8996570951436	0.00252978904348054	UpRegulated	ENSG00000151247	EIF4E	-0.0237631070380898	0.885073455987843	Non-DEG	DownStream	22329	S-C	.
HUERSP3	HUERSP3_Xp11.22	X	51456158	51462181	1.0915449792389	0.0340847204226359	UpRegulated	ENSG00000196368	NUDT11	0.069317045506962	0.884445160084951	Non-DEG	DownStream	27830	S-C	.
MER41	MER41_Xq13.2b	X	73798891	73801155	2.49948109544032	0.0120722390754618	UpRegulated	ENSG00000230146	.	0.14516390855706	0.884445160084951	Non-DEG	UpStream	28468	S-C	.
HERVH	HERVH_Xq13.2b	X	73801458	73809385	3.48583459321355	0.00011991028871526	UpRegulated	ENSG00000230146	.	0.14516390855706	0.884445160084951	Non-DEG	UpStream	31035	S-C	.
HERVL	HERVL_2p12d	2	80175594	80182524	3.86971537699157	0.016535668571813	UpRegulated	ENSG00000223427	.	0.118506078441078	0.88324467723331	Non-DEG	UpStream	12459	S-C	.
HML1	HML1_22q12.2	22	30675434	30679923	2.5556595027005	0.00336585419059961	UpRegulated	ENSG00000184792	OSBP2	-0.0726255817108017	0.883063199956324	Non-DEG	DownStream	13859	S-C	.
ERVLE	ERVLE_2p14b	2	65053217	65053895	1.28477328775696	0.0317948788292493	UpRegulated	ENSG00000011523	CEP68	-0.0298404018288244	0.882948683582082	Non-DEG	DownStream	2471	WS-C	.
HERVIP10FH	HERVIP10FH_2p14	2	65044235	65046931	1.19310625311961	0.00682834508396944	UpRegulated	ENSG00000011523	CEP68	-0.0298404018288244	0.882948683582082	Non-DEG	DownStream	9435	WS-C	.
HERVH	HERVH_5p15.31c	5	8414064	8416549	4.42310897106458	0.000281094414745297	UpRegulated	ENSG00000272049	.	-0.110386437205877	0.882470005257277	Non-DEG	DownStream	28400	S-C	.
HERV9	HERV9_5q13.2	5	72925317	72936334	1.23132877762809	0.00373186242352485	UpRegulated	ENSG00000083312	TNPO1	-0.0173730133956826	0.882305516778787	Non-DEG	UpStream	8584	S-C	.
HERVH	HERVH_2q35c	2	218174020	218179886	2.07150853761682	0.00224596091627759	UpRegulated	ENSG00000163464	CXCR1	0.0511750289578329	0.88204712761152	Non-DEG	UpStream	7025	S-C	.
HERVH	HERVH_12p13.2d	12	12058472	12064073	4.59495905901909	0.00272969042760955	UpRegulated	ENSG00000198134	.	0.0692414863323477	0.881271269859602	Non-DEG	DownStream	47090	S-C	.
ERV316A3	ERV316A3_11q13.3	11	69383332	69384472	1.77789436313174	0.0337994156587129	UpRegulated	ENSG00000260877	.	-0.0759031034269984	0.881126848212835	Non-DEG	UpStream	10820	S-C	.
HERVL40	HERVL40_11p12	11	38330482	38333787	3.91261702800945	0.021572134755852	UpRegulated	ENSG00000255477	.	0.122872845053691	0.879948703153171	Non-DEG	DownStream	165208	S-C	.
HERVW	HERVW_11p12	11	38601589	38607240	4.2949528231567	0.0193638339520664	UpRegulated	ENSG00000255477	.	0.122872845053691	0.879948703153171	Non-DEG	UpStream	101403	S-C	.
HERVL	HERVL_11p12c	11	38627315	38632102	4.25002873859242	0.00648451999433172	UpRegulated	ENSG00000255477	.	0.122872845053691	0.879948703153171	Non-DEG	UpStream	127129	S-C	.
HERVL	HERVL_11p12b	11	38533109	38538599	4.83929278197813	0.00451064964928457	UpRegulated	ENSG00000255477	.	0.122872845053691	0.879948703153171	Non-DEG	UpStream	32923	S-C	.
MER4B	MER4B_9p22.3	9	15371652	15373640	3.53003294306541	0.0248796658938544	UpRegulated	ENSG00000164975	SNAPC3	-0.0251085136601	0.879930926611172	Non-DEG	DownStream	49064	S-C	.
HERVP71A	HERVP71A_10q24.32	10	102193133	102204851	2.5425674562564	0.037972655301034	UpRegulated	ENSG00000119915	ELOVL3	0.0816138617136262	0.878275131473776	Non-DEG	DownStream	21477	S-WS	.
HERVH	HERVH_2q31.2	2	179051587	179057323	3.85027930521686	0.00775659970141849	UpRegulated	ENSG00000163492	CCDC141	-0.059599219011798	0.877698863994011	Non-DEG	UpStream	1501	S-WS	.
HERVH	HERVH_12p13.32	12	4018541	4023694	4.66029687312005	0.0112378981739588	UpRegulated	ENSG00000256862	PARP11-AS1	-0.0736918676496745	0.877278219469747	Non-DEG	UpStream	108203	S-WS	.
HERVH	HERVH_2q33.3a	2	206806840	206812627	2.06746082320052	0.0164930840807097	UpRegulated	ENSG00000118246	FASTKD2	-0.0346860645795087	0.876768059009857	Non-DEG	UpStream	14331	S-C	.
ERVLE	ERVLE_4p16.1c	4	7850687	7853092	1.40225135333193	0.00941794575662207	UpRegulated	ENSG00000272620	AFAP1-AS1	-0.0722006543597683	0.876601370383965	Non-DEG	UpStream	71759	S-C	.
MER4	MER4_11q21e	11	94815022	94819826	1.86382538112397	0.0145494112640657	UpRegulated	ENSG00000255929	PIWIL4-AS1	-0.119242917257605	0.876594090397174	Non-DEG	UpStream	74667	WS-C	.
ERVLE	ERVLE_2p11.2b	2	85651526	85652725	1.03703010602723	0.00485538447707369	UpRegulated	ENSG00000168883	USP39	-0.016824986122207	0.876593627007082	Non-DEG	UpStream	2244	S-C	.
HERVH	HERVH_2p22.2a	2	36599100	36604761	5.04635389288561	0.00125003183029747	UpRegulated	ENSG00000150938	CRIM1	-0.0571679704818732	0.875650915916034	Non-DEG	UpStream	47965	S-C	.
HERVH	HERVH_12p12.1b	12	25163213	25169515	2.84270652549451	0.0143724264376329	UpRegulated	ENSG00000118308	IRAG2	-0.0229250518437665	0.87533805178774	Non-DEG	UpStream	54879	S-C	.
HERVH	HERVH_7p14.3b	7	30479569	30485283	2.60603899488426	0.00353100370674179	UpRegulated	ENSG00000006625	GGCT	0.0454975306899632	0.873519344215112	Non-DEG	DownStream	11338	S-C	.
HERV3	HERV3_13q32.3	13	98759857	98768316	2.78243241256588	0.0330200971995246	UpRegulated	ENSG00000088387	DOCK9	-0.0341574911061014	0.87096377867507	Non-DEG	DownStream	25113	S-C	.
HUERSP3B	HUERSP3B_Xq21.2	X	85811936	85820285	2.18658353491108	0.0374681223035958	UpRegulated	ENSG00000124429	POF1B	-0.083702584187158	0.870396366402852	Non-DEG	UpStream	432193	S-WS	.
ERVLE	ERVLE_21q21.3c	21	30016721	30020270	4.12193224528454	0.00386425597759987	UpRegulated	ENSG00000171189	GRIK1	0.114963148269123	0.869987194079488	Non-DEG	UpStream	76688	S-C	.
MER41	MER41_3p22.1a	3	40343324	40352457	1.66349215888492	0.00533661952299722	UpRegulated	ENSG00000230274	PGAM1P3	-0.193688353558189	0.869225451740051	Non-DEG	UpStream	20045	S-C	.
ERVLB4	ERVLB4_12p13.2a	12	10684437	10691402	2.14517929215538	0.00380316134283038	UpRegulated	ENSG00000060140	STYK1	0.044591308142178	0.869186864695419	Non-DEG	UpStream	10119	S-WS	.
HERVW	HERVW_2p25.3	2	153396	160782	2.47301427844784	0.0360933066017133	UpRegulated	ENSG00000184731	FAM110C	0.0852599953057003	0.86890394037913	Non-DEG	UpStream	106526	S-C	.
HERVH	HERVH_4q22.3a	4	94293297	94298570	1.55130365684023	0.0480780758768063	UpRegulated	ENSG00000163104	SMARCAD1	-0.0423644691025264	0.868606085466421	Non-DEG	UpStream	2005	S-C	.
HUERSP3B	HUERSP3B_6p25.1	6	5563003	5566915	1.01872050588371	0.00682834508396944	UpRegulated	ENSG00000218574	.	-0.210925159402616	0.867826902188221	Non-DEG	DownStream	42312	WS-C	.
ERVLE	ERVLE_19p13.2a	19	9422696	9424849	1.06876343831914	0.00534139171814519	UpRegulated	ENSG00000283108	.	0.11350152460777	0.867789962189979	Non-DEG	UpStream	15641	WS-C	.
ERV316A3	ERV316A3_5q12.1a	5	60670640	60671772	1.64858485268024	0.0489436407731854	UpRegulated	ENSG00000250148	KRT8P31	0.24551697906488	0.866637654023403	Non-DEG	DownStream	71791	WS-C	.
HERVW	HERVW_5q12.1	5	60658495	60666453	1.64696865479865	0.0177815005795599	UpRegulated	ENSG00000250148	KRT8P31	0.24551697906488	0.866637654023403	Non-DEG	DownStream	77110	WS-C	.
HERVFH21	HERVFH21_14q32.31b	14	102246200	102248497	2.03113595774357	0.0346827010078036	UpRegulated	ENSG00000140153	WDR20	0.0125086736001025	0.865370011872107	Non-DEG	UpStream	21353	S-C	.
HERVH	HERVH_14q32.31b	14	102239957	102245769	2.84816623450401	0.002322702588287	UpRegulated	ENSG00000140153	WDR20	0.0125086736001025	0.865370011872107	Non-DEG	UpStream	15110	S-C	.
HERVFH21	HERVFH21_14q32.31a	14	102233835	102239533	2.42155588856536	0.00194056927875407	UpRegulated	ENSG00000140153	WDR20	0.0125086736001025	0.865370011872107	Non-DEG	UpStream	8988	S-C	.
ERV316A3	ERV316A3_13q13.3d	13	38073984	38074495	2.55456238840383	0.0155836388485284	UpRegulated	ENSG00000120686	UFM1	-0.0363955298329481	0.86435648374445	Non-DEG	DownStream	275354	S-C	.
ERVLB4	ERVLB4_13q13.3b	13	38210513	38211281	2.74845022257846	0.0012359169410788	UpRegulated	ENSG00000120686	UFM1	-0.0363955298329481	0.86435648374445	Non-DEG	DownStream	138568	S-C	.
ERV316A3	ERV316A3_13q13.3e	13	38307401	38312094	2.11278042420488	0.000569101575707451	UpRegulated	ENSG00000120686	UFM1	-0.0363955298329481	0.86435648374445	Non-DEG	DownStream	37755	S-C	.
ERV316A3	ERV316A3_18p11.22b	18	9904937	9906052	2.29688963731379	0.0351916163038185	UpRegulated	ENSG00000272799	.	0.0790710521797691	0.864183538285806	Non-DEG	DownStream	6264	S-C	.
HERVH	HERVH_3q22.3a	3	136217439	136223714	3.50273123279065	0.00817546663535738	UpRegulated	ENSG00000114054	PCCB	-0.0364980563720437	0.863424425619621	Non-DEG	DownStream	26592	S-C	.
HERVL40	HERVL40_13q32.1	13	96019147	96021285	1.67494480082807	0.0014361968970419	UpRegulated	ENSG00000185352	HS6ST3	0.320959486612742	0.862658113164675	Non-DEG	DownStream	69554	WS-C	.
ERV316A3	ERV316A3_13q32.1b	13	95850245	95851184	1.70786747259438	0.0012053248890086	UpRegulated	ENSG00000185352	HS6ST3	0.320959486612742	0.862658113164675	Non-DEG	DownStream	239655	WS-C	.
HERVH	HERVH_9q21.33d	9	86146098	86147429	2.36085433805235	0.0119651250884031	UpRegulated	ENSG00000187753	C9orf153	0.0721210372425788	0.862479460462683	Non-DEG	DownStream	72836	S-C	.
ERV316A3	ERV316A3_8q12.2	8	61042797	61048905	1.25845442033457	0.00144027496240554	UpRegulated	ENSG00000254802	.	-0.0416301095535666	0.861714950239215	Non-DEG	UpStream	75022	S-C	.
HERVH	HERVH_14q32.31b	14	102239957	102245769	2.92921814905283	0.00615271226559586	UpRegulated	ENSG00000140153	WDR20	-0.0140124933178463	0.860494345622237	Non-DEG	UpStream	15110	S-WS	.
HERVFH21	HERVFH21_14q32.31a	14	102233835	102239533	2.63401633873098	0.00360768487621512	UpRegulated	ENSG00000140153	WDR20	-0.0140124933178463	0.860494345622237	Non-DEG	UpStream	8988	S-WS	.
HERVH	HERVH_3q22.1d	3	131509223	131514208	3.21113214120871	0.0149359898308793	UpRegulated	ENSG00000114686	MRPL3	-0.051521806535066	0.859319007218361	Non-DEG	UpStream	6240	S-C	.
HML5	HML5_4q21.23	4	85125447	85129232	2.81297414559753	0.00940312008527013	UpRegulated	ENSG00000201901	RN7SKP48	0.0941479992048731	0.858957931577551	Non-DEG	UpStream	24624	S-C	.
MER4	MER4_13q21.31	13	62130597	62139857	3.1253416701526	0.0379421292758692	UpRegulated	ENSG00000229578	LINC00358	0.505858084356832	0.858655130090737	Non-DEG	UpStream	101049	WS-C	.
ERVLE	ERVLE_16p11.2d	16	30846716	30848540	1.20982800906332	0.0208239991533581	UpRegulated	ENSG00000260083	MIR762HG	0.0503868565674105	0.858388590944549	Non-DEG	DownStream	26682	S-C	.
HERVH	HERVH_16p11.2	16	30859452	30864906	1.43892447540281	0.0107418486863928	UpRegulated	ENSG00000260083	MIR762HG	0.0503868565674105	0.858388590944549	Non-DEG	DownStream	10316	S-C	.
ERVLE	ERVLE_16p11.2c	16	30843007	30844751	1.88641660671153	0.0106777205420425	UpRegulated	ENSG00000260083	MIR762HG	0.0503868565674105	0.858388590944549	Non-DEG	DownStream	30471	S-C	.
MER4	MER4_20p11.21b	20	25640680	25643684	1.06617251221368	0.0293726768739484	UpRegulated	ENSG00000170191	NANP	-0.0462341599257638	0.856953294572363	Non-DEG	UpStream	16505	S-C	.
HERVH	HERVH_17q25.1a	17	74503255	74506420	1.66510136275727	0.046623152701856	UpRegulated	ENSG00000178789	CD300LB	-0.051519922284563	0.856803221412191	Non-DEG	DownStream	14754	S-WS	.
PABLA	PABLA_4q31.21a	4	141978620	141981690	3.41584576176042	0.037945666039015	UpRegulated	ENSG00000164136	IL15	-0.0444404847602115	0.856743571665899	Non-DEG	UpStream	244633	S-C	.
HML3	HML3_4q31.21	4	141937870	141941589	3.58552350581097	0.034028577645718	UpRegulated	ENSG00000164136	IL15	-0.0444404847602115	0.856743571665899	Non-DEG	UpStream	203883	S-C	.
MER61	MER61_12q13.12	12	50914752	50921640	1.38086422336394	0.00834612900249461	UpRegulated	ENSG00000185432	TMT1A	0.0398299115437733	0.855852336800444	Non-DEG	DownStream	1832	S-C	.
HERVW	HERVW_12q13.12	12	50902476	50912387	2.15920047533181	0.00138770772374347	UpRegulated	ENSG00000185432	TMT1A	0.0398299115437733	0.855852336800444	Non-DEG	DownStream	11085	S-C	.
HERVH	HERVH_5q21.3c	5	108567661	108574105	6.03350222867024	5.83190192660237e-05	UpRegulated	ENSG00000244245	.	0.107950676199052	0.854831344509945	Non-DEG	DownStream	19504	S-C	.
ERV316A3	ERV316A3_5q21.3c	5	108672657	108673962	4.01458141613575	0.0335389028661919	UpRegulated	ENSG00000244245	.	0.107950676199052	0.854831344509945	Non-DEG	UpStream	78690	S-C	.
HERVW	HERVW_5q21.3	5	108574106	108578582	3.13791048520413	0.01449909380339	UpRegulated	ENSG00000244245	.	0.107950676199052	0.854831344509945	Non-DEG	DownStream	15027	S-C	.
HERVH	HERVH_5q21.3b	5	108551801	108555018	5.01568401886124	0.000859885675502958	UpRegulated	ENSG00000244245	.	0.107950676199052	0.854831344509945	Non-DEG	DownStream	38591	S-C	.
HERVL74	HERVL74_19q13.43	19	57646371	57648245	2.84139560641311	0.0142904436021803	UpRegulated	ENSG00000121417	ZNF211	-0.0260561574407532	0.854556490738217	Non-DEG	UpStream	3592	S-C	.
LTR46	LTR46_19q13.43	19	57651316	57656645	2.8499620706031	0.00508464459644743	UpRegulated	ENSG00000121417	ZNF211	-0.0260561574407532	0.854556490738217	Non-DEG	UpStream	8537	S-C	.
HERVH	HERVH_Xq11.2c	X	65361589	65365949	2.50792704504829	0.024949810629273	UpRegulated	ENSG00000102053	ZC3H12B	0.0555238557848324	0.853444131513483	Non-DEG	DownStream	689	S-WS	.
HERVH	HERVH_22q13.1a	22	39056262	39062970	2.55732667645725	0.00448146132163863	UpRegulated	ENSG00000128394	APOBEC3F	-0.0427751015523001	0.853443571092273	Non-DEG	UpStream	2352	S-WS	.
ERV316A3	ERV316A3_2q35b	2	214866562	214870502	1.78585295559039	0.0145304177346454	UpRegulated	ENSG00000144452	ABCA12	0.245459740193472	0.853421614640338	Non-DEG	DownStream	61040	WS-C	.
ERV316A3	ERV316A3_11p13b	11	34846637	34850312	1.88983834668119	0.0191348964376031	UpRegulated	ENSG00000149089	APIP	0.0385116075842485	0.853410218972012	Non-DEG	DownStream	2782	S-C	.
HERVIP10FH	HERVIP10FH_14q11.2	14	20822717	20828859	2.36786375766803	0.00181223800030091	UpRegulated	ENSG00000259130	.	0.252798380811095	0.852904695431377	Non-DEG	DownStream	41419	WS-C	.
ERVLB4	ERVLB4_5q34b	5	163492467	163497378	3.5808832268431	0.000146446380594538	UpRegulated	ENSG00000072571	HMMR	0.0709335225846512	0.852396810036441	Non-DEG	UpStream	522	S-C	.
HERVH	HERVH_14q24.3a	14	73703339	73709213	2.16810212111355	0.0454165194632712	UpRegulated	ENSG00000258660	.	0.167470277873661	0.851992117522031	Non-DEG	UpStream	2988	S-WS	.
HERVK11	HERVK11_18q21.1	18	50220146	50223833	3.19569105512764	0.00624077027438222	UpRegulated	ENSG00000172361	CFAP53	0.056195244125632	0.851227889186974	Non-DEG	DownStream	3360	S-C	.
HARLEQUIN	HARLEQUIN_10q23.33	10	94384486	94392604	4.01300458349213	0.01131379717702	UpRegulated	ENSG00000108239	TBC1D12	0.041115527384985	0.849193048399473	Non-DEG	DownStream	9900	S-C	.
HERVL	HERVL_4q13.1c	4	62161515	62167059	5.05607999895494	0.00168869578326176	UpRegulated	ENSG00000225405	RPS15AP17	-0.19350006166857	0.848851893388094	Non-DEG	UpStream	55466	S-C	.
ERV316A3	ERV316A3_2q24.3a	2	162911942	162918630	3.07266728106508	0.0114564577887689	UpRegulated	ENSG00000184611	KCNH7	0.141027379859001	0.848279448556302	Non-DEG	UpStream	73212	S-C	.
HERVH	HERVH_4q31.3b	4	152741355	152747147	2.70918810054451	0.0491762751103517	UpRegulated	ENSG00000170006	TMEM154	-0.0409213313110446	0.847993334112744	Non-DEG	UpStream	61190	S-C	.
HERVH	HERVH_15q15.1b	15	41135450	41137621	3.20011614514989	0.0230130491983754	UpRegulated	ENSG00000128908	I.80	0.0245950126068526	0.847923128162678	Non-DEG	UpStream	19096	S-C	.
HERVH	HERVH_15q15.1a	15	41131296	41135133	4.35514586354889	0.000633765772248044	UpRegulated	ENSG00000128908	I.80	0.0245950126068526	0.847923128162678	Non-DEG	UpStream	14942	S-C	.
ERV316A3	ERV316A3_16q23.1a	16	74611569	74615756	1.53033049819725	0.0109941578812084	UpRegulated	ENSG00000090863	GLG1	0.030726963679003	0.847209085348968	Non-DEG	UpStream	4425	S-C	.
ERV316A3	ERV316A3_13q22.3b	13	77336186	77339601	1.26985322999076	0.0172332348658912	UpRegulated	ENSG00000005810	MYCBP2	-0.0281080245639782	0.846954593413358	Non-DEG	UpStream	9136	S-C	.
HERVL40	HERVL40_1q31.3	1	197371543	197375581	2.99919612465365	0.018361684813452	UpRegulated	ENSG00000230260	.	0.251437823963623	0.846601828389705	Non-DEG	DownStream	62395	S-C	.
HARLEQUIN	HARLEQUIN_7p15.3	7	24789291	24795789	1.17041212339989	0.0185116013378579	UpRegulated	ENSG00000105928	GSDME	0.104457367905785	0.846491512619006	Non-DEG	UpStream	31178	WS-C	.
HERVH	HERVH_12q23.2	12	103223124	103228555	3.957949343243	0.00464894931355573	UpRegulated	ENSG00000179088	C12orf42	0.0801669681269992	0.846365932537458	Non-DEG	DownStream	9036	S-WS	.
HERVH	HERVH_Xq13.2b	X	73801458	73809385	2.13052823900846	0.0307296236736686	UpRegulated	ENSG00000229807	XIST	0.230159710421813	0.845915374926028	Non-DEG	DownStream	11266	S-WS	.
ERV316A3	ERV316A3_Xq21.1b	X	81467211	81469203	1.23294768716757	0.0330185082218555	UpRegulated	ENSG00000224523	.	0.0742888748617055	0.844670744387222	Non-DEG	UpStream	39935	S-C	.
HERVL	HERVL_21q21.1b	21	15633992	15637297	4.47410239995135	0.0126810846717994	UpRegulated	ENSG00000226298	RAD23BP3	-0.260307133788859	0.844512846449633	Non-DEG	DownStream	57003	S-C	.
HUERSP2	HUERSP2_4q13.3a	4	73763231	73764647	3.03382196731179	0.0327370131383602	UpRegulated	ENSG00000169429	CXCL8	0.0903673193267069	0.844282869352539	Non-DEG	UpStream	19515	S-C	.
HERVL	HERVL_4q13.3b	4	73764648	73768896	3.95523605842204	0.000929744582225875	UpRegulated	ENSG00000169429	CXCL8	0.0903673193267069	0.844282869352539	Non-DEG	UpStream	20932	S-C	.
ERVLB4	ERVLB4_Xp11.21b	X	57421737	57422585	1.00085207173732	0.0175170085297796	UpRegulated	ENSG00000231831	MTHFD1P1	0.162551998599849	0.844170525175102	Non-DEG	UpStream	26328	S-C	.
ERVLE	ERVLE_2q14.1a	2	112259253	112262683	2.89135574638628	0.039982410670303	UpRegulated	ENSG00000144161	ZC3H8	0.0407850483197857	0.843257826479758	Non-DEG	UpStream	4117	S-C	.
ERVLE	ERVLE_10p15.1d	10	5438991	5440667	1.87396680055952	0.00247726613965907	UpRegulated	ENSG00000178462	TUBAL3	0.161071859880727	0.843055916540429	Non-DEG	UpStream	34161	WS-C	.
HERVH	HERVH_17q22b	17	55467773	55476512	3.47622628836691	0.0303492553485957	UpRegulated	ENSG00000108960	MMD	0.0565943750533466	0.843029933888266	Non-DEG	UpStream	45781	S-WS	.
MER4	MER4_9q31.3a	9	110307558	110309883	1.97138857693505	0.0426026238101681	UpRegulated	ENSG00000136810	TXN	-0.0383435984116589	0.842817589455525	Non-DEG	UpStream	50918	S-WS	.
HERVL40	HERVL40_4q32.3b	4	168144146	168148595	2.08049789017928	0.0110372463808387	UpRegulated	ENSG00000137628	DDX60	-0.0839924833481801	0.842815349704696	Non-DEG	DownStream	67698	S-WS	.
ERVLB4	ERVLB4_3q26.31c	3	173536700	173540495	3.5555283397891	0.0165306917135009	UpRegulated	ENSG00000237473	.	0.102334657104945	0.840500537957605	Non-DEG	UpStream	199735	S-C	.
HERVL	HERVL_7p15.2b	7	26996592	27002445	4.50389464897228	0.00216489127310716	UpRegulated	ENSG00000005020	SKAP2	-0.0420880849179752	0.840336506454285	Non-DEG	UpStream	1353	S-C	.
HERVL	HERVL_12q23.3a	12	105602926	105610142	2.34439230232079	0.0194945554481511	UpRegulated	ENSG00000235162	C12orf75	-0.0726903581238594	0.838552438894542	Non-DEG	UpStream	206829	S-C	.
ERV316A3	ERV316A3_12q23.3a	12	105650017	105655637	2.41990745347697	0.019050895019338	UpRegulated	ENSG00000235162	C12orf75	-0.0726903581238594	0.838552438894542	Non-DEG	UpStream	253920	S-C	.
HERVL	HERVL_12q23.3b	12	105678701	105685387	2.95971212137633	0.0134247807568075	UpRegulated	ENSG00000235162	C12orf75	-0.0726903581238594	0.838552438894542	Non-DEG	UpStream	282604	S-C	.
PRIMA41	PRIMA41_17q21.31b	17	43354075	43360454	1.25699381271187	0.0146571599757236	UpRegulated	ENSG00000236383	CCDC200	-0.11825307565426	0.83845783137793	Non-DEG	UpStream	48678	S-C	.
PRIMA41	PRIMA41_17q21.31a	17	43352269	43353956	1.31664130228159	0.00846994963347718	UpRegulated	ENSG00000236383	CCDC200	-0.11825307565426	0.83845783137793	Non-DEG	UpStream	46872	S-C	.
HML4	HML4_17q21.31	17	43323118	43351750	1.2039605625367	0.00665218941406292	UpRegulated	ENSG00000236383	CCDC200	-0.11825307565426	0.83845783137793	Non-DEG	UpStream	17721	S-C	.
HERVL18	HERVL18_7p14.2	7	36472690	36474452	1.72668320715103	0.0125426423404044	UpRegulated	ENSG00000136250	AOAH	-0.0441957888013625	0.837952278529349	Non-DEG	DownStream	38497	S-C	.
MER41	MER41_5q23.1b	5	118994667	119001695	2.70142499039913	0.0056565043892327	UpRegulated	ENSG00000169570	DTWD2	0.0391488536117169	0.837366087168037	Non-DEG	UpStream	6122	S-C	.
HERVL	HERVL_5q33.3	5	159233488	159238427	2.21535609327206	0.0031877732716916	UpRegulated	ENSG00000164332	UBLCP1	-0.023243498063086	0.83697001957315	Non-DEG	DownStream	24654	S-C	.
HERVL	HERVL_6p11.2	6	57664143	57666573	4.08097298546753	0.0078485418787336	UpRegulated	ENSG00000146143	PRIM2	0.0497267427800041	0.836908606415821	Non-DEG	UpStream	17294	S-C	.
HML5	HML5_Yq11.223a	Y	19868522	19873642	2.72571406750273	0.047791308853596	UpRegulated	ENSG00000012817	KDM5D	0.28064483199068	0.83574885256676	Non-DEG	UpStream	123583	S-C	.
HERVP71A	HERVP71A_12p13.31a	12	7588093	7593696	2.46210241691998	0.0480899843969714	UpRegulated	ENSG00000256331	NIFKP3	0.167178077336035	0.834205478072774	Non-DEG	DownStream	10654	S-C	.
HERVH	HERVH_2p21a	2	44018447	44024529	3.57697420999188	0.00721877706543034	UpRegulated	ENSG00000138095	LRPPRC	0.0493143359044513	0.833837967108404	Non-DEG	UpStream	22442	S-C	.
HARLEQUIN	HARLEQUIN_4q28.2	4	128259895	128266486	2.08734509699973	0.0443139342576123	UpRegulated	ENSG00000138709	LARP1B	0.0574181621461225	0.833635234156652	Non-DEG	UpStream	36964	WS-C	.
MER4	MER4_4q28.2a	4	128246173	128250483	2.41880103936046	0.0317663165990721	UpRegulated	ENSG00000138709	LARP1B	0.0574181621461225	0.833635234156652	Non-DEG	UpStream	23242	WS-C	.
MER4	MER4_14q32.31a	14	101678431	101681932	1.29687935721754	0.0248881924383326	UpRegulated	ENSG00000258512	LINC00239	0.0727560675051387	0.833074545547248	Non-DEG	DownStream	48505	S-C	.
MER4	MER4_14q32.31b	14	101682157	101685521	1.24262746123701	0.014476598706055	UpRegulated	ENSG00000258512	LINC00239	0.0727560675051387	0.833074545547248	Non-DEG	DownStream	44916	S-C	.
HERV9	HERV9_5q13.2	5	72925317	72936334	1.23132877762809	0.00373186242352485	UpRegulated	ENSG00000271926	.	0.260526860319547	0.832233492185008	Non-DEG	DownStream	17301	S-C	.
MER101	MER101_16p11.1a	16	35816009	35819288	3.32028222256121	0.0396530536213575	UpRegulated	ENSG00000261620	.	0.159433806284455	0.831585238182436	Non-DEG	UpStream	12729	S-C	.
HML5	HML5_16p11.1a	16	35797757	35801819	4.52627702256581	0.00353994012402719	UpRegulated	ENSG00000261620	.	0.159433806284455	0.831585238182436	Non-DEG	DownStream	1050	S-C	.
HERV9	HERV9_18q11.2	18	26231675	26238550	1.24387467421849	0.0146683339490891	UpRegulated	ENSG00000263829	.	0.1832484568585	0.830559310730232	Non-DEG	DownStream	17148	S-C	.
HERVH	HERVH_3p22.1b	3	40560896	40566678	5.77139960854305	1.64866530256128e-06	UpRegulated	ENSG00000177842	ZNF620	-0.042889057843756	0.830435669631991	Non-DEG	UpStream	42160	S-C	.
MER41	MER41_3p22.1b	3	40552408	40556384	1.29525246764111	0.0218987597805246	UpRegulated	ENSG00000177842	ZNF620	-0.042889057843756	0.830435669631991	Non-DEG	UpStream	33672	S-C	.
HARLEQUIN	HARLEQUIN_Xq23a	X	115537733	115545656	2.77951785352629	0.043646059517167	UpRegulated	ENSG00000102024	PLS3	-0.107733131657269	0.829988470062494	Non-DEG	DownStream	15518	S-WS	.
HERVH	HERVH_2q34a	2	208215925	208221935	5.03782041730441	0.00100822165200535	UpRegulated	ENSG00000138413	IDH1	-0.0326541204943073	0.82994868669625	Non-DEG	DownStream	14292	S-C	.
HERVH	HERVH_18q21.31a	18	56415436	56421341	4.98365133369541	0.00149616469910228	UpRegulated	ENSG00000091164	TXNL1	0.028116403048248	0.829251430272382	Non-DEG	DownStream	175867	S-C	.
ERVLE	ERVLE_11q22.3l	11	110331576	110332686	1.53766298568904	0.0184980709185182	UpRegulated	ENSG00000137710	RDX	0.0410972401316794	0.828537700768283	Non-DEG	UpStream	34854	S-C	.
HERV9	HERV9_11q22.3	11	110399819	110407144	2.65651511763506	0.0159565739569992	UpRegulated	ENSG00000137710	RDX	0.0410972401316794	0.828537700768283	Non-DEG	UpStream	103097	S-C	.
HML3	HML3_11q22.3	11	110396219	110399788	3.04246552173993	0.00239792189238848	UpRegulated	ENSG00000137710	RDX	0.0410972401316794	0.828537700768283	Non-DEG	UpStream	99497	S-C	.
MER61	MER61_11q14.2	11	87086913	87088907	1.12214798314566	0.00965677446039456	UpRegulated	ENSG00000254843	.	-0.283841500525571	0.827821701066756	Non-DEG	DownStream	5827	WS-C	.
MER4	MER4_3q13.2a	3	112399414	112406136	2.01084635610266	0.0196157433732045	UpRegulated	ENSG00000186265	BTLA	-0.0591096296283362	0.827032998005107	Non-DEG	DownStream	57832	S-C	.
ERVLE	ERVLE_4q24h	4	102779767	102780844	1.2058525710854	0.018064062919246	UpRegulated	ENSG00000109323	MANBA	0.0347037627635226	0.826925309043294	Non-DEG	UpStream	18773	S-C	.
HERVK11	HERVK11_5q35.1	5	172396989	172402672	3.19234416777272	5.64477386710489e-05	UpRegulated	ENSG00000168246	UBTD2	0.0251891111547229	0.826448756250966	Non-DEG	UpStream	112918	S-C	.
MER34B	MER34B_5q35.1	5	172296577	172300853	4.15719682183758	0.0044314589656311	UpRegulated	ENSG00000168246	UBTD2	0.0251891111547229	0.826448756250966	Non-DEG	UpStream	12506	S-C	.
MER41	MER41_5p13.3b	5	32345628	32348538	1.68571354478399	0.0070299642279632	UpRegulated	ENSG00000150712	MTMR12	0.0323939157103096	0.8256787822291	Non-DEG	UpStream	32619	S-C	.
MER61	MER61_3q26.33b	3	180894470	180900477	2.91154419721835	0.0271099793668894	UpRegulated	ENSG00000205981	DNAJC19	-0.0445496282637059	0.824915338597281	Non-DEG	DownStream	83232	S-C	.
ERVLB4	ERVLB4_18q12.2a	18	37117655	37119209	1.04872487285934	0.0296558703532826	UpRegulated	ENSG00000267651	.	0.466462907804426	0.824567074028352	Non-DEG	DownStream	114910	WS-C	.
HERVH	HERVH_5p15.31c	5	8414064	8416549	2.727161101814	0.0372634988179152	UpRegulated	ENSG00000272049	.	0.18083402312492	0.823896977716687	Non-DEG	DownStream	28400	S-WS	.
HARLEQUIN	HARLEQUIN_1p33	1	46325548	46332557	2.38756022644306	0.0022860661292319	UpRegulated	ENSG00000173660	UQCRH	0.0632842320659107	0.823180269172825	Non-DEG	UpStream	8772	S-C	.
HARLEQUIN	HARLEQUIN_2q12.3	2	108523896	108531463	1.1461294689458	0.00257996056257972	UpRegulated	ENSG00000135968	GCC2	0.0321703214739674	0.823058428464498	Non-DEG	UpStream	14481	S-C	.
ERV316A3	ERV316A3_7q21.12b	7	87910895	87915022	2.62094652406352	0.00237208181399253	UpRegulated	ENSG00000006634	DBF4	-0.0630053069221074	0.822270005856085	Non-DEG	UpStream	1354	S-C	.
ERVLB4	ERVLB4_16q12.1	16	50128785	50137870	4.37312053024416	0.000437523554432335	UpRegulated	ENSG00000260381	.	0.209183851494898	0.822270005856085	Non-DEG	UpStream	6842	S-C	.
HARLEQUIN	HARLEQUIN_6q23.1	6	130261359	130267970	1.68452546009755	0.00625414722129868	UpRegulated	ENSG00000227678	.	0.0852366842948165	0.821298659581657	Non-DEG	UpStream	115180	S-C	.
HERVFH21	HERVFH21_Xq21.1	X	84738500	84745112	4.14330770260983	0.0010942877716988	UpRegulated	ENSG00000165259	HDX	-0.0695313079492529	0.821285437932881	Non-DEG	UpStream	236021	S-WS	.
HARLEQUIN	HARLEQUIN_4p15.2	4	22599246	22605466	3.31828779527228	0.0197343489041339	UpRegulated	ENSG00000244538	.	0.1537079294776	0.818410518987521	Non-DEG	UpStream	4796	S-C	.
HERVH	HERVH_2p24.3b	2	12626335	12632257	4.0645902944925	0.0138561316309015	UpRegulated	ENSG00000261117	.	0.180939898524426	0.818410518987521	Non-DEG	DownStream	83158	S-C	.
MER41	MER41_4p15.2	4	22373540	22382732	1.52258307191697	0.0138561316309015	UpRegulated	ENSG00000244538	.	0.1537079294776	0.818410518987521	Non-DEG	DownStream	211464	S-C	.
HERVH	HERVH_5q13.3a	5	76357256	76363071	2.64808508933879	0.014433713912901	UpRegulated	ENSG00000122012	SV2C	-0.196115701236003	0.817985863732644	Non-DEG	UpStream	3317	WS-C	.
HML3	HML3_17p13.1	17	6875146	6881530	1.37068892119347	0.00249486374374182	UpRegulated	ENSG00000167858	TEKT1	0.346870869889205	0.817966068678342	Non-DEG	UpStream	43385	WS-C	.
ERV316A3	ERV316A3_1q32.3a	1	212131798	212132463	1.43933160668078	0.0369206505470022	UpRegulated	ENSG00000143476	DTL	0.0995316851875551	0.817789406151952	Non-DEG	UpStream	24398	S-C	.
ERV316A3	ERV316A3_1q32.3b	1	212138300	212139424	2.10584831626868	0.00652476775014306	UpRegulated	ENSG00000143476	DTL	0.0995316851875551	0.817789406151952	Non-DEG	UpStream	30900	S-C	.
HUERSP3B	HUERSP3B_11q24.2	11	125548047	125555868	2.37182223217496	0.010481132341632	UpRegulated	ENSG00000149547	EI24	-0.051056736506217	0.81751726093363	Non-DEG	DownStream	13348	S-C	.
HERVH	HERVH_1q32.3b	1	212910008	212914681	4.16455247264745	0.0121430674581672	UpRegulated	ENSG00000162769	FLVCR1	-0.0358310282169292	0.817197070886188	Non-DEG	UpStream	10645	S-C	.
HERVEA	HERVEA_12q23.1a	12	100633105	100636127	2.48131647788612	0.0437177476016003	UpRegulated	ENSG00000139354	GAS2L3	0.0569468416346692	0.817071213090435	Non-DEG	UpStream	4819	S-WS	.
ERVLB4	ERVLB4_6q12b	6	65523829	65525451	3.39396105559532	0.0372364709410219	UpRegulated	ENSG00000214558	ZC3H11C	-0.0433129946201991	0.816897551530308	Non-DEG	UpStream	218872	S-C	.
HERVH	HERVH_6q12d	6	65672768	65673965	3.97160134184247	0.0124437428690473	UpRegulated	ENSG00000214558	ZC3H11C	-0.0433129946201991	0.816897551530308	Non-DEG	UpStream	367811	S-C	.
ERV316A3	ERV316A3_6q12b	6	64828382	64831186	3.91771876234302	0.0120024641502136	UpRegulated	ENSG00000214558	ZC3H11C	-0.0433129946201991	0.816897551530308	Non-DEG	DownStream	471336	S-C	.
HERVW	HERVW_6q12	6	65004992	65011967	5.48137638504644	0.0031716429018561	UpRegulated	ENSG00000214558	ZC3H11C	-0.0433129946201991	0.816897551530308	Non-DEG	DownStream	290555	S-C	.
HERVH	HERVH_14q32.31b	14	102239957	102245769	2.92921814905283	0.00615271226559586	UpRegulated	ENSG00000022976	ZNF839	0.0407793668235708	0.816800056914635	Non-DEG	DownStream	71608	S-WS	.
HERVFH21	HERVFH21_14q32.31a	14	102233835	102239533	2.63401633873098	0.00360768487621512	UpRegulated	ENSG00000022976	ZNF839	0.0407793668235708	0.816800056914635	Non-DEG	DownStream	77844	S-WS	.
HERVH	HERVH_1p32.3a	1	53424337	53430029	4.14228160584805	0.00801719198944829	UpRegulated	ENSG00000230138	.	0.087069920636212	0.81634967787972	Non-DEG	UpStream	56092	S-WS	.
LTR23	LTR23_1p22.1	1	93409486	93412791	1.2506460399798	0.00332104465348371	UpRegulated	ENSG00000137942	FNBP1L	0.0654493163337251	0.815685004568297	Non-DEG	DownStream	35340	S-C	.
HERVH	HERVH_2q35b	2	215922303	215928126	3.98285536534716	0.0338378655582917	UpRegulated	ENSG00000226276	.	0.120185034152493	0.81562320316523	Non-DEG	DownStream	11182	S-WS	.
ERVLB4	ERVLB4_12p13.2a	12	10684437	10691402	2.20219242903394	0.000610921875323153	UpRegulated	ENSG00000060140	STYK1	0.0576114428153121	0.815479001801294	Non-DEG	UpStream	10119	S-C	.
MER4	MER4_11q14.1	11	77576248	77585610	1.25663425152987	0.00978224126092937	UpRegulated	ENSG00000178301	AQP11	-0.0990119188638011	0.813937648167811	Non-DEG	DownStream	3781	S-C	.
HERV3	HERV3_11q14.1	11	77570922	77575997	1.55557099518142	0.00393874127811159	UpRegulated	ENSG00000178301	AQP11	-0.0990119188638011	0.813937648167811	Non-DEG	DownStream	13394	S-C	.
HERVH	HERVH_10q23.32	10	91301350	91307329	4.36787619953579	0.000745958167912072	UpRegulated	ENSG00000165338	HECTD2	-0.0729878822054193	0.813603970982609	Non-DEG	DownStream	101951	S-WS	.
HML6	HML6_14q24.2	14	69811463	69816023	-1.542103733516	0.00423866755586009	DownRegulated	ENSG00000198732	SMOC1	0.18234550185307	0.812404029497388	Non-DEG	DownStream	38108	WS-C	.
HERVW	HERVW_6p23	6	13878336	13883724	4.06932520782828	0.0151312824895171	UpRegulated	ENSG00000180537	RNF182	-0.181869025655727	0.812337473780398	Non-DEG	DownStream	40722	S-C	.
ERV316A3	ERV316A3_18q22.1n	18	68558277	68560715	3.6295942357136	0.0414011959512709	UpRegulated	ENSG00000166479	TMX3	-0.0360072945721781	0.812190153602301	Non-DEG	DownStream	112973	S-C	.
ERVLE	ERVLE_18q22.1f	18	68656500	68664413	2.97576272004796	0.00863496969143316	UpRegulated	ENSG00000166479	TMX3	-0.0360072945721781	0.812190153602301	Non-DEG	DownStream	9275	S-C	.
ERVLB4	ERVLB4_2q14.3h	2	126522088	126528169	2.72199564559429	0.0271827007790718	UpRegulated	ENSG00000213236	.	0.0516543171195258	0.812010839007511	Non-DEG	DownStream	29266	S-C	.
HERVL	HERVL_2q14.3f	2	126645902	126652426	1.77792526716779	0.00613193215417693	UpRegulated	ENSG00000213236	.	0.0516543171195258	0.812010839007511	Non-DEG	UpStream	87740	S-C	.
MER4	MER4_7p13	7	45288992	45290711	4.14574673841152	0.0237712043718983	UpRegulated	ENSG00000122679	RAMP3	0.138973652763372	0.810908360830105	Non-DEG	UpStream	102690	S-C	.
MER4	MER4_11q12.3a	11	62087302	62091236	5.0578931943629	0.000283792332592706	UpRegulated	ENSG00000149503	INCENP	0.0720579777769059	0.81025470110579	Non-DEG	DownStream	32737	S-C	.
HERVH	HERVH_10q23.31d	10	90807289	90813258	5.10530621780385	6.84084739984653e-05	UpRegulated	ENSG00000148688	RPP30	-0.050811392342818	0.810107272844938	Non-DEG	DownStream	58458	S-C	.
MER4B	MER4B_10q23.31a	10	90805247	90807234	2.34304235885524	0.0402797526780191	UpRegulated	ENSG00000148688	RPP30	-0.050811392342818	0.810107272844938	Non-DEG	DownStream	64482	S-C	.
MER4B	MER4B_10q23.31b	10	90814624	90817142	2.5635567897499	0.00529569211161995	UpRegulated	ENSG00000148688	RPP30	-0.050811392342818	0.810107272844938	Non-DEG	DownStream	54574	S-C	.
MER4	MER4_11q21e	11	94815022	94819826	1.86382538112397	0.0145494112640657	UpRegulated	ENSG00000256469	.	0.214711419004977	0.809594837344536	Non-DEG	DownStream	54226	WS-C	.
HERVL	HERVL_1p35.3a	1	28654009	28659822	4.10469596825432	0.00301407579717738	UpRegulated	ENSG00000162419	GMEB1	-0.0297101206572155	0.809591610488767	Non-DEG	DownStream	8910	S-C	.
HERVH	HERVH_3q29	3	192995645	193001388	5.49023519219582	0.0124031216610559	UpRegulated	ENSG00000180611	MB21D2	-0.0837825568893107	0.809289929467789	Non-DEG	UpStream	77484	S-WS	.
ERV316A3	ERV316A3_5q12.3d	5	65886720	65888891	3.20351057101712	0.040702480474182	UpRegulated	ENSG00000123213	NLN	0.0477603196344251	0.8084679403303	Non-DEG	UpStream	14995	S-C	.
HERVH	HERVH_18q12.2b	18	35356140	35361791	2.94348686192071	0.0102279874742613	UpRegulated	ENSG00000186496	ZNF396	0.0534185500484275	0.808202079292566	Non-DEG	DownStream	4906	S-C	.
ERVLB4	ERVLB4_7q22.3	7	106815882	106826270	2.658136270831	0.0475383239083512	UpRegulated	ENSG00000105851	PIK3CG	0.0275863171617168	0.805616530253118	Non-DEG	DownStream	39008	S-WS	.
HERVL	HERVL_7q22.2	7	104687991	104691770	4.33224014957175	0.0144702830645308	UpRegulated	ENSG00000197258	.	0.0711462188593634	0.80537554993481	Non-DEG	UpStream	18415	S-C	.
HERVL	HERVL_Xp22.2	X	9809093	9815987	4.25918238959566	0.013865172557038	UpRegulated	ENSG00000215319	.	0.186306701076924	0.804771058005586	Non-DEG	DownStream	2252	S-WS	.
HERVL66	HERVL66_19p13.11b	19	19823430	19825878	2.99112287961179	0.00267794451087736	UpRegulated	ENSG00000081665	ZNF506	0.0395594326687586	0.803387299372948	Non-DEG	UpStream	1679	S-C	.
ERVLE	ERVLE_11p15.4e	11	10833562	10839237	1.10572982848405	0.00833557429155801	UpRegulated	ENSG00000247271	ZBED5-AS1	0.039332332222696	0.802538780762751	Non-DEG	DownStream	19022	S-C	.
HERVL	HERVL_7q31.1e	7	110435845	110437557	4.0023687987635	0.0392099883801341	UpRegulated	ENSG00000184903	IMMP2L	-0.0549148043021084	0.802074344220965	Non-DEG	DownStream	225494	S-C	.
HERVFRD	HERVFRD_6q22.31	6	119039642	119042597	1.01816401935598	0.0395133035715083	UpRegulated	ENSG00000253194	.	-0.1476357400533	0.801516296068279	Non-DEG	UpStream	8101	S-C	.
HML6	HML6_17q25.1	17	74584366	74586931	1.41727066591732	0.0349868380815629	UpRegulated	ENSG00000261222	.	0.0897505884081734	0.801506996059025	Non-DEG	DownStream	12909	S-C	.
HERVH	HERVH_2p22.2c	2	38080802	38086512	1.7522337468281	0.00801719198944829	UpRegulated	ENSG00000115841	RMDN2	0.0526746313284331	0.801481873006024	Non-DEG	UpStream	13660	S-WS	.
HERVH	HERVH_12p13.2a	12	10332976	10338643	3.18205896077903	0.0014131734474739	UpRegulated	ENSG00000256155	.	0.130506521071106	0.801067251467055	Non-DEG	DownStream	19821	S-WS	.
ERVLE	ERVLE_2q12.3b	2	106790918	106794060	3.4897408953307	0.0240921122605256	UpRegulated	ENSG00000144057	ST6GAL2	0.1151456420566	0.800735686078295	Non-DEG	DownStream	7540	S-C	.
MER41	MER41_13q13.3	13	39080845	39086958	4.78205719980293	2.88624995674535e-06	UpRegulated	ENSG00000188811	NHLRC3	-0.0355183870872382	0.800678410928069	Non-DEG	UpStream	30736	S-C	.
ERV316A3	ERV316A3_13q13.3g	13	39165224	39169374	3.71957847387423	0.0434919754576024	UpRegulated	ENSG00000188811	NHLRC3	-0.0355183870872382	0.800678410928069	Non-DEG	UpStream	115115	S-C	.
HERVH	HERVH_3q21.2a	3	124752578	124758183	3.2784659946397	0.00201034821841703	UpRegulated	ENSG00000082781	ITGB5	-0.0871339267281767	0.799912136348871	Non-DEG	DownStream	3765	S-C	.
HERV9	HERV9_12q22a	12	92386713	92394200	3.86955032572505	0.00359606545037907	UpRegulated	ENSG00000277851	.	-0.120952145237516	0.799573548286933	Non-DEG	UpStream	22881	S-WS	.
MER4B	MER4B_7p14.1	7	39717831	39719693	4.78296331628937	0.00628360510471942	UpRegulated	ENSG00000006451	RALA	-0.0458637182010901	0.798918484831345	Non-DEG	UpStream	9707	S-C	.
MER4B	MER4B_3q13.33	3	120648751	120650437	2.52722775432739	0.01449909380339	UpRegulated	ENSG00000144840	RABL3	-0.0496308591991326	0.798387816318009	Non-DEG	DownStream	36244	S-C	.
ERV316A3	ERV316A3_8p12a	8	30978133	30979880	3.26258281431636	0.0335308618021117	UpRegulated	ENSG00000253204	.	0.22885090318225	0.798115842889048	Non-DEG	UpStream	56798	S-C	.
ERVLB4	ERVLB4_8p12d	8	30940169	30943949	4.4322407081152	0.00373186242352485	UpRegulated	ENSG00000253204	.	0.22885090318225	0.798115842889048	Non-DEG	UpStream	18834	S-C	.
HERVH	HERVH_5p14.3b	5	22094702	22100139	4.45537598102325	0.00513546513952962	UpRegulated	ENSG00000213430	.	0.121770034116472	0.798094554734573	Non-DEG	UpStream	210392	S-WS	.
HARLEQUIN	HARLEQUIN_10q23.33	10	94384486	94392604	4.01300458349213	0.01131379717702	UpRegulated	ENSG00000173145	.C3L	-0.0629616397830552	0.797408831492438	Non-DEG	UpStream	21527	S-C	.
MER4	MER4_5q33.1a	5	150870228	150872215	1.60222810224382	0.020904771438868	UpRegulated	ENSG00000256235	SMIM3	-0.0550344899658334	0.796532864541884	Non-DEG	UpStream	73494	S-C	.
HERVL	HERVL_5q33.1a	5	150872210	150877598	1.93586242421777	0.00184017491729722	UpRegulated	ENSG00000256235	SMIM3	-0.0550344899658334	0.796532864541884	Non-DEG	UpStream	75476	S-C	.
HERVIP10FH	HERVIP10FH_5q33.1	5	150833151	150837862	3.81784941649406	0.000151834137154017	UpRegulated	ENSG00000256235	SMIM3	-0.0550344899658334	0.796532864541884	Non-DEG	UpStream	36417	S-C	.
MER61	MER61_3p21.31	3	44768308	44774152	1.87784791592019	0.00953896942635728	UpRegulated	ENSG00000163807	KIAA1143	0.0463161110512808	0.795037951767725	Non-DEG	UpStream	6646	WS-C	.
HERV30	HERV30_12q21.2	12	76692426	76698034	2.51496624112576	0.0028997144303541	UpRegulated	ENSG00000243071	RPL21P98	-0.118780802341141	0.794541414486969	Non-DEG	UpStream	31542	S-C	.
HERVH	HERVH_3q21.2a	3	124752578	124758183	3.2784659946397	0.00201034821841703	UpRegulated	ENSG00000114491	UMPS	0.0600688734685425	0.793536402951186	Non-DEG	UpStream	3305	S-C	.
ERVLB4	ERVLB4_6q22.31c	6	122647057	122652643	2.8120327668554	0.00243984279065976	UpRegulated	ENSG00000240606	RN7SL564P	0.209451416448913	0.793406263435189	Non-DEG	DownStream	92637	S-C	.
HERVL	HERVL_Xq13.2c	X	73165454	73172117	4.38836797271255	0.0042145710790189	UpRegulated	ENSG00000186462	NAP1L2	-0.0944969522501439	0.793333663720204	Non-DEG	DownStream	40182	S-C	.
MER4	MER4_1p34.3b	1	35127220	35130565	1.73142693540352	0.0434876711423613	UpRegulated	ENSG00000228348	.	0.236213973352251	0.79215913783056	Non-DEG	UpStream	4736	S-C	.
HARLEQUIN	HARLEQUIN_1p34.3a	1	35138026	35141426	2.61700477028385	0.0343572102228891	UpRegulated	ENSG00000228348	.	0.236213973352251	0.79215913783056	Non-DEG	UpStream	15542	S-C	.
HERV3	HERV3_1p34.3	1	35141915	35146564	2.28931274895897	0.00473928666571678	UpRegulated	ENSG00000228348	.	0.236213973352251	0.79215913783056	Non-DEG	UpStream	19431	S-C	.
HERVH	HERVH_1p34.3b	1	35132025	35138025	3.4861647474389	0.00267903396070931	UpRegulated	ENSG00000228348	.	0.236213973352251	0.79215913783056	Non-DEG	UpStream	9541	S-C	.
HERVL66	HERVL66_19p12e	19	20161342	20163593	2.60647453462291	0.0108495118006421	UpRegulated	ENSG00000256229	ZNF486	-0.0449763618346495	0.791078416479924	Non-DEG	DownStream	3635	S-C	.
HML3	HML3_19q13.2	19	38935164	38941835	1.56230718240639	0.0035977321261642	UpRegulated	ENSG00000128626	MRPS12	-0.0669664008058622	0.790562439147368	Non-DEG	UpStream	2002	S-C	.
ERVLE	ERVLE_4q13.3d	4	70609115	70612106	2.38865974607581	0.00698589016552389	UpRegulated	ENSG00000178522	AMBN	0.532642242942036	0.790020714215417	Non-DEG	UpStream	1827	WS-C	.
MER41	MER41_2q33.1	2	200552394	200557622	1.11077541216651	0.01637519548871	UpRegulated	ENSG00000155729	KCTD18	-0.028961112604481	0.789992846630258	Non-DEG	UpStream	32610	S-C	.
HARLEQUIN	HARLEQUIN_Xq23a	X	115537733	115545656	2.44547257699282	0.0272063213329194	UpRegulated	ENSG00000102024	PLS3	0.123549851503235	0.789702045761654	Non-DEG	DownStream	15518	S-C	.
HERVI	HERVI_7p15.3	7	23653708	23656659	1.73225460373439	0.0343199712789174	UpRegulated	ENSG00000188732	FAM221A	0.0732697033341805	0.789008128932487	Non-DEG	DownStream	23471	S-WS	.
HML3	HML3_13q12.11a	13	19626322	19631230	2.05423632659028	0.00633991453288147	UpRegulated	ENSG00000196199	MPHOSPH8	-0.0325466488262996	0.788772138129587	Non-DEG	DownStream	2451	WS-C	.
HML3	HML3_9q22.31	9	93751064	93755813	4.87977610508036	0.0115524069552821	UpRegulated	ENSG00000197724	PHF2	-0.0241496402767227	0.788745914240188	Non-DEG	UpStream	71477	S-C	.
HERVH	HERVH_1q43a	1	236932317	236937922	4.29594150155178	0.00577247613915927	UpRegulated	ENSG00000237991	RPL35P1	0.190034369855175	0.788657758347454	Non-DEG	DownStream	43417	S-WS	.
HERVFRD	HERVFRD_10q21.3	10	63985474	63991294	3.37543312693719	0.0164733139509591	UpRegulated	ENSG00000213609	RPL7AP50	-0.107569110331521	0.787438395937286	Non-DEG	UpStream	82229	S-C	.
HML3	HML3_10q21.3	10	63847430	63851681	4.88140183146052	0.00130771985550414	UpRegulated	ENSG00000213609	RPL7AP50	-0.107569110331521	0.787438395937286	Non-DEG	DownStream	50770	S-C	.
HERVL	HERVL_21q21.1e	21	20102058	20104865	3.13035177264866	0.0395133035715083	UpRegulated	ENSG00000233236	.	-0.187017690012271	0.787378359188431	Non-DEG	DownStream	151887	S-C	.
HERVEA	HERVEA_21q21.1	21	19995182	20000184	3.34380344238349	0.0107016259119603	UpRegulated	ENSG00000233236	.	-0.187017690012271	0.787378359188431	Non-DEG	DownStream	256568	S-C	.
HERVH	HERVH_19p12e	19	21858084	21863893	3.67660659948682	0.00973871417428947	UpRegulated	ENSG00000160321	ZNF208	0.124196307410206	0.787094875840796	Non-DEG	DownStream	69065	S-WS	.
HML4	HML4_19p12	19	21880252	21890542	3.59085292513438	0.00480717639571746	UpRegulated	ENSG00000160321	ZNF208	0.124196307410206	0.787094875840796	Non-DEG	DownStream	42416	S-WS	.
MER4	MER4_5q35.2b	5	176424873	176428256	3.62222130845966	0.021739461406114	UpRegulated	ENSG00000175416	CLTB	0.0466253853774201	0.785164139839856	Non-DEG	UpStream	8304	S-C	.
MER4	MER4_5q35.2c	5	176428554	176430591	4.05624571871469	0.013943287140831	UpRegulated	ENSG00000175416	CLTB	0.0466253853774201	0.785164139839856	Non-DEG	UpStream	11985	S-C	.
HML3	HML3_1q32.3a	1	213025489	213031102	3.9930922923101	0.00880672990287173	UpRegulated	ENSG00000174606	ANGEL2	0.0447340059069549	0.782962393959468	Non-DEG	UpStream	9663	S-C	.
HERVH	HERVH_1q31.2	1	192978517	192980540	1.47463282801302	0.0404018563712375	UpRegulated	ENSG00000234473	ZNF101P2	0.0944237294912724	0.782926952192186	Non-DEG	DownStream	12909	S-WS	.
HERVL	HERVL_7q31.1a	7	108538301	108540367	1.39582663056429	0.0052970782149579	UpRegulated	ENSG00000231006	RPL7P32	-0.173352959555551	0.782146121238894	Non-DEG	UpStream	27325	WS-C	.
ERV316A3	ERV316A3_4q25a	4	108321520	108325972	1.18845879107715	0.0422929880290113	UpRegulated	ENSG00000232021	LEF1-AS1	0.11952577864571	0.781957204259872	Non-DEG	UpStream	64684	S-C	.
ERV316A3	ERV316A3_4q25b	4	108326179	108326828	1.92010754214975	0.0396671778558196	UpRegulated	ENSG00000232021	LEF1-AS1	0.11952577864571	0.781957204259872	Non-DEG	UpStream	69343	S-C	.
HML3	HML3_19p13.2a	19	9453904	9462598	1.917076385447	0.00952000425193703	UpRegulated	ENSG00000174652	ZNF266	0.0492731131369009	0.78041730426443	Non-DEG	UpStream	18326	S-C	.
ERVLE	ERVLE_19p13.2b	19	9487877	9493848	4.24758434757615	0.0030937016519478	UpRegulated	ENSG00000174652	ZNF266	0.0492731131369009	0.78041730426443	Non-DEG	UpStream	52299	S-C	.
HERVH	HERVH_8q21.13c	8	81914411	81919891	3.97398730290687	0.0238528876320295	UpRegulated	ENSG00000104497	SNX16	0.0440778499560846	0.779365507010268	Non-DEG	UpStream	71545	S-WS	.
HERVH	HERVH_8q21.13b	8	81898016	81903943	4.77972466041125	0.00232755400524163	UpRegulated	ENSG00000104497	SNX16	0.0440778499560846	0.779365507010268	Non-DEG	UpStream	55150	S-WS	.
HERVH	HERVH_3p21.31f	3	48723255	48730147	3.22845065040178	0.0107004751094435	UpRegulated	ENSG00000114302	PRKAR2A	0.04764600819119	0.776879448741379	Non-DEG	DownStream	14450	S-WS	.
HERVH	HERVH_Xp11.21	X	55788407	55793405	2.15506200334647	0.013865172557038	UpRegulated	ENSG00000083750	RRAGB	-0.0342417495418623	0.776282252296696	Non-DEG	UpStream	29633	S-WS	.
HERVH	HERVH_21q22.13	21	37587926	37592508	3.77923156571079	0.0194152884236435	UpRegulated	ENSG00000157540	DYRK1A	0.0222038703413956	0.77622518474648	Non-DEG	UpStream	70476	S-C	.
HERVH	HERVH_12q24.33a	12	132889511	132894206	2.82568118669589	0.00589508094782596	UpRegulated	ENSG00000236617	CHFR-DT	-0.108455433086211	0.774874301166631	Non-DEG	UpStream	928	S-WS	.
HML3	HML3_3q13.33	3	121395494	121399876	2.49712029253109	0.0111675425070169	UpRegulated	ENSG00000242103	ARPC1AP1	0.963856452842215	0.774790179818696	Non-DEG	UpStream	37554	WS-C	.
HML3	HML3_6p12.3	6	47312692	47316775	3.71389044620895	0.0458028842645692	UpRegulated	ENSG00000146072	TNFRSF21	-0.0902699679696734	0.772885829243378	Non-DEG	UpStream	2787	S-WS	.
HERVH	HERVH_14q23.1b	14	61133252	61139160	4.1978802418842	0.0117717464763555	UpRegulated	ENSG00000139974	SLC38A6	-0.0636536689754769	0.772811733043319	Non-DEG	UpStream	49519	S-WS	.
ERVLB4	ERVLB4_Xq13.1	X	71892125	71894699	3.64378892435826	0.0448463361079174	UpRegulated	ENSG00000204131	NHSL2	0.0597242099470907	0.772538539329552	Non-DEG	DownStream	16119	S-C	.
HERVL	HERVL_2p24.2a	2	16747949	16754409	4.60049394625386	0.000700507369959647	UpRegulated	ENSG00000197872	CYRIA	0.0479380088288384	0.772010566990976	Non-DEG	UpStream	81618	S-C	.
ERV316A3	ERV316A3_5q21.2a	5	103623073	103625763	2.57154616833071	0.0380913978920744	UpRegulated	ENSG00000283462	LOC101930276	0.465533774723419	0.771868160131868	Non-DEG	DownStream	254366	WS-C	.
HERVH	HERVH_9q34.13	9	131547214	131551936	1.54189003942512	0.00721134256627499	UpRegulated	ENSG00000107263	RAPGEF1	0.0461718158847193	0.771171563618782	Non-DEG	DownStream	24834	S-C	.
HERVH	HERVH_18q22.3b	18	74293089	74299036	3.33159674247227	0.0321918676184093	UpRegulated	ENSG00000166347	CYB5A	-0.0445937798128794	0.771089515387658	Non-DEG	UpStream	1073	S-WS	.
ERVLB4	ERVLB4_8q23.1d	8	109174130	109176547	1.48938533759146	0.0183379632174895	UpRegulated	ENSG00000174417	TRHR	-0.293519945492451	0.770838867012079	Non-DEG	UpStream	54546	WS-C	.
MER61	MER61_8q23.1b	8	109219471	109223779	1.17233452290268	0.00726467000053291	UpRegulated	ENSG00000174417	TRHR	-0.293519945492451	0.770838867012079	Non-DEG	UpStream	99887	WS-C	.
ERVLE	ERVLE_8q23.1e	8	109183112	109184042	1.8132458527851	0.00340022108308378	UpRegulated	ENSG00000174417	TRHR	-0.293519945492451	0.770838867012079	Non-DEG	UpStream	63528	WS-C	.
ERV316A3	ERV316A3_1p32.1a	1	58547607	58551064	2.86461115962974	0.00616512901258889	UpRegulated	ENSG00000162600	OMA1	-0.0339995509755509	0.770765572702005	Non-DEG	UpStream	805	S-C	.
HERVIP10F	HERVIP10F_1q25.1	1	173688627	173692249	3.03311632351199	0.00858274706451977	UpRegulated	ENSG00000183831	ANKRD45	0.186980263014435	0.770681610963233	Non-DEG	UpStream	18765	S-C	.
MER4	MER4_1q25.1c	1	173681140	173682684	3.77688445496604	0.00854683682359223	UpRegulated	ENSG00000183831	ANKRD45	0.186980263014435	0.770681610963233	Non-DEG	UpStream	11278	S-C	.
HERVK14C	HERVK14C_8q24.3b	8	145028836	145032719	1.21755063199696	0.0464615648895073	UpRegulated	ENSG00000255559	ZNF252P-AS1	0.0864903821736976	0.770266103858304	Non-DEG	UpStream	22790	S-WS	.
HUERSP1	HUERSP1_7p13	7	43826611	43832906	1.47399849135699	0.0449607966219695	UpRegulated	ENSG00000106605	BLVRA	-0.0832393811136545	0.770231871638073	Non-DEG	UpStream	19269	S-WS	.
HERVH	HERVH_4q22.1d	4	88344162	88349212	1.86955700530675	0.0194395670506929	UpRegulated	ENSG00000246375	PPM1K-DT	0.166875100800754	0.770161105108191	Non-DEG	UpStream	12741	S-C	.
HERVL	HERVL_4q13.2b	4	66086661	66092487	4.92843147420874	0.00122842912009749	UpRegulated	ENSG00000236562	.	0.183999394492604	0.769340773721257	Non-DEG	DownStream	1655	S-C	.
LTR25	LTR25_3q24a	3	143104432	143109993	2.38885844527777	0.00154518463463145	UpRegulated	ENSG00000163714	U2SURP	0.0519386402118413	0.768961369272396	Non-DEG	UpStream	43886	S-C	.
HERVH	HERVH_1q41h	1	223024396	223030156	4.91019809312042	0.00832431052997287	UpRegulated	ENSG00000154309	DISP1	0.0699491790566458	0.768171218198446	Non-DEG	UpStream	18401	S-WS	.
ERV316A3	ERV316A3_1q42.2c	1	232745164	232747470	3.60588644735992	0.0288848586891505	UpRegulated	ENSG00000212916	MAP10	0.0688082016605583	0.767808651731918	Non-DEG	DownStream	57422	S-C	.
HERVK14C	HERVK14C_8q21.13	8	78652076	78654676	2.93200874983708	0.0423696410068056	UpRegulated	ENSG00000104427	ZC2HC1A	0.0797902686063241	0.767706981593599	Non-DEG	DownStream	11371	S-C	.
HML1	HML1_8q21.13	8	78645811	78649373	3.86336971215062	0.00063938174732212	UpRegulated	ENSG00000104427	ZC2HC1A	0.0797902686063241	0.767706981593599	Non-DEG	DownStream	16674	S-C	.
ERVLB4	ERVLB4_Xq12b	X	65431024	65435944	1.46095425041932	0.00898853104905953	UpRegulated	ENSG00000228158	.	0.16621689947413	0.767630476698427	Non-DEG	UpStream	22352	S-C	.
ERV316A3	ERV316A3_1q44a	1	244003513	244010519	2.96275815386386	0.00291566096687447	UpRegulated	ENSG00000179456	ZBTB18	0.0536056724717577	0.767630476698427	Non-DEG	DownStream	38420	S-C	.
ERV316A3	ERV316A3_6p24.3a	6	7657086	7661464	3.74836749932374	0.00562937218338753	UpRegulated	ENSG00000153162	BMP6	-0.106928060524319	0.767103735048047	Non-DEG	DownStream	65333	S-C	.
LTR46	LTR46_Xq27.3b	X	143509351	143517306	3.13380837962092	0.0184677008562419	UpRegulated	ENSG00000179542	SLITRK4	-0.088098809030516	0.766306230026683	Non-DEG	DownStream	105484	S-C	.
HERVH	HERVH_19p12h	19	23176980	23179743	3.78477445392041	0.0041968014879713	UpRegulated	ENSG00000183850	ZNF730	-0.112483919349749	0.766106289395867	Non-DEG	UpStream	29761	S-WS	.
HERVL	HERVL_1p22.2b	1	88897656	88904723	1.41330334642401	0.00437092068884147	UpRegulated	ENSG00000235308	.	0.291296225527356	0.765099996994319	Non-DEG	DownStream	18647	S-C	.
ERV316A3	ERV316A3_10q25.3a	10	114889429	114889986	2.78410668193909	0.0381749015682247	UpRegulated	ENSG00000215760	TAF9BP2	0.51780870627666	0.763983131056937	Non-DEG	UpStream	78259	S-C	.
ERVLE	ERVLE_10q25.3c	10	114895996	114898125	2.0403685750621	0.0307481311087667	UpRegulated	ENSG00000215760	TAF9BP2	0.51780870627666	0.763983131056937	Non-DEG	UpStream	84826	S-C	.
ERV316A3	ERV316A3_18q22.3e	18	74149836	74153074	1.22624410105187	0.00302207379757977	UpRegulated	ENSG00000141665	FBXO15	0.175289606489011	0.763865015931257	Non-DEG	UpStream	1971	WS-C	.
ERVLE	ERVLE_8p12i	8	35030185	35031225	3.31282517512628	0.0497493432659764	UpRegulated	ENSG00000243181	RPL21P80	-0.139807140091108	0.763219291330117	Non-DEG	UpStream	155552	S-C	.
HML2	HML2_3p25.3	3	9847662	9854552	2.87119019968515	0.022692808951219	UpRegulated	ENSG00000156990	RPUSD3	0.0591118259865512	0.763208164119282	Non-DEG	UpStream	3060	S-C	.
HERVH	HERVH_17q25.3	17	80399794	80408186	1.74063662143702	0.00408680567822656	UpRegulated	ENSG00000173821	RNF213	-0.0840512810374076	0.763106029648251	Non-DEG	UpStream	1008	S-C	.
MER4B	MER4B_3q25.33b	3	160252106	160253964	1.63527424749944	0.0152955576384779	UpRegulated	ENSG00000068885	IFT80	0.0604036095421911	0.762130239448503	Non-DEG	DownStream	3022	S-C	.
HERVFH19	HERVFH19_2q37.3	2	238204918	238211673	3.78922883887332	0.00167550211431028	UpRegulated	ENSG00000132323	ILKAP	0.039265062154951	0.760676329516424	Non-DEG	UpStream	1189	S-C	.
HERVK11	HERVK11_5q35.1	5	172396989	172402672	1.69506234351944	0.0464615648895073	UpRegulated	ENSG00000168246	UBTD2	-0.0375277508471228	0.760108101230643	Non-DEG	UpStream	112918	S-WS	.
HERVFRD	HERVFRD_10p11.22b	10	31958450	31963114	1.30307423391154	0.009764370538106	UpRegulated	ENSG00000165322	ARHGAP12	0.0460706658212159	0.759717192052431	Non-DEG	UpStream	29574	S-C	.
ERVLB4	ERVLB4_18p11.32d	18	2469478	2472168	2.2852820138609	0.0177993751934926	UpRegulated	ENSG00000101574	METTL4	-0.043729448041892	0.759638038357623	Non-DEG	DownStream	65357	S-C	.
ERVLE	ERVLE_18p11.32	18	1933651	1935599	4.64988572217044	0.00938327771561385	UpRegulated	ENSG00000101574	METTL4	-0.043729448041892	0.759638038357623	Non-DEG	DownStream	601926	S-C	.
ERVLE	ERVLE_3q13.2a	3	112839154	112840697	3.77870875450804	0.012026148965958	UpRegulated	ENSG00000163606	CD200R1	0.0671486625984001	0.759549432014283	Non-DEG	DownStream	80512	S-C	.
ERV316A3	ERV316A3_3q13.2a	3	112832088	112834559	2.18273990332412	0.0114077326630724	UpRegulated	ENSG00000163606	CD200R1	0.0671486625984001	0.759549432014283	Non-DEG	DownStream	86650	S-C	.
HERVL74	HERVL74_3q13.2a	3	112846935	112848685	3.6776600713688	0.00396606140557337	UpRegulated	ENSG00000163606	CD200R1	0.0671486625984001	0.759549432014283	Non-DEG	DownStream	72524	S-C	.
HERVH	HERVH_6q22.31b	6	120924825	120930857	4.24037103095163	0.0230754567926438	UpRegulated	ENSG00000146350	TBC1D32	-0.0685411285521387	0.758244856264499	Non-DEG	DownStream	148637	S-WS	.
ERVLE	ERVLE_2p11.2c	2	86275100	86278417	5.01948774448799	0.000879450186728374	UpRegulated	ENSG00000132313	MRPL35	-0.0758145059156139	0.757387893042197	Non-DEG	UpStream	61306	S-C	.
ERVLB4	ERVLB4_Xp11.21b	X	57421737	57422585	1.20895611522125	0.0102259008490363	UpRegulated	ENSG00000231831	MTHFD1P1	-0.277475125534254	0.757190151478031	Non-DEG	UpStream	26328	WS-C	.
ERV316A3	ERV316A3_2q22.1a	2	136144277	136150317	1.4574328106065	0.00783315694685678	UpRegulated	ENSG00000227347	HNRNPKP2	-0.070710880385549	0.756351968792085	Non-DEG	DownStream	48797	S-C	.
HERVW	HERVW_2q22.1	2	136201887	136203359	3.22444397801119	0.000575490628966002	UpRegulated	ENSG00000227347	HNRNPKP2	-0.070710880385549	0.756351968792085	Non-DEG	UpStream	1384	S-C	.
HERVH	HERVH_22q13.1a	22	39056262	39062970	2.55732667645725	0.00448146132163863	UpRegulated	ENSG00000259421	.	-0.235764821362392	0.756348377251425	Non-DEG	DownStream	7444	S-WS	.
HERVL	HERVL_14q22.3b	14	57327104	57335555	2.58609442341253	0.00606701215731456	UpRegulated	ENSG00000053770	AP5M1	-0.0383335117179761	0.756041626816126	Non-DEG	UpStream	28362	S-C	.
ERV316A3	ERV316A3_19q13.31	19	43813525	43818789	2.06923870035394	0.00807301928080008	UpRegulated	ENSG00000167637	ZNF283	0.0560209697793524	0.755909826267568	Non-DEG	DownStream	8503	S-C	.
HERVH	HERVH_10q23.31a	10	89284720	89290887	1.829834727773	0.00183544969303365	UpRegulated	ENSG00000138135	CH25H	0.405858973722757	0.755844068872901	Non-DEG	UpStream	77406	S-C	.
HERVFH19	HERVFH19_1p36.23b	1	9088458	9096029	1.68361360638462	0.0350141859434344	UpRegulated	ENSG00000180758	GPR157	0.106989692715426	0.755754067368964	Non-DEG	DownStream	4276	WS-C	.
HML2	HML2_5p12	5	46000057	46009900	3.31734409752912	0.0332405083036721	UpRegulated	ENSG00000170571	EMB	0.0685919215656092	0.755495418257194	Non-DEG	DownStream	4386292	S-WS	.
ERVLE	ERVLE_5p13.2d	5	36772741	36777062	2.23523800611375	0.0145420151653284	UpRegulated	ENSG00000250155	SLC1A3-AS1	0.0799557721419236	0.75544844916005	Non-DEG	UpStream	47546	S-C	.
HARLEQUIN	HARLEQUIN_Yq11.221c	Y	13282300	13289717	-1.00482919052266	0.0122096115714911	DownRegulated	ENSG00000154620	TMSB4Y	-0.403912012782019	0.753821801997248	Non-DEG	DownStream	413850	S-WS	.
ERV316A3	ERV316A3_5p15.32d	5	5598492	5601157	4.00323042866859	0.0183563768474501	UpRegulated	ENSG00000164151	ICE1	-0.0480828119471078	0.752462737478995	Non-DEG	UpStream	108258	S-C	.
HERVH	HERVH_5p15.32	5	5515523	5521164	4.20221314220697	0.00994205892880792	UpRegulated	ENSG00000164151	ICE1	-0.0480828119471078	0.752462737478995	Non-DEG	UpStream	25289	S-C	.
MER61	MER61_5p15.32	5	5694482	5699708	4.36932375851704	0.00218811265724285	UpRegulated	ENSG00000164151	ICE1	-0.0480828119471078	0.752462737478995	Non-DEG	UpStream	204248	S-C	.
HERVH	HERVH_14q32.12b	14	92759739	92763541	3.64646936942174	0.00324183414106392	UpRegulated	ENSG00000066455	GOLGA5	0.0461528797072716	0.752432484572775	Non-DEG	DownStream	30690	S-C	.
HARLEQUIN	HARLEQUIN_Xp11.23	X	48853724	48861796	2.65080615837955	0.0353671115170726	UpRegulated	ENSG00000126768	TIMM17B	0.0528035792784024	0.750649851561196	Non-DEG	DownStream	31651	S-C	.
HERVH	HERVH_Xq11.2c	X	65361589	65365949	2.83840956226877	0.00353100370674179	UpRegulated	ENSG00000102053	ZC3H12B	-0.0864880928698283	0.750511133635301	Non-DEG	DownStream	689	S-C	.
ERVLE	ERVLE_14q11.2b	14	22097570	22098590	2.14230329477658	0.0369699651732547	UpRegulated	ENSG00000211805	TRAV24	0.152787131634942	0.750110904075677	Non-DEG	DownStream	6753	S-C	.
ERV316A3	ERV316A3_11p13c	11	34865534	34870913	1.08164170435902	0.0453312321439232	UpRegulated	ENSG00000110435	PDHX	0.0556321150044531	0.749753921998066	Non-DEG	DownStream	44916	WS-C	.
HERVH	HERVH_2q24.1b	2	154867229	154874560	3.21072813033792	0.0257460932995615	UpRegulated	ENSG00000162989	KCNJ3	0.365858776761391	0.749632294468024	Non-DEG	UpStream	8877	WS-C	.
HERVL18	HERVL18_3p21.31a	3	46417556	46419247	-1.30422712512713	0.0466952471644778	DownRegulated	ENSG00000012223	LTF	-0.226119316147223	0.749070731092037	Non-DEG	DownStream	16398	S-WS	.
HML6	HML6_3p21.31b	3	46426543	46433630	-1.24765318205831	0.0366108927031201	DownRegulated	ENSG00000012223	LTF	-0.226119316147223	0.749070731092037	Non-DEG	DownStream	2015	S-WS	.
MER41	MER41_4p16.1a	4	7084495	7091661	1.83350878325023	0.00275753536747326	UpRegulated	ENSG00000109519	GRPEL1	0.0512977992938826	0.749011229010242	Non-DEG	UpStream	16298	S-C	.
HERVFRD	HERVFRD_Xq13.3	X	76249208	76254661	2.70234575982547	0.0346601119683382	UpRegulated	ENSG00000213684	.	-0.236871834090321	0.748572779103993	Non-DEG	DownStream	80180	S-WS	.
HERVH48	HERVH48_7q33	7	134466869	134470104	4.49129375649945	0.00408680567822656	UpRegulated	ENSG00000085662	AKR1B1	0.108514321563125	0.748429012439914	Non-DEG	UpStream	7585	S-C	.
HERVH	HERVH_1q42.2c	1	232118115	232123945	5.04924686503125	0.00343882583085327	UpRegulated	ENSG00000162946	DISC1	0.0925555094136787	0.746693913861659	Non-DEG	UpStream	76843	S-C	.
MER4	MER4_6p21.31	6	35800496	35801904	3.84854301868337	0.0204126921334937	UpRegulated	ENSG00000197753	LHFPL5	-0.184551870767831	0.746272354428492	Non-DEG	DownStream	3389	S-C	.
PRIMA41	PRIMA41_Xq21.1	X	77818565	77820237	1.23669117324895	0.00538450106111631	UpRegulated	ENSG00000085224	ATRX	0.0417487603998877	0.746272354428492	Non-DEG	UpStream	32296	S-C	.
HERVL	HERVL_10p11.22b	10	32825222	32830177	1.15902408584945	0.0352259338745399	UpRegulated	ENSG00000231245	.	0.148271819524121	0.746183944249687	Non-DEG	UpStream	313485	S-C	.
HERVH	HERVH_11q21c	11	95309419	95317803	3.01887425853976	0.0496515302631628	UpRegulated	ENSG00000250390	.	-0.341885380074472	0.744707787375357	Non-DEG	DownStream	164603	S-WS	.
MER61	MER61_1p34.1b	1	45575881	45580362	1.31224535744234	0.023673155848171	UpRegulated	ENSG00000117448	AKR1A1	0.0741240069694514	0.744647483601174	Non-DEG	UpStream	5832	S-C	.
MER61	MER61_1p34.1a	1	45573148	45575575	1.46811959553664	0.013495888105624	UpRegulated	ENSG00000117448	AKR1A1	0.0741240069694514	0.744647483601174	Non-DEG	UpStream	3099	S-C	.
MER41	MER41_8q24.3	8	142958887	142966057	2.99297312429745	0.0351502769067678	UpRegulated	ENSG00000247317	.	0.127010189225049	0.744626372931488	Non-DEG	DownStream	15681	S-C	.
HERVL	HERVL_7q36.1a	7	148575970	148579927	1.62639680860066	0.0197090888132529	UpRegulated	ENSG00000283648	.	0.198962975178507	0.744482260761848	Non-DEG	UpStream	3793	S-C	.
HERVH	HERVH_4p15.31b	4	20629771	20635978	3.94555859922795	0.026345712588803	UpRegulated	ENSG00000163138	PACRGL	0.0578239831235852	0.744156003502312	Non-DEG	DownStream	60304	S-WS	.
PRIMA4	PRIMA4_2p13.1	2	73630469	73632369	1.86920114563124	0.00733729632920562	UpRegulated	ENSG00000116127	ALMS1	0.0616111525649946	0.743911585742483	Non-DEG	UpStream	19676	S-C	.
ERVLE	ERVLE_14q22.2b	14	54025760	54027196	3.80549640641302	0.0244795743930182	UpRegulated	ENSG00000100526	CDKN3	-0.112325575138493	0.743884221063895	Non-DEG	DownStream	369653	S-C	.
ERV316A3	ERV316A3_14q22.2	14	54078312	54081111	3.69276183123008	0.0239614621365104	UpRegulated	ENSG00000100526	CDKN3	-0.112325575138493	0.743884221063895	Non-DEG	DownStream	315738	S-C	.
HERVH	HERVH_14q24.3a	14	73703339	73709213	2.16810212111355	0.0454165194632712	UpRegulated	ENSG00000176903	PNMA1	-0.0609514847257576	0.74380607305359	Non-DEG	DownStream	2570	S-WS	.
ERVLE	ERVLE_1q21.3b	1	151965493	151970642	2.51373606251897	0.00448237368483429	UpRegulated	ENSG00000197747	S100A10	-0.0607721781481831	0.74325690299617	Non-DEG	DownStream	12273	S-C	.
HERVH	HERVH_15q11.2	15	24685360	24691027	4.50212215454305	0.00165492123517251	UpRegulated	ENSG00000128739	SNRPN	-0.0752231638054846	0.742142882237041	Non-DEG	DownStream	132610	S-C	.
HML4	HML4_1p36.32	1	3801472	3806930	3.34433038987603	0.0137261835772216	UpRegulated	ENSG00000130764	LRRC47	-0.0510744572117467	0.740420002765832	Non-DEG	UpStream	4968	S-C	.
HERVH	HERVH_Xp11.21	X	55788407	55793405	2.15506200334647	0.013865172557038	UpRegulated	ENSG00000227486	.	-0.124628763995398	0.739109244626246	Non-DEG	DownStream	114718	S-WS	.
ERVLE	ERVLE_7p21.3e	7	10947966	10955535	2.97063302805357	0.0240721382754797	UpRegulated	ENSG00000106443	PHF14	0.0696701234385201	0.738348714413431	Non-DEG	DownStream	18337	S-C	.
MER61	MER61_7p21.3b	7	11193019	11197826	1.8828418124149	0.0115405378066934	UpRegulated	ENSG00000106443	PHF14	0.0696701234385201	0.738348714413431	Non-DEG	UpStream	23389	S-C	.
ERVLE	ERVLE_19p13.2a	19	9422696	9424849	1.06876343831914	0.00534139171814519	UpRegulated	ENSG00000198028	ZNF560	0.499219356985669	0.737803463696666	Non-DEG	DownStream	41658	WS-C	.
HARLEQUIN	HARLEQUIN_6p22.2	6	26075040	26081760	1.71822020825182	0.00784093362815874	UpRegulated	ENSG00000187837	H1-2	0.12571582019213	0.737550599885968	Non-DEG	UpStream	18612	S-C	.
HERVH	HERVH_4q31.1a	4	138927836	138933543	1.82200019618712	0.00186360096179068	UpRegulated	ENSG00000151014	.CT	-0.105024499810624	0.737523326157984	Non-DEG	DownStream	82246	S-WS	.
ERVLE	ERVLE_6q22.33c	6	129907164	129908733	2.29303261844602	0.0342676023743249	UpRegulated	ENSG00000198945	L3MBTL3	-0.0409616848061021	0.737298960278553	Non-DEG	DownStream	104966	S-C	.
HERVL40	HERVL40_5q22.1	5	111829865	111834291	4.12050416502436	0.0089998307141252	UpRegulated	ENSG00000246859	STARD4-AS1	0.167017030329906	0.736412024929993	Non-DEG	UpStream	90139	S-C	.
ERVLB4	ERVLB4_2q37.1b	2	232867729	232869107	1.27014071897325	0.000865128845259516	UpRegulated	ENSG00000066248	NGEF	0.429442436315039	0.735762506771377	Non-DEG	DownStream	9579	WS-C	.
ERVLE	ERVLE_15q24.3d	15	77089040	77091246	1.80680015837879	0.0125268471284193	UpRegulated	ENSG00000140391	TSPAN3	0.0805436446795676	0.734959966040277	Non-DEG	UpStream	5056	S-C	.
HERVL	HERVL_14q31.3b	14	85927831	85934155	3.15743148990459	0.0316115919553647	UpRegulated	ENSG00000258733	LINC02328	-0.0892283814660368	0.734211077711261	Non-DEG	DownStream	555	S-WS	.
HERVL	HERVL_Xq21.33f	X	95959032	95965914	4.50637314544334	0.00488019090411191	UpRegulated	ENSG00000232842	KAT7P1	-0.230645009910411	0.733037993704821	Non-DEG	DownStream	7414	S-C	.
MER4	MER4_3q25.1a	3	150688528	150694767	1.31091595121721	0.0482287275633773	UpRegulated	ENSG00000198843	SELE.T	0.0517341174611271	0.732739663503321	Non-DEG	UpStream	58083	S-C	.
HERVH	HERVH_3q25.1	3	150600789	150602459	1.02629112655697	0.0472579335727462	UpRegulated	ENSG00000198843	SELE.T	0.0517341174611271	0.732739663503321	Non-DEG	DownStream	416	S-C	.
ERVLE	ERVLE_5p13.1	5	40515547	40516801	2.2565258221513	0.0351977381347697	UpRegulated	ENSG00000283286	.	0.258072870976572	0.732225754301463	Non-DEG	UpStream	84056	S-C	.
HERVH	HERVH_16q22.1	16	70616524	70626119	3.22281990768849	0.00234581818559636	UpRegulated	ENSG00000189091	SF3B3	-0.0675458942219507	0.730001216997392	Non-DEG	UpStream	38854	S-C	.
ERV316A3	ERV316A3_1p31.1a	1	71818991	71823069	2.78658436289851	0.0108172015771032	UpRegulated	ENSG00000233994	GDI2P2	-0.13441965625768	0.729483099096823	Non-DEG	DownStream	451483	S-C	.
ERV316A3	ERV316A3_3p25.2d	3	12706372	12713168	2.4859512161226	0.0135178290265074	UpRegulated	ENSG00000088726	TMEM40	-0.108015732216693	0.729442406477141	Non-DEG	DownStream	20357	S-C	.
MER4	MER4_17q11.2b	17	32898096	32905976	2.38549784250008	0.0218670355894306	UpRegulated	ENSG00000006042	TMEM98	-0.335646183831382	0.727461111474111	Non-DEG	DownStream	21934	WS-C	.
MER41	MER41_9q21.13a	9	73175440	73176791	1.40629538475261	0.0489842890521443	UpRegulated	ENSG00000135046	ANXA1	0.0697864177260851	0.72639800189064	Non-DEG	UpStream	5047	S-C	.
ERV316A3	ERV316A3_9q21.13b	9	73130115	73130716	3.39414494122075	0.0340672998481543	UpRegulated	ENSG00000135046	ANXA1	0.0697864177260851	0.72639800189064	Non-DEG	DownStream	21041	S-C	.
ERVL	ERVL_5q23.3b	5	129046158	129050595	3.59616388512801	0.0235684787167608	UpRegulated	ENSG00000066583	ISOC1	-0.0792824665902429	0.72564731094268	Non-DEG	DownStream	44156	S-C	.
ERV316A3	ERV316A3_5q23.3a	5	129088928	129090254	3.68827385773184	0.0183153213477444	UpRegulated	ENSG00000066583	ISOC1	-0.0792824665902429	0.72564731094268	Non-DEG	DownStream	4497	S-C	.
ERVL	ERVL_5q23.3a	5	128665724	128668828	4.43533284306845	0.00728194287531514	UpRegulated	ENSG00000066583	ISOC1	-0.0792824665902429	0.72564731094268	Non-DEG	DownStream	425923	S-C	.
HERVH	HERVH_5q23.3	5	128731345	128735997	3.60333104815374	0.00699816391705384	UpRegulated	ENSG00000066583	ISOC1	-0.0792824665902429	0.72564731094268	Non-DEG	DownStream	358754	S-C	.
ERV316A3	ERV316A3_15q21.2a	15	49650523	49652924	1.52726862945947	0.00284167366854699	UpRegulated	ENSG00000259388	RLIMP3	0.435875416301248	0.724354291386389	Non-DEG	DownStream	141322	WS-C	.
ERVLE	ERVLE_22q13.2e	22	41708236	41711531	2.09644304775303	0.0325929739937623	UpRegulated	ENSG00000184208	.	0.0908050469163198	0.72425794749262	Non-DEG	UpStream	10100	S-C	.
ERVLE	ERVLE_5q34b	5	166578553	166581164	3.94520823979637	0.0358556399226271	UpRegulated	ENSG00000229119	.	-0.158640316576982	0.72239925105077	Non-DEG	UpStream	195954	S-C	.
HERVH	HERVH_5q34e	5	166740058	166744650	3.22796291862455	0.0213990686741176	UpRegulated	ENSG00000229119	.	-0.158640316576982	0.72239925105077	Non-DEG	UpStream	357459	S-C	.
HERV9	HERV9_5q34	5	166128456	166130714	3.79084223896656	0.00800887154698402	UpRegulated	ENSG00000229119	.	-0.158640316576982	0.72239925105077	Non-DEG	DownStream	251591	S-C	.
HERVFH21	HERVFH21_5q34	5	166130808	166136205	3.50956157821728	0.00601960100580425	UpRegulated	ENSG00000229119	.	-0.158640316576982	0.72239925105077	Non-DEG	DownStream	246100	S-C	.
ERV316A3	ERV316A3_21q22.2a	21	38338593	38340596	2.89804121402433	0.0355096564741682	UpRegulated	ENSG00000157554	ERG	-0.202728307095642	0.722134410430477	Non-DEG	DownStream	39431	S-WS	.
MER61	MER61_4q21.1b	4	77574705	77578797	1.27400778304194	0.0392679482433408	UpRegulated	ENSG00000249036	.	0.710046040326733	0.721455950278255	Non-DEG	UpStream	80419	WS-C	.
ERVLB4	ERVLB4_3p21.31c	3	46059855	46061543	1.51402708701193	0.0449311863610711	UpRegulated	ENSG00000173578	XCR1	0.201138919876754	0.721227385892905	Non-DEG	UpStream	32113	S-WS	.
ERVLE	ERVLE_7q33a	7	133126066	133131195	3.92854354200189	0.021371849197178	UpRegulated	ENSG00000237821	.	0.129830184055229	0.720775533809958	Non-DEG	DownStream	38221	S-C	.
ERVLB4	ERVLB4_1q25.1a	1	173021845	173024861	2.27375418035592	0.00914114988871803	UpRegulated	ENSG00000224000	.	-0.183831641206779	0.720419187980161	Non-DEG	UpStream	114161	S-C	.
HERVL32	HERVL32_3p14.1	3	67228015	67232424	1.33817214262914	0.0392788910606533	UpRegulated	ENSG00000241884	.	0.750024602512291	0.718814961885989	Non-DEG	DownStream	63876	WS-C	.
HERVH	HERVH_1q43c	1	241433889	241439882	3.70436749954545	0.0192219621357283	UpRegulated	ENSG00000091483	FH	0.0998447271947359	0.718199223758731	Non-DEG	DownStream	57721	S-C	.
ERVLB4	ERVLB4_1q43c	1	241450003	241456515	2.72429040042099	0.0112733392380068	UpRegulated	ENSG00000091483	FH	0.0998447271947359	0.718199223758731	Non-DEG	DownStream	41088	S-C	.
HERVH	HERVH_19q13.41c	19	52755542	52756855	2.63823906731863	0.0210896443612605	UpRegulated	ENSG00000213020	ZNF611	0.0385930009699902	0.717915283831884	Non-DEG	UpStream	20469	S-C	.
MER4	MER4_17p11.2a	17	19646555	19647663	2.9849024458173	0.0048422163130075	UpRegulated	ENSG00000072210	ALDH3A2	0.0671460891750074	0.717620045349966	Non-DEG	DownStream	473	S-C	.
HERVL	HERVL_7q22.3	7	107732303	107739462	2.72568012066404	0.00281683002864314	UpRegulated	ENSG00000241764	CBLL1-AS1	0.0642860270714555	0.717383890216018	Non-DEG	DownStream	3355	S-C	.
HUERSP1	HUERSP1_14q21.2	14	45317577	45320225	2.41050582659497	0.0210175301347622	UpRegulated	ENSG00000258608	.	-0.279613972793527	0.717164634960227	Non-DEG	UpStream	27191	S-C	.
ERV316A3	ERV316A3_14q21.2b	14	45285366	45286510	2.95354928662577	0.00385485390741031	UpRegulated	ENSG00000258608	.	-0.279613972793527	0.717164634960227	Non-DEG	DownStream	3526	S-C	.
ERVLE	ERVLE_5p13.3j	5	32451650	32454706	2.66440446382669	0.0106687196205351	UpRegulated	ENSG00000056097	ZFR	-0.0400178703820378	0.716958912023513	Non-DEG	UpStream	6889	S-C	.
MER41	MER41_5p13.3b	5	32345628	32348538	1.68571354478399	0.0070299642279632	UpRegulated	ENSG00000056097	ZFR	-0.0400178703820378	0.716958912023513	Non-DEG	DownStream	5812	S-C	.
ERVLB4	ERVLB4_5p13.3c	5	32512637	32514294	2.62622856275814	0.00247058661442969	UpRegulated	ENSG00000056097	ZFR	-0.0400178703820378	0.716958912023513	Non-DEG	UpStream	67876	S-C	.
MER4	MER4_Xq11.2a	X	63922908	63924859	2.74658973700849	0.0229491123940652	UpRegulated	ENSG00000131089	ARHGEF9	0.0978766201331656	0.716608784560254	Non-DEG	UpStream	113634	S-C	.
HERVL	HERVL_Xq11.1b	X	63626989	63633740	1.53995623637956	0.012018295019633	UpRegulated	ENSG00000131089	ARHGEF9	0.0978766201331656	0.716608784560254	Non-DEG	DownStream	1227	S-C	.
LTR46	LTR46_1p36.13	1	20028127	20035516	3.12405494251347	0.0117419037656545	UpRegulated	ENSG00000117215	PLA2G2D	-0.249506837809632	0.715918088913562	Non-DEG	DownStream	76423	S-WS	.
HERVH	HERVH_1p36.13	1	20041281	20045782	4.26483934404005	0.0106323347209043	UpRegulated	ENSG00000117215	PLA2G2D	-0.249506837809632	0.715918088913562	Non-DEG	DownStream	66157	S-WS	.
HERVH	HERVH_12p13.2d	12	12058472	12064073	4.30468893724893	0.0136124106175516	UpRegulated	ENSG00000198134	.	-0.174550295194697	0.715801549313612	Non-DEG	DownStream	47090	S-WS	.
HERVH	HERVH_11q13.4b	11	71749427	71752695	2.73822908867994	0.0153270236265562	UpRegulated	ENSG00000158483	FAM86C1P	0.365641783491365	0.714276710463663	Non-DEG	DownStream	34815	S-C	.
HERVS71	HERVS71_11q13.4	11	71705986	71713426	2.39128416712426	0.00155451673453015	UpRegulated	ENSG00000158483	FAM86C1P	0.365641783491365	0.714276710463663	Non-DEG	DownStream	74084	S-C	.
ERV316A3	ERV316A3_4p15.2c	4	24590714	24591552	3.29948696571751	0.0408263807207617	UpRegulated	ENSG00000109606	DHX15	0.053826267688583	0.713453298883066	Non-DEG	UpStream	6164	S-C	.
PABLB	PABLB_4p15.2	4	24599845	24604833	3.30083942272921	0.0364964455033007	UpRegulated	ENSG00000109606	DHX15	0.053826267688583	0.713453298883066	Non-DEG	UpStream	15295	S-C	.
ERV316A3	ERV316A3_4p15.2d	4	24592264	24593915	4.30596671511587	0.00535614989730758	UpRegulated	ENSG00000109606	DHX15	0.053826267688583	0.713453298883066	Non-DEG	UpStream	7714	S-C	.
HERVH	HERVH_4p15.2c	4	24500975	24506750	3.09455059006393	0.00258725087061224	UpRegulated	ENSG00000109606	DHX15	0.053826267688583	0.713453298883066	Non-DEG	DownStream	10691	S-C	.
ERVLE	ERVLE_6q14.1k	6	79903569	79911124	2.16255134177778	0.037756025667308	UpRegulated	ENSG00000118402	ELOVL4	-0.144438223162241	0.713441746550106	Non-DEG	DownStream	3688	S-WS	.
HERVL	HERVL_6q27d	6	167062923	167065286	1.30152267258069	0.0142148602299345	UpRegulated	ENSG00000112486	CCR6	0.118078064311897	0.71250677278433	Non-DEG	DownStream	46521	S-C	.
ERVLE	ERVLE_6q27b	6	167103396	167106637	2.18239191608477	0.00360857951679825	UpRegulated	ENSG00000112486	CCR6	0.118078064311897	0.71250677278433	Non-DEG	DownStream	5170	S-C	.
ERV316A3	ERV316A3_6q25.1c	6	149425042	149429091	1.81309906661275	0.00200302528915812	UpRegulated	ENSG00000178199	ZC3H12D	-0.0743405681728747	0.710891148579254	Non-DEG	DownStream	17704	S-C	.
HUERSP3B	HUERSP3B_1p33b	1	47090170	47093881	2.90541682569509	0.0131874515842162	UpRegulated	ENSG00000225506	.	-0.131803476070036	0.709021897676427	Non-DEG	DownStream	2772	S-C	.
PRIMA41	PRIMA41_19q13.2b	19	39947753	39951779	1.30626447692655	0.013552457252725	UpRegulated	ENSG00000013275	PSMC4	-0.072910822431615	0.708298059054621	Non-DEG	DownStream	19226	S-C	.
MER4	MER4_2q11.2a	2	99266312	99268296	1.0620858135157	0.0300482981983209	UpRegulated	ENSG00000185674	LYG2	0.465996090057727	0.70806445219468	Non-DEG	UpStream	11030	WS-C	.
HML3	HML3_2q11.2	2	99270681	99278573	1.16893413124887	0.00249486374374182	UpRegulated	ENSG00000185674	LYG2	0.465996090057727	0.70806445219468	Non-DEG	UpStream	15399	WS-C	.
ERVLE	ERVLE_7q22.1c	7	102386901	102387342	1.14630413701839	0.00971829536209807	UpRegulated	ENSG00000239486	.	-0.433847813533025	0.707743377793405	Non-DEG	UpStream	4164	WS-C	.
HERVH	HERVH_7q31.31d	7	121315380	121321293	2.37863279827106	0.00739393739766413	UpRegulated	ENSG00000106034	CPED1	-0.115133599121767	0.707743377793405	Non-DEG	UpStream	17936	WS-C	.
ERVLE	ERVLE_12p13.31a	12	6406143	6407509	1.28942354850152	0.000300115678034142	UpRegulated	ENSG00000213942	RPL31P10	0.251447610623036	0.707738229296731	Non-DEG	DownStream	2128	S-C	.
ERV316A3	ERV316A3_1q32.2e	1	209910312	209913183	4.07605416850773	0.0161862863973846	UpRegulated	ENSG00000117597	UTP25	-0.0795730519364725	0.707483263644228	Non-DEG	UpStream	52747	S-C	.
HERVH	HERVH_1q32.2b	1	210111090	210116207	3.6194621764984	0.0111737997299767	UpRegulated	ENSG00000117597	UTP25	-0.0795730519364725	0.707483263644228	Non-DEG	UpStream	253525	S-C	.
HERVL	HERVL_6q26a	6	160653888	160659200	5.87203441116792	0.00134197663295198	UpRegulated	ENSG00000213071	.	-0.147853374782331	0.707268439659457	Non-DEG	UpStream	133619	S-C	.
ERVLB4	ERVLB4_4q31.22	4	146145009	146148190	4.02455061340032	0.0174619738496378	UpRegulated	ENSG00000164167	LSM6	-0.0578677529312459	0.706282878186694	Non-DEG	DownStream	27495	S-C	.
ERVLB4	ERVLB4_8q23.1d	8	109174130	109176547	1.25690335654587	0.023877776461985	UpRegulated	ENSG00000120526	NUDCD1	0.0958964959517438	0.706215189291706	Non-DEG	DownStream	64372	S-C	.
MER4	MER4_2p16.3	2	52127840	52129514	3.48758258109938	0.0469978086660137	UpRegulated	ENSG00000236538	.	0.986998596147283	0.706076602890897	Non-DEG	UpStream	50643	S-C	.
PABLA	PABLA_2p16.3b	2	52287346	52290632	3.14630833698167	0.0377096390373607	UpRegulated	ENSG00000236538	.	0.986998596147283	0.706076602890897	Non-DEG	UpStream	210149	S-C	.
PABLA	PABLA_2p16.3a	2	52263746	52267924	3.70272875175123	0.0340166066947645	UpRegulated	ENSG00000236538	.	0.986998596147283	0.706076602890897	Non-DEG	UpStream	186549	S-C	.
ERVLE	ERVLE_2p16.3h	2	52267977	52269563	3.96479920883227	0.0213670161506722	UpRegulated	ENSG00000236538	.	0.986998596147283	0.706076602890897	Non-DEG	UpStream	190780	S-C	.
HERVW	HERVW_8p21.3	8	20154739	20159633	2.97968241374679	0.00184470260878791	UpRegulated	ENSG00000147416	ATP6V1B2	0.0766244842723767	0.706052448042275	Non-DEG	DownStream	37734	S-C	.
ERV316A3	ERV316A3_15q24.3a	15	76315039	76318446	4.07191022812655	0.006733717186653	UpRegulated	ENSG00000140374	ETFA	0.0555107687125431	0.705883727729752	Non-DEG	UpStream	3567	S-C	.
ERVLE	ERVLE_9q32b	9	112982027	112984145	2.24896213584568	0.0172101981418782	UpRegulated	ENSG00000136866	ZFP37	0.124319593159265	0.705428987968909	Non-DEG	DownStream	54235	S-C	.
MER34B	MER34B_4q21.22b	4	83187629	83190189	1.13014027186775	0.00483325284615482	UpRegulated	ENSG00000145287	PLAC8	0.108929088004118	0.704669791570085	Non-DEG	UpStream	50554	S-WS	.
HERVL18	HERVL18_3q25.1	3	150825377	150827397	2.94543370218914	0.0166416422907245	UpRegulated	ENSG00000181788	SIAH2	0.142866145602604	0.704335411664075	Non-DEG	UpStream	61900	S-C	.
HERVW	HERVW_3q25.1b	3	150854256	150861337	2.86232577483547	0.00408196141782895	UpRegulated	ENSG00000181788	SIAH2	0.142866145602604	0.704335411664075	Non-DEG	UpStream	90779	S-C	.
ERVLE	ERVLE_2q12.3b	2	106790918	106794060	3.4897408953307	0.0240921122605256	UpRegulated	ENSG00000214199	.	0.125097189749655	0.704199584996392	Non-DEG	UpStream	92242	S-C	.
HERVW	HERVW_2q31.1b	2	175325143	175326529	3.80282308904713	0.0292560584930947	UpRegulated	ENSG00000154518	ATP5MC3	-0.106441105682551	0.704043212096398	Non-DEG	UpStream	140536	S-C	.
ERVLE	ERVLE_19q13.12d	19	36863319	36863947	1.10176582597547	0.0049289119512161	UpRegulated	ENSG00000185869	ZNF829	0.103288956628309	0.703789265397802	Non-DEG	DownStream	24177	WS-C	.
HERVH	HERVH_18q12.2a	18	35216028	35222512	3.48154671092127	0.0114284718692639	UpRegulated	ENSG00000274400	.	0.144624138250781	0.703574230777871	Non-DEG	UpStream	70611	S-C	.
HARLEQUIN	HARLEQUIN_21q22.3a	21	42931964	42937545	1.230670622878	0.00201508692555199	UpRegulated	ENSG00000233056	ERVH48-1	0.289429587520336	0.703185498829963	Non-DEG	UpStream	6318	S-C	.
HARLEQUIN	HARLEQUIN_21q22.3b	21	42943457	42949462	2.17638833382789	0.000437523554432335	UpRegulated	ENSG00000233056	ERVH48-1	0.289429587520336	0.703185498829963	Non-DEG	UpStream	17811	S-C	.
HERVH	HERVH_9p13.3d	9	35636819	35639025	1.06943454402124	0.0348437520644131	UpRegulated	ENSG00000107140	TESK1	-0.0741278005360588	0.703028601998435	Non-DEG	UpStream	26778	S-C	.
PRIMA41	PRIMA41_8q24.13	8	124442248	124447580	3.89572313069572	0.000582472267779087	UpRegulated	ENSG00000183665	TRMT12	-0.0675101321929358	0.702634747477609	Non-DEG	DownStream	3240	S-C	.
MER41	MER41_22q12.3e	22	37188838	37196108	1.09659114327782	0.00302207379757977	UpRegulated	ENSG00000278195	SSTR3	-0.123067727929232	0.702598340930233	Non-DEG	DownStream	8130	WS-C	.
ERV316A3	ERV316A3_3q27.2	3	185182260	185183401	3.44346258963126	0.0402240362630068	UpRegulated	ENSG00000113790	EHHADH	0.0820422543339102	0.702450774138432	Non-DEG	DownStream	7223	S-C	.
HERVH	HERVH_3q27.2	3	185373849	185379707	2.39157168607318	0.000464534539923486	UpRegulated	ENSG00000113790	EHHADH	0.0820422543339102	0.702450774138432	Non-DEG	UpStream	91859	S-C	.
MER4B	MER4B_14q11.2b	14	23337068	23345236	2.07266042422155	0.0447942900997957	UpRegulated	ENSG00000092096	SLC22A17	0.145453708471011	0.702348417206819	Non-DEG	DownStream	1070	S-WS	.
ERVLB4	ERVLB4_2p24.3c	2	15579444	15581173	2.79959531060514	0.0345680099730927	UpRegulated	ENSG00000234022	.	0.251866464641966	0.70193070288508	Non-DEG	UpStream	5576	S-C	.
HERVH	HERVH_6q25.3a	6	157700642	157706582	4.20036971427127	0.013865172557038	UpRegulated	ENSG00000175048	ZDHHC14	0.103538261603802	0.701163385971569	Non-DEG	UpStream	22496	S-WS	.
HERVH	HERVH_2p14d	2	67331517	67337601	4.27966508478705	0.00256690119102868	UpRegulated	ENSG00000143971	ETAA1	0.0978104991398508	0.700924588859573	Non-DEG	DownStream	59718	S-C	.
HARLEQUIN	HARLEQUIN_5q33.3	5	159366192	159373869	1.69095344805883	0.014291308223154	UpRegulated	ENSG00000253298	LINC01845	0.630750646841458	0.70036946906708	Non-DEG	DownStream	74687	WS-C	.
HML3	HML3_13q12.11a	13	19626322	19631230	2.15076761351534	0.00245072143381004	UpRegulated	ENSG00000196199	MPHOSPH8	-0.0418156672188862	0.69996343891137	Non-DEG	DownStream	2451	S-C	.
HERVL74	HERVL74_4q32.3	4	164949906	164952642	2.95079226255437	0.041143872300582	UpRegulated	ENSG00000183439	TRIM61	0.149258701536341	0.699766638770488	Non-DEG	DownStream	1804	S-C	.
HERVH	HERVH_11q13.3c	11	70213950	70220156	3.35828673132947	0.00236809792124637	UpRegulated	ENSG00000168040	FADD	-0.0512571103773437	0.699458066061687	Non-DEG	UpStream	6560	S-WS	.
HML3	HML3_Xp11.21	X	57203018	57209051	1.13494180717818	0.00666114738520113	UpRegulated	ENSG00000147059	SPIN2A	0.537959209265089	0.699446768407449	Non-DEG	UpStream	65393	WS-C	.
ERV316A3	ERV316A3_8q23.1c	8	109499764	109503023	2.88593269832464	0.000995217771484214	UpRegulated	ENSG00000147654	EBAG9	0.0957968997803084	0.698814027170959	Non-DEG	DownStream	36688	S-C	.
HERVL	HERVL_12p13.31a	12	5818088	5826421	3.2071490914002	0.0360937101729348	UpRegulated	ENSG00000110799	VWF	-0.172300482082516	0.698588546757805	Non-DEG	DownStream	122453	WS-C	.
HERVP71A	HERVP71A_8q24.13	8	125986715	125994823	1.84270173857793	0.00133534574598949	UpRegulated	ENSG00000253651	.	-0.353949279443371	0.698470227350819	Non-DEG	UpStream	34401	S-C	.
HERVH	HERVH_12q13.11c	12	48111344	48115676	2.48131068018097	0.00122842912009749	UpRegulated	ENSG00000079387	SENP1	-0.0448143329527091	0.698470227350819	Non-DEG	UpStream	5036	S-C	.
HERVE	HERVE_10p13a	10	14980513	14982700	3.74266436984816	0.000945009767073571	UpRegulated	ENSG00000152457	DCLRE1C	0.0412189820188505	0.697090839872355	Non-DEG	UpStream	26081	S-C	.
ERVLE	ERVLE_2q13	2	109651164	109654480	3.34074129859548	0.00841921263341774	UpRegulated	ENSG00000198142	SOWAHC	0.108933404176194	0.697061842251581	Non-DEG	UpStream	32174	S-C	.
HERVH	HERVH_Xq21.33b	X	96624025	96630448	3.06277184722252	0.0349989143717603	UpRegulated	ENSG00000147202	DIAPH2	0.060704379701639	0.696537221329051	Non-DEG	DownStream	54215	S-C	.
HERVL	HERVL_16p11.2	16	29002652	29008043	3.35512144911853	0.0458837132703835	UpRegulated	ENSG00000196796	.	-0.310800614884685	0.696031003256352	Non-DEG	DownStream	30612	S-WS	.
HERVH	HERVH_1q41g	1	221973078	221978957	3.26094484396678	0.0242081182901365	UpRegulated	ENSG00000227925	.	0.34426017453865	0.695664404814152	Non-DEG	UpStream	132412	S-WS	.
HERVEA	HERVEA_19p13.3	19	6597048	6602002	1.40191448038602	0.0248534336763506	UpRegulated	ENSG00000125735	TNFSF14	0.0834346542571597	0.69555070984382	Non-DEG	DownStream	59251	S-C	.
HARLEQUIN	HARLEQUIN_19p13.3	19	6597048	6599985	1.75847558356559	0.0138561316309015	UpRegulated	ENSG00000125735	TNFSF14	0.0834346542571597	0.69555070984382	Non-DEG	DownStream	61268	S-C	.
HERVK14C	HERVK14C_8q21.13	8	78652076	78654676	2.93200874983708	0.0423696410068056	UpRegulated	ENSG00000260398	.	0.155787069742652	0.695123014819815	Non-DEG	UpStream	42371	S-C	.
HML1	HML1_8q21.13	8	78645811	78649373	3.86336971215062	0.00063938174732212	UpRegulated	ENSG00000260398	.	0.155787069742652	0.695123014819815	Non-DEG	UpStream	36106	S-C	.
HUERSP1	HUERSP1_20p11.21	20	25326233	25328103	1.10432706566027	0.0241488996054579	UpRegulated	ENSG00000100994	PYGB	-0.0692616709151197	0.694578768002294	Non-DEG	UpStream	28219	S-C	.
ERV316A3	ERV316A3_5q14.3g	5	89487892	89495921	2.39579663834452	0.00625414722129868	UpRegulated	ENSG00000250831	.	-0.654127819104927	0.694121999207227	Non-DEG	UpStream	17853	S-C	.
ERVLB4	ERVLB4_5q14.3e	5	89104385	89106374	2.12221619282218	0.00147664352180458	UpRegulated	ENSG00000250831	.	-0.654127819104927	0.694121999207227	Non-DEG	DownStream	360163	S-C	.
HUERSP3B	HUERSP3B_11p11.12b	11	49740152	49743469	4.20063709471361	0.00620280644302121	UpRegulated	ENSG00000226268	.	0.310842064611373	0.693944663795709	Non-DEG	UpStream	305714	S-C	.
MER4	MER4_4q34.1a	4	174366422	174369783	2.13281786169794	0.0244445240365155	UpRegulated	ENSG00000164118	CEP44	0.0516302804447713	0.693624623264708	Non-DEG	UpStream	33042	S-C	.
HERVH	HERVH_4q13.3	4	71031810	71037274	1.13969152386991	0.0369911152903033	UpRegulated	ENSG00000080493	SLC4A4	-0.145971649339707	0.693400094904432	Non-DEG	DownStream	149483	S-WS	.
LTR25	LTR25_19q13.43	19	57561304	57567399	2.58639479516599	0.00606701215731456	UpRegulated	ENSG00000083817	ZNF416	-0.0835843455137898	0.693370797137335	Non-DEG	DownStream	4167	S-C	.
ERVLB4	ERVLB4_Xp11.21b	X	57421737	57422585	1.20895611522125	0.0102259008490363	UpRegulated	ENSG00000198455	ZXDB	0.082903614449046	0.693184124685709	Non-DEG	DownStream	169067	WS-C	.
ERVLE	ERVLE_14q12c	14	24555982	24559481	2.57241769866081	0.0284092738719273	UpRegulated	ENSG00000258744	.	0.107378248715725	0.692592309214839	Non-DEG	UpStream	47294	S-C	.
ERVLB4	ERVLB4_7q21.11a	7	79476360	79479247	3.74795767943863	0.019780485669938	UpRegulated	ENSG00000234456	MAGI2-AS3	0.185513908508098	0.692592061847295	Non-DEG	UpStream	5152	S-C	.
MER4	MER4_9p13.3c	9	35126085	35134140	3.02288198515658	0.0138163417528697	UpRegulated	ENSG00000005238	ATOSB	0.103604956947004	0.692591711047504	Non-DEG	UpStream	9744	S-C	.
HERVH	HERVH_7p14.3b	7	30479569	30485283	3.74212620505688	0.000745958167912072	UpRegulated	ENSG00000106100	.D1	0.106311018870703	0.692359821652812	Non-DEG	UpStream	785	S-WS	.
ERVLE	ERVLE_1p22.3c	1	85806974	85813032	1.54327534487351	0.00649712536963666	UpRegulated	ENSG00000117174	ZNHIT6	-0.0968691040386125	0.691827673582362	Non-DEG	UpStream	98541	S-C	.
MER4B	MER4B_1p22.1b	1	93643913	93646320	2.39414542393257	0.00249486374374182	UpRegulated	ENSG00000224093	.	0.211073607398344	0.691510979422644	Non-DEG	UpStream	38340	WS-C	.
MER101	MER101_3p21.31	3	47201791	47205359	1.45802019405477	0.00235596274095992	UpRegulated	ENSG00000181555	SETD2	-0.024379341909376	0.690536325976406	Non-DEG	UpStream	37824	S-C	.
MER4	MER4_15q21.2b	15	51423247	51425731	2.29771037661005	0.0146625054806458	UpRegulated	ENSG00000104093	DMXL2	0.0905547915255446	0.690435848932435	Non-DEG	DownStream	21980	S-C	.
MER4	MER4_15q21.2a	15	51416001	51417137	2.87056015937705	0.00377960349182989	UpRegulated	ENSG00000104093	DMXL2	0.0905547915255446	0.690435848932435	Non-DEG	DownStream	30574	S-C	.
HML3	HML3_1q21.3a	1	150654577	150659716	1.10445865032413	0.000296132811977134	UpRegulated	ENSG00000143452	HORMAD1	-0.156546744718321	0.690048465873151	Non-DEG	DownStream	38344	WS-C	.
HERV9	HERV9_3p24.3	3	17774262	17782406	2.80020759078702	0.00272329626634611	UpRegulated	ENSG00000233133	.	0.144047699321503	0.689706618392292	Non-DEG	UpStream	68029	S-WS	.
ERVLE	ERVLE_8p12c	8	30664256	30666863	1.2614092039013	0.00973101824080061	UpRegulated	ENSG00000197265	GTF2E2	0.0595543343505387	0.686336625194283	Non-DEG	UpStream	6005	S-C	.
ERVLB4	ERVLB4_8p12c	8	30672305	30674177	1.52339273604143	0.00269889003269366	UpRegulated	ENSG00000197265	GTF2E2	0.0595543343505387	0.686336625194283	Non-DEG	UpStream	14054	S-C	.
PRIMA41	PRIMA41_4p16.3	4	2034407	2036405	2.82882952874869	0.00251369883504128	UpRegulated	ENSG00000243449	NICOL1	-0.118477614505816	0.685690043576583	Non-DEG	DownStream	5588	S-C	.
LTR23	LTR23_4p16.3b	4	2054090	2055917	4.97389579606555	0.00207984434780204	UpRegulated	ENSG00000243449	NICOL1	-0.118477614505816	0.685690043576583	Non-DEG	UpStream	10120	S-C	.
MER4	MER4_11q21d	11	94809643	94812759	1.68117739452322	0.033358210365237	UpRegulated	ENSG00000256469	.	0.326290490261422	0.685010698243838	Non-DEG	DownStream	61293	S-C	.
MER4	MER4_11q21e	11	94815022	94819826	2.42202195992463	0.000872717337855062	UpRegulated	ENSG00000256469	.	0.326290490261422	0.685010698243838	Non-DEG	DownStream	54226	S-C	.
HERV3	HERV3_10q11.21b	10	43591986	43597077	3.29146603032135	0.0286907982523164	UpRegulated	ENSG00000196793	ZNF239	0.122260641244353	0.684846965218319	Non-DEG	UpStream	17368	S-C	.
HERV3	HERV3_10q11.21a	10	43583451	43586830	3.98741993495841	0.0119683747124784	UpRegulated	ENSG00000196793	ZNF239	0.122260641244353	0.684846965218319	Non-DEG	UpStream	8833	S-C	.
HML3	HML3_10q11.21d	10	43586832	43591985	4.35923313912142	0.00940076193549633	UpRegulated	ENSG00000196793	ZNF239	0.122260641244353	0.684846965218319	Non-DEG	UpStream	12214	S-C	.
ERVLE	ERVLE_12p12.3h	12	18882800	18885179	3.46059735752205	0.0136328888144751	UpRegulated	ENSG00000227525	RPL7P6	0.256354523951411	0.684752752525414	Non-DEG	DownStream	203972	S-C	.
ERVLE	ERVLE_12p12.3i	12	18927910	18930898	4.49065909324918	0.00446411477599857	UpRegulated	ENSG00000227525	RPL7P6	0.256354523951411	0.684752752525414	Non-DEG	DownStream	158253	S-C	.
HERVH	HERVH_22q13.1b	22	39066094	39068308	1.38738812824009	0.0163670238240612	UpRegulated	ENSG00000259421	.	0.285531004343519	0.684608007156212	Non-DEG	DownStream	2106	S-C	.
HERVH	HERVH_22q13.1a	22	39056262	39062970	2.53453389926542	0.00118719602677089	UpRegulated	ENSG00000259421	.	0.285531004343519	0.684608007156212	Non-DEG	DownStream	7444	S-C	.
HERVL	HERVL_18q21.1	18	46777528	46782756	1.36480623229618	0.0142384416990432	UpRegulated	ENSG00000270112	ST8SIA5-DT	-0.439438069898331	0.68308626100331	Non-DEG	UpStream	13120	WS-C	.
HERVW	HERVW_17q21.33	17	50399022	50405700	4.45769798510513	0.0210171157912964	UpRegulated	ENSG00000253102	.	0.269512854255212	0.682988396276782	Non-DEG	UpStream	1134	S-WS	.
HERVH	HERVH_4q31.21b	4	145698823	145703503	5.41406690997734	0.0187218604271848	UpRegulated	ENSG00000151612	ZNF827	-0.140361063494735	0.682174231305479	Non-DEG	DownStream	54124	S-WS	.
HARLEQUIN	HARLEQUIN_Xp11.23	X	48853724	48861796	2.65080615837955	0.0353671115170726	UpRegulated	ENSG00000102109	PCSK1N	0.17891038037242	0.681850126512911	Non-DEG	UpStream	18091	S-C	.
HARLEQUIN	HARLEQUIN_11q12.2b	11	60185446	60193188	1.78379559132198	0.00493785796501172	UpRegulated	ENSG00000110077	MS4A6A	-0.09749530131969	0.681086187345575	Non-DEG	UpStream	780	S-C	.
HERVFH19	HERVFH19_9q34.11	9	129588167	129594670	4.58660975232166	0.000211992882147726	UpRegulated	ENSG00000148335	NTMT1	0.092214062788738	0.68020389484626	Non-DEG	DownStream	14214	S-C	.
HERVS71	HERVS71_1p35.1	1	32923851	32926914	1.95144592786072	0.00109204808716875	UpRegulated	ENSG00000116514	RNF19B	-0.10625402986441	0.678721540268242	Non-DEG	DownStream	9531	S-C	.
HML3	HML3_2q32.1	2	183050272	183053767	3.60985182616097	0.0228563410471222	UpRegulated	ENSG00000061676	NCKAP1	-0.0953264769060583	0.677848445901151	Non-DEG	UpStream	11414	S-C	.
HERVH	HERVH_2q32.1a	2	183044186	183049650	3.62481998698288	0.00996570948448343	UpRegulated	ENSG00000061676	NCKAP1	-0.0953264769060583	0.677848445901151	Non-DEG	UpStream	5328	S-C	.
MER41	MER41_Xp22.2	X	16671289	16677993	1.67221581740442	0.00230176581014576	UpRegulated	ENSG00000169895	SYAP1	-0.0558198596722839	0.676564799334895	Non-DEG	DownStream	41639	S-C	.
HERVH	HERVH_12p13.31b	12	8290618	8294090	1.11670605254657	0.045896951608646	UpRegulated	ENSG00000164845	.	0.269550090049557	0.676086994006622	Non-DEG	UpStream	47670	S-C	.
HERVH	HERVH_12p13.31a	12	8279023	8282298	1.68582402512865	0.0125777037750887	UpRegulated	ENSG00000164845	.	0.269550090049557	0.676086994006622	Non-DEG	UpStream	36075	S-C	.
ERV316A3	ERV316A3_14q23.2a	14	61675071	61676903	3.21464535834369	0.00831011796893654	UpRegulated	ENSG00000258777	.	-0.180496869258552	0.675695480453366	Non-DEG	DownStream	4138	S-C	.
ERV316A3	ERV316A3_14q12h	14	32163942	32167734	2.38339411302166	0.00586839264318879	UpRegulated	ENSG00000100852	ARHGAP5	-0.0669297211869585	0.675392978452694	Non-DEG	UpStream	4214	S-C	.
ERV316A3	ERV316A3_9q31.3	9	111052701	111054452	2.10323176918735	0.0410605464592122	UpRegulated	ENSG00000198121	LPAR1	-0.146304450133483	0.674908440254357	Non-DEG	UpStream	14243	S-C	.
ERVLE	ERVLE_15q21.2	15	52113318	52114980	1.23194434164872	0.0298203888072503	UpRegulated	ENSG00000069966	GNB5	0.0866105136212242	0.674684356635779	Non-DEG	DownStream	125	WS-C	.
HERVL74	HERVL74_19q13.11a	19	34750581	34752268	1.68836103867809	0.0180763297544357	UpRegulated	ENSG00000197841	ZNF181	-0.0902935061256942	0.674475200812309	Non-DEG	UpStream	5203	S-C	.
MER101	MER101_5p14.1a	5	25754459	25756691	3.37720854006669	0.0452405739796396	UpRegulated	ENSG00000251593	.	0.19580698032825	0.674412294210657	Non-DEG	DownStream	152812	S-C	.
MER101	MER101_5p14.1c	5	25855870	25858894	3.36621259965117	0.0370395823290389	UpRegulated	ENSG00000251593	.	0.19580698032825	0.674412294210657	Non-DEG	DownStream	50609	S-C	.
MER101	MER101_5p14.1d	5	25859219	25863182	4.11895569661102	0.0153815877255197	UpRegulated	ENSG00000251593	.	0.19580698032825	0.674412294210657	Non-DEG	DownStream	46321	S-C	.
LTR57	LTR57_5p14.1	5	25793696	25799696	4.66961441346993	0.00114188295242671	UpRegulated	ENSG00000251593	.	0.19580698032825	0.674412294210657	Non-DEG	DownStream	109807	S-C	.
ERVLB4	ERVLB4_15q11.2v	15	25450818	25451562	1.49921249804643	0.0138153270587653	UpRegulated	ENSG00000114062	UBE3A	0.0773713780574861	0.673519747161078	Non-DEG	UpStream	11762	S-C	.
ERVLB4	ERVLB4_15q12	15	25572234	25574436	3.49111544487769	0.00296750957613734	UpRegulated	ENSG00000114062	UBE3A	0.0773713780574861	0.673519747161078	Non-DEG	UpStream	133178	S-C	.
PRIMA4	PRIMA4_11q22.3	11	110417255	110427689	2.61236389692039	0.0325924767877181	UpRegulated	ENSG00000137714	FDX1	-0.10789790857443	0.672408769057321	Non-DEG	DownStream	2194	S-C	.
HERV9	HERV9_11q22.3	11	110399819	110407144	2.65651511763506	0.0159565739569992	UpRegulated	ENSG00000137714	FDX1	-0.10789790857443	0.672408769057321	Non-DEG	DownStream	22739	S-C	.
HML3	HML3_11q22.3	11	110396219	110399788	3.04246552173993	0.00239792189238848	UpRegulated	ENSG00000137714	FDX1	-0.10789790857443	0.672408769057321	Non-DEG	DownStream	30095	S-C	.
HERVH	HERVH_3q25.1	3	150600789	150602459	1.02629112655697	0.0472579335727462	UpRegulated	ENSG00000144895	EIF2A	-0.0918748635568072	0.672149575365316	Non-DEG	UpStream	16547	S-C	.
ERV316A3	ERV316A3_14q32.11a	14	89703089	89706122	2.54456437856647	0.0280320471927487	UpRegulated	ENSG00000200312	.	0.120488166828862	0.671646661908454	Non-DEG	DownStream	6389	S-C	.
ERVL	ERVL_14q32.11	14	89650032	89651323	3.30855693683522	0.0209204653712467	UpRegulated	ENSG00000200312	.	0.120488166828862	0.671646661908454	Non-DEG	DownStream	61188	S-C	.
ERVLE	ERVLE_17p13.1	17	7148081	7150211	1.65943242709402	0.00252811859593214	UpRegulated	ENSG00000213876	RPL7AP64	-0.126279502272297	0.671172772583832	Non-DEG	UpStream	6489	S-C	.
LTR25	LTR25_2q32.3a	2	196124161	196131057	1.24722868692968	0.0394474259875435	UpRegulated	ENSG00000081320	STK17B	0.0482570988131227	0.670731365034722	Non-DEG	DownStream	2509	S-WS	.
HERVW	HERVW_3q26.31	3	172720804	172723487	3.0681813862667	0.0253897771512104	UpRegulated	ENSG00000144959	NCEH1	-0.0708243524397257	0.669421691127139	Non-DEG	UpStream	9586	S-C	.
HML1	HML1_3q26.31a	3	172719014	172720560	3.43486111482737	0.0131397044155723	UpRegulated	ENSG00000144959	NCEH1	-0.0708243524397257	0.669421691127139	Non-DEG	UpStream	7796	S-C	.
ERV316A3	ERV316A3_3q13.11h	3	105201815	105204824	1.33560929348876	0.0355963746155161	UpRegulated	ENSG00000170017	ALCAM	-0.0862903128542827	0.668171997192027	Non-DEG	DownStream	162085	S-WS	.
HERVL	HERVL_3q13.11d	3	105601061	105607582	4.28069106933852	0.0281977625583681	UpRegulated	ENSG00000170017	ALCAM	-0.0862903128542827	0.668171997192027	Non-DEG	UpStream	24161	S-WS	.
ERVLB4	ERVLB4_3q13.11b	3	105277481	105279418	1.25472902458541	0.0104598238913983	UpRegulated	ENSG00000170017	ALCAM	-0.0862903128542827	0.668171997192027	Non-DEG	DownStream	87491	S-WS	.
HERVL	HERVL_5p13.1b	5	41659381	41665513	3.51476814849843	0.00599466963909554	UpRegulated	ENSG00000083720	OXCT1	0.147570743727813	0.668113131679296	Non-DEG	DownStream	64552	S-C	.
HERVFRD	HERVFRD_14q32.2	14	96112157	96118463	4.43206443925867	0.0178988633383355	UpRegulated	ENSG00000227051	C14orf132	0.210652589169935	0.667504819393035	Non-DEG	UpStream	18268	S-WS	.
HERVH	HERVH_11p14.1a	11	27629072	27634926	3.47202309534535	0.002443261090514	UpRegulated	ENSG00000240036	.	-0.149918154921529	0.665898048301126	Non-DEG	UpStream	47017	S-C	.
HERVL	HERVL_Xp22.12a	X	20037207	20040353	2.55450504286704	0.0158825209698101	UpRegulated	ENSG00000173674	EIF1AX	-0.10114759681928	0.665215228905144	Non-DEG	DownStream	84165	S-C	.
HUERSP1	HUERSP1_15q23a	15	68242569	68244135	3.10472276868266	0.0347571944843339	UpRegulated	ENSG00000260007	.	-0.140979126460478	0.664901987013443	Non-DEG	UpStream	12851	S-C	.
HERVEA	HERVEA_6q22.31	6	122741515	122749262	1.82764872103016	0.00973871417428947	UpRegulated	ENSG00000135549	PKIB	0.2225474297764	0.664798575969109	Non-DEG	UpStream	15142	S-WS	.
ERV316A3	ERV316A3_6q25.2e	6	154146796	154148845	1.60566527854297	0.0398972003052051	UpRegulated	ENSG00000074706	IPCEF1	-0.0628746111056746	0.663499634137305	Non-DEG	DownStream	5651	S-WS	.
ERVL	ERVL_11p15.5	11	2232877	2238198	2.36071622753374	0.0253384710546373	UpRegulated	ENSG00000183734	ASCL2	-0.16569423250613	0.663304150345531	Non-DEG	DownStream	30297	S-WS	.
ERVLE	ERVLE_17p11.2b	17	19985481	19988334	4.28966187171439	0.00700211987640501	UpRegulated	ENSG00000108599	AKAP10	0.0320203777913651	0.663007691737436	Non-DEG	UpStream	7138	S-C	.
HERVIP10F	HERVIP10F_9q21.12	9	69925311	69934098	3.56806239608398	0.0148474854719579	UpRegulated	ENSG00000204711	CFAP95	0.722645507194957	0.662926909494218	Non-DEG	UpStream	19079	S-WS	.
HML2	HML2_6q25.1	6	150859613	150862438	1.51343510537112	0.0169410797874912	UpRegulated	ENSG00000120254	MTHFD1L	-0.150112075520851	0.662063375888133	Non-DEG	DownStream	3111	S-WS	.
HERV9	HERV9_6q25.1	6	150849127	150856692	1.66221047436003	0.00463341967042558	UpRegulated	ENSG00000120254	MTHFD1L	-0.150112075520851	0.662063375888133	Non-DEG	DownStream	8857	S-WS	.
LTR46	LTR46_16q23.1	16	75682529	75684785	2.10230934548359	0.000122233568773665	UpRegulated	ENSG00000282757	DUXB	-0.216896083430312	0.661746603335485	Non-DEG	DownStream	9144	S-C	.
ERVLB4	ERVLB4_12q22c	12	95590717	95592545	2.85390750603199	0.0457395300400958	UpRegulated	ENSG00000136014	USP44	0.168767178935227	0.66137131960215	Non-DEG	UpStream	39227	S-C	.
ERVLE	ERVLE_2p22.1a	2	39219723	39220586	2.65250328103939	0.0150984294152625	UpRegulated	ENSG00000011566	MAP4K3	0.0839297883115326	0.660643862610652	Non-DEG	DownStream	28680	S-C	.
ERVL	ERVL_2p22.1b	2	39551801	39557615	2.29059096253753	0.00381974297777758	UpRegulated	ENSG00000011566	MAP4K3	0.0839297883115326	0.660643862610652	Non-DEG	UpStream	114489	S-C	.
MER41	MER41_2q11.2	2	98047751	98053992	2.56799579233435	0.00940118687471438	UpRegulated	ENSG00000075568	TMEM131	0.0563846662170464	0.660472716780288	Non-DEG	UpStream	51860	S-C	.
MER4	MER4_13q32.3a	13	99180738	99187756	1.67849062443687	0.0149359898308793	UpRegulated	ENSG00000234005	GAPDHP22	0.308383509708252	0.660072184563901	Non-DEG	DownStream	2823	S-C	.
HERVH	HERVH_19p13.2c	19	9635997	9642215	1.39506923707602	0.00471470534769424	UpRegulated	ENSG00000171469	ZNF561	0.0661483688327248	0.659749728628956	Non-DEG	UpStream	14598	S-C	.
HERVIP10F	HERVIP10F_19p13.2a	19	9587772	9597349	3.69158106646592	0.000595659754341193	UpRegulated	ENSG00000171469	ZNF561	0.0661483688327248	0.659749728628956	Non-DEG	DownStream	7331	S-C	.
ERVLE	ERVLE_5q22.2b	5	112547505	112549086	3.0612313777985	0.000364877747096964	UpRegulated	ENSG00000248430	HMGB3P16	-0.291391437009838	0.659319936404436	Non-DEG	UpStream	94516	WS-C	.
HERVEA	HERVEA_5q22.2	5	112523903	112532633	2.3202903223087	0.000246303210665658	UpRegulated	ENSG00000248430	HMGB3P16	-0.291391437009838	0.659319936404436	Non-DEG	UpStream	70914	WS-C	.
MER4B	MER4B_11q22.3a	11	104972403	104975175	-1.53659093788878	0.028582584834751	DownRegulated	ENSG00000284715	.	-0.448660956333912	0.658288035143212	Non-DEG	DownStream	181	WS-C	.
MER61	MER61_19p12a	19	22110276	22114541	1.6522088032832	0.0444674852664032	UpRegulated	ENSG00000197134	ZNF257	-0.136720948659172	0.658128456557659	Non-DEG	UpStream	18796	S-C	.
HERVH	HERVH_6p21.1	6	40861398	40868767	3.92612360913453	0.00479222459850407	UpRegulated	ENSG00000124602	UNC5CL	0.132385785035924	0.657997084911729	Non-DEG	DownStream	158144	S-WS	.
ERVL	ERVL_11p14.1	11	27548823	27555802	1.13412382596323	0.0217985478603556	UpRegulated	ENSG00000240036	.	0.158741499931809	0.657745701830851	Non-DEG	DownStream	25878	WS-C	.
HERVH	HERVH_2q33.1a	2	197578410	197587726	3.12106519332606	0.000136818968197646	UpRegulated	ENSG00000222017	.	0.26070654934965	0.657339983936273	Non-DEG	DownStream	105380	S-WS	.
HERVH	HERVH_2p11.2d	2	90143601	90150444	3.17048285678504	0.00563720656493991	UpRegulated	ENSG00000276566	IGKV1D-13	0.409650132994751	0.656880004300975	Non-DEG	DownStream	3629	S-C	.
HERVL40	HERVL40_19q13.2	19	38294344	38298856	1.34237150115409	0.0082636062936782	UpRegulated	ENSG00000167644	C19orf33	-0.300469615377009	0.656448508601167	Non-DEG	DownStream	5305	S-C	.
HARLEQUIN	HARLEQUIN_11q13.4	11	75039924	75047147	2.39443402809116	0.000133043708699542	UpRegulated	ENSG00000284722	.	0.606488079256609	0.656421412260192	Non-DEG	DownStream	22096	WS-C	.
HERVH	HERVH_16p13.2c	16	10283161	10286701	3.23673728503313	0.0169069382220979	UpRegulated	ENSG00000166669	ATF7IP2	0.0871124276139439	0.654639934085992	Non-DEG	DownStream	39733	S-C	.
HERVIP10F	HERVIP10F_16p13.13	16	10485767	10495203	1.98195437323849	0.014476598706055	UpRegulated	ENSG00000166669	ATF7IP2	0.0871124276139439	0.654639934085992	Non-DEG	UpStream	2129	S-C	.
HERVH	HERVH_16p13.2d	16	10292854	10295234	4.1620380066465	0.00508464459644743	UpRegulated	ENSG00000166669	ATF7IP2	0.0871124276139439	0.654639934085992	Non-DEG	DownStream	31200	S-C	.
ERV316A3	ERV316A3_10p12.31	10	22218395	22220897	4.27587381670479	0.00145878471490052	UpRegulated	ENSG00000227462	PSME2P6	-0.285657548902214	0.654303266930482	Non-DEG	DownStream	4801	S-C	.
HERVFH21	HERVFH21_4q25	4	110202368	110203765	3.13984618473231	0.0117571179519186	UpRegulated	ENSG00000170522	ELOVL6	0.11200231442932	0.65350429948051	Non-DEG	UpStream	3169	S-C	.
ERVLB4	ERVLB4_1q42.2	1	233875154	233877864	4.02396096394015	0.00524568154639705	UpRegulated	ENSG00000225486	.	0.309743289687152	0.653324486482746	Non-DEG	UpStream	38722	S-C	.
HERVH	HERVH_1q42.2e	1	233683449	233689204	4.53534017377388	0.0036831725595973	UpRegulated	ENSG00000225486	.	0.309743289687152	0.653324486482746	Non-DEG	DownStream	146876	S-C	.
ERVLB4	ERVLB4_11p15.5c	11	2292785	2296646	-1.0139648246556	0.000369121608310773	DownRegulated	ENSG00000064201	TSPAN32	-0.0868015896135805	0.652821353471128	Non-DEG	DownStream	5351	S-C	.
HERVH	HERVH_4q35.2a	4	186241956	186247584	2.83775876865371	0.00165850917612668	UpRegulated	ENSG00000145476	CYP4V2	0.10692774868676	0.652409143494837	Non-DEG	UpStream	28500	S-C	.
MER41	MER41_9q22.1d	9	89138165	89143533	3.14844214718201	0.00854683682359223	UpRegulated	ENSG00000224945	.	0.368266113504475	0.651746894710421	Non-DEG	UpStream	28231	S-C	.
MER41	MER41_9q22.1c	9	89133918	89136821	3.54560339040628	0.0043344036284722	UpRegulated	ENSG00000224945	.	0.368266113504475	0.651746894710421	Non-DEG	UpStream	23984	S-C	.
HERVH48	HERVH48_3p21.2	3	51531829	51534108	3.44760080002601	0.00941794575662207	UpRegulated	ENSG00000164080	RAD54L2	0.076231578028402	0.651550032394818	Non-DEG	DownStream	7036	S-C	.
MER61	MER61_3p22.3a	3	33464819	33466622	1.87716444072927	0.00466780184026949	UpRegulated	ENSG00000153560	UBP1	0.0577571430763193	0.650741595360817	Non-DEG	UpStream	23448	S-C	.
MER101	MER101_3p22.3	3	33472376	33476864	1.76777417697174	0.0040145846535934	UpRegulated	ENSG00000153560	UBP1	0.0577571430763193	0.650741595360817	Non-DEG	UpStream	31005	S-C	.
HML4	HML4_19p12	19	21880252	21890542	4.90007315187733	3.2512623093586e-05	UpRegulated	ENSG00000198521	ZNF43	-0.089161343313566	0.65019214476183	Non-DEG	UpStream	28127	S-C	.
HERVFRD	HERVFRD_19p12	19	21911650	21913452	2.60824321550436	0.0305086112518438	UpRegulated	ENSG00000198521	ZNF43	-0.089161343313566	0.65019214476183	Non-DEG	UpStream	59525	S-C	.
HERVH	HERVH_19p12e	19	21858084	21863893	4.77524845574382	0.000225248266924278	UpRegulated	ENSG00000198521	ZNF43	-0.089161343313566	0.65019214476183	Non-DEG	UpStream	5959	S-C	.
HUERSP3B	HUERSP3B_17p11.2	17	16539541	16546626	1.05453160984044	0.0258056452437919	UpRegulated	ENSG00000141040	ZNF287	-0.124551211439166	0.649534761447836	Non-DEG	DownStream	4761	S-C	.
ERV316A3	ERV316A3_17p11.2a	17	16571376	16578211	3.78373280586509	0.00292869704908107	UpRegulated	ENSG00000141040	ZNF287	-0.124551211439166	0.649534761447836	Non-DEG	UpStream	2170	S-C	.
HML5	HML5_Xq22.1	X	102175186	102181644	5.39189886085667	0.000755016159214487	UpRegulated	ENSG00000184515	BEX5	0.176867747746609	0.648600740272884	Non-DEG	UpStream	19129	S-C	.
HERVL66	HERVL66_19p12a	19	19959694	19964935	2.66006060413311	0.0404620212582355	UpRegulated	ENSG00000273791	BNIP3P47	0.850276235555764	0.648439708270988	Non-DEG	UpStream	50548	S-C	.
HERVFH21	HERVFH21_19p12	19	19943851	19951066	3.22473020548666	0.00184017491729722	UpRegulated	ENSG00000273791	BNIP3P47	0.850276235555764	0.648439708270988	Non-DEG	UpStream	34705	S-C	.
HERVL	HERVL_7q31.1a	7	108538301	108540367	1.27789055791426	0.00565629384043822	UpRegulated	ENSG00000231006	RPL7P32	0.252810737714773	0.648146307060471	Non-DEG	UpStream	27325	S-C	.
HERVL	HERVL_18p11.23	18	7535650	7537310	3.42125148009528	0.0427780494910654	UpRegulated	ENSG00000173482	PTPRM	0.120681202701405	0.648132942035173	Non-DEG	DownStream	29472	S-C	.
ERVLE	ERVLE_18p11.23	18	7374028	7376134	4.44547433897448	0.00822705140326745	UpRegulated	ENSG00000173482	PTPRM	0.120681202701405	0.648132942035173	Non-DEG	DownStream	190648	S-C	.
ERVLB4	ERVLB4_18p11.21d	18	12934879	12940618	5.29615863033515	0.000103417442772196	UpRegulated	ENSG00000085415	SEH1L	0.0966211561660514	0.64764656656116	Non-DEG	DownStream	6515	S-C	.
ERVLE	ERVLE_8q24.12	8	119518017	119520599	3.7618780731815	0.0132329578286813	UpRegulated	ENSG00000136960	ENPP2	0.166463832748065	0.647589978150601	Non-DEG	DownStream	36487	S-C	.
HERVL	HERVL_12q14.2b	12	64339856	64346520	2.64892308424573	0.0219745259586227	UpRegulated	ENSG00000256293	.	0.334893748494517	0.647303099575513	Non-DEG	UpStream	1059	S-C	.
MER61	MER61_12q14.2	12	64347628	64352825	3.01111941703745	0.00817487637062929	UpRegulated	ENSG00000256293	.	0.334893748494517	0.647303099575513	Non-DEG	UpStream	8831	S-C	.
HML6	HML6_6p22.2	6	26288022	26296266	1.51681541053007	0.00275654744318987	UpRegulated	ENSG00000158406	H4C8	-0.142394097914771	0.646740580551256	Non-DEG	UpStream	2384	S-C	.
MER101	MER101_6q25.3b	6	158550910	158552699	2.21740867056558	0.0181311417330401	UpRegulated	ENSG00000218226	.	0.153776514671592	0.645877081326451	Non-DEG	DownStream	57007	S-C	.
HERVH	HERVH_5p12a	5	43320823	43322830	4.05463031981487	0.0069134943229164	UpRegulated	ENSG00000188850	.	0.80661429512942	0.644365311739773	Non-DEG	DownStream	13334	S-C	.
HERVH	HERVH_5p12b	5	43329037	43333455	3.57233259673929	0.00353286801317518	UpRegulated	ENSG00000188850	.	0.80661429512942	0.644365311739773	Non-DEG	DownStream	2709	S-C	.
HERVIP10F	HERVIP10F_5p12a	5	43315211	43319940	4.20478921247894	0.00141683596435962	UpRegulated	ENSG00000188850	.	0.80661429512942	0.644365311739773	Non-DEG	DownStream	16224	S-C	.
HERVH	HERVH_17q24.2	17	68795454	68798097	3.97424960226974	0.0289078212377085	UpRegulated	ENSG00000141338	ABCA8	0.610062554644669	0.64408341631727	Non-DEG	DownStream	69195	S-WS	.
HERVH48	HERVH48_4p15.31	4	19887173	19894363	3.82496680290318	0.00261671585415413	UpRegulated	ENSG00000241612	RPL21P46	0.237691639266454	0.641628312631182	Non-DEG	UpStream	72942	S-C	.
HERVL	HERVL_4p15.2a	4	22340526	22342142	2.51994099704041	0.0278975317853171	UpRegulated	ENSG00000152990	ADGRA3	0.1679680549854	0.641070988258387	Non-DEG	DownStream	2929	S-C	.
ERVLE	ERVLE_4p15.2b	4	22135254	22140062	3.66348454347362	0.0265425418779663	UpRegulated	ENSG00000152990	ADGRA3	0.1679680549854	0.641070988258387	Non-DEG	DownStream	205009	S-C	.
HERVL66	HERVL66_4p15.2	4	22334844	22339971	3.01251415745221	0.0171810734142817	UpRegulated	ENSG00000152990	ADGRA3	0.1679680549854	0.641070988258387	Non-DEG	DownStream	5100	S-C	.
HERVL	HERVL_8q24.3a	8	143195432	143196865	1.12476717446998	0.0378489023595141	UpRegulated	ENSG00000277494	GPIHBP1	0.90041794955212	0.640711163123108	Non-DEG	DownStream	16328	WS-C	.
HML3	HML3_4p16.1b	4	10296532	10303470	1.23524208768887	0.0402127343508933	UpRegulated	ENSG00000250613	.	1.02543707751767	0.639862938683084	Non-DEG	DownStream	107526	WS-C	.
ERVLE	ERVLE_1p21.2a	1	100302577	100303717	1.45543024854429	0.03022077762243	UpRegulated	ENSG00000137996	RTCA	0.0679366713896566	0.638219388122633	Non-DEG	UpStream	9808	S-C	.
ERVLB4	ERVLB4_1p21.2a	1	100300279	100301346	1.39367521303418	0.0103248901162605	UpRegulated	ENSG00000137996	RTCA	0.0679366713896566	0.638219388122633	Non-DEG	UpStream	7510	S-C	.
ERV316A3	ERV316A3_12q13.11a	12	46001643	46004796	3.47909971097621	0.0103143430864174	UpRegulated	ENSG00000139218	SCAF11	0.0375809608108322	0.637988304409917	Non-DEG	UpStream	9523	S-C	.
MER61	MER61_2q31.1b	2	172537081	172542095	1.02641107010669	0.00491290183112188	UpRegulated	ENSG00000091409	ITGA6	-0.121047411063183	0.637988304409917	Non-DEG	UpStream	30799	S-C	.
MER61	MER61_2q31.1c	2	172544914	172547572	1.07720067882338	0.00387076789091796	UpRegulated	ENSG00000091409	ITGA6	-0.121047411063183	0.637988304409917	Non-DEG	UpStream	38632	S-C	.
MER41	MER41_2q31.1a	2	172536236	172536781	1.39522870783795	0.000740167733860099	UpRegulated	ENSG00000091409	ITGA6	-0.121047411063183	0.637988304409917	Non-DEG	UpStream	29954	S-C	.
ERVLB4	ERVLB4_14q32.11a	14	89743779	89746509	4.04728738675455	0.00276130698176376	UpRegulated	ENSG00000140025	EFCAB11	-0.0992585486084277	0.637188793073351	Non-DEG	DownStream	48160	S-C	.
HML1	HML1_22q12.2	22	30675434	30679923	2.5556595027005	0.00336585419059961	UpRegulated	ENSG00000100036	SLC35E4	0.107105911487338	0.637034972309646	Non-DEG	UpStream	6418	S-C	.
ERVLE	ERVLE_3p12.2d	3	80534873	80535884	4.61373711782123	0.0368082088331633	UpRegulated	ENSG00000242828	.	-0.563183067472319	0.636635420675245	Non-DEG	DownStream	225158	S-C	.
HERVH	HERVH_1q24.2	1	169683070	169688724	1.08116712882647	0.00389650320083121	UpRegulated	ENSG00000174175	SELP	0.158992479945698	0.635547134317365	Non-DEG	UpStream	52877	S-C	.
ERVLE	ERVLE_3p21.31b	3	45274830	45276248	3.09671510718813	0.0472195093825156	UpRegulated	ENSG00000011376	LARS2	0.0942711352489763	0.634932064537901	Non-DEG	DownStream	112258	S-C	.
ERVLE	ERVLE_3p21.31c	3	45282981	45287440	3.04269219259678	0.0368762731095908	UpRegulated	ENSG00000011376	LARS2	0.0942711352489763	0.634932064537901	Non-DEG	DownStream	101066	S-C	.
HERVL18	HERVL18_12q14.2	12	63397783	63401356	3.28424935315267	0.0289593852443211	UpRegulated	ENSG00000177990	DPY19L2	0.145206470968578	0.634839493295162	Non-DEG	DownStream	157557	S-C	.
PRIMA4	PRIMA4_12q14.2	12	63401900	63406219	4.4647121831839	0.00161978753344568	UpRegulated	ENSG00000177990	DPY19L2	0.145206470968578	0.634839493295162	Non-DEG	DownStream	152694	S-C	.
MER4B	MER4B_15q21.2	15	50870443	50875773	1.76026411280008	0.0190688821933047	UpRegulated	ENSG00000081014	AP4E1	-0.0735510157408097	0.634757942520097	Non-DEG	DownStream	32899	S-C	.
MER4	MER4_12q24.13b	12	113404130	113408713	4.14242553557623	0.00586678297391857	UpRegulated	ENSG00000139410	SDSL	0.161671245500801	0.634662689257365	Non-DEG	DownStream	13524	S-C	.
HERVL66	HERVL66_19q11	19	27847313	27850169	1.32473832550278	0.0377518501763005	UpRegulated	ENSG00000267389	.	1.10132077759749	0.631615938661198	Non-DEG	DownStream	42326	WS-C	.
HML3	HML3_15q11.2	15	23695617	23701966	5.62831902532709	0.00625414722129868	UpRegulated	ENSG00000182636	NDN	0.255030581374666	0.631508876584187	Non-DEG	UpStream	8287	S-C	.
ERV316A3	ERV316A3_2q14.1d	2	112999149	113000464	3.02679936955443	0.0191801803603493	UpRegulated	ENSG00000136694	IL36A	0.56059105223362	0.631025124149846	Non-DEG	DownStream	4997	S-C	.
ERV316A3	ERV316A3_2q36.3a	2	225508460	225509765	3.44209410603169	0.0307837002525032	UpRegulated	ENSG00000135905	DOCK10	-0.0959754708664315	0.630794584178643	Non-DEG	UpStream	466015	S-C	.
ERVLB4	ERVLB4_2q36.3	2	225336560	225338508	2.11125307692337	0.00548576076531255	UpRegulated	ENSG00000135905	DOCK10	-0.0959754708664315	0.630794584178643	Non-DEG	UpStream	294115	S-C	.
ERVLE	ERVLE_2q36.2	2	225165973	225168652	2.94362614970204	0.000149568786316718	UpRegulated	ENSG00000135905	DOCK10	-0.0959754708664315	0.630794584178643	Non-DEG	UpStream	123528	S-C	.
HERVH	HERVH_2p22.1	2	41377833	41385713	2.73260666944701	0.0276918060559082	UpRegulated	ENSG00000236090	.	0.363196734457144	0.629751792481204	Non-DEG	DownStream	434034	S-WS	.
HARLEQUIN	HARLEQUIN_10q21.2b	10	59765313	59771489	2.47792979383152	0.0144036716438188	UpRegulated	ENSG00000108091	CCDC6	-0.0627047393992587	0.628753880939193	Non-DEG	DownStream	17274	S-C	.
HML6	HML6_5q23.3	5	128221540	128223733	3.2999160361364	0.0329881348605674	UpRegulated	ENSG00000064651	SLC12A2	0.119891048258463	0.628570067759314	Non-DEG	UpStream	31852	S-C	.
HERV9	HERV9_8q21.11b	8	73906025	73914040	3.43891316180068	0.000308241531118758	UpRegulated	ENSG00000104343	UBE2W	0.0840730383305847	0.627349878138613	Non-DEG	UpStream	27115	S-C	.
HERVH	HERVH_18p11.22	18	9421990	9426214	3.55204572988991	0.0107012586923173	UpRegulated	ENSG00000128791	TWSG1	0.0719359253036721	0.626468206069206	Non-DEG	UpStream	19570	S-C	.
ERV316A3	ERV316A3_18p11.22a	18	9456917	9459157	3.73246880467023	0.00700211987640501	UpRegulated	ENSG00000128791	TWSG1	0.0719359253036721	0.626468206069206	Non-DEG	UpStream	54497	S-C	.
HERVH	HERVH_16p12.3	16	18990537	18997301	4.09579337620067	0.00787157708216244	UpRegulated	ENSG00000260352	.	0.327432641688229	0.626171918307342	Non-DEG	UpStream	53494	S-WS	.
ERVLE	ERVLE_5q22.3d	5	115085715	115087935	4.2629543879246	0.0190855488736113	UpRegulated	ENSG00000152503	TRIM36	0.153522310233462	0.625821991309305	Non-DEG	DownStream	36827	S-C	.
MER4B	MER4B_1q23.3	1	163275862	163277447	1.08224153421206	0.0300422186844622	UpRegulated	ENSG00000237756	.	0.863389782041484	0.625235762948426	Non-DEG	UpStream	15203	WS-C	.
ERV316A3	ERV316A3_11q23.3f	11	121092973	121099241	1.55013759179206	0.00365455041468067	UpRegulated	ENSG00000109927	TECTA	0.173417815232733	0.624857026960988	Non-DEG	DownStream	1932	WS-C	.
HERVH	HERVH_12p12.1b	12	25163213	25169515	5.12393594441163	0.000745958167912072	UpRegulated	ENSG00000118308	IRAG2	0.0724417671744256	0.62458343476024	Non-DEG	UpStream	54879	S-WS	.
HML3	HML3_3p24.3	3	20614383	20620490	1.06489162811871	0.0145304177346454	UpRegulated	ENSG00000282987	.	0.966102883382029	0.623014077184986	Non-DEG	DownStream	386240	WS-C	.
HERVH	HERVH_7q35c	7	146243819	146249225	3.86744073929107	0.0335487444788882	UpRegulated	ENSG00000274118	.	0.98985102616703	0.622742089117971	Non-DEG	DownStream	62495	WS-C	.
HERVH	HERVH_1q42.13d	1	229174258	229180176	-2.06871398439143	0.0493871044705842	DownRegulated	ENSG00000236975	LINC02815	-0.545737300630363	0.622740215915333	Non-DEG	UpStream	79353	WS-C	.
MER61	MER61_12q15a	12	70467962	70472019	2.33117057439622	9.5386659699419e-06	UpRegulated	ENSG00000127329	PTPRB	-0.293823202117733	0.621793291754041	Non-DEG	DownStream	43847	WS-C	.
PABLA	PABLA_12q15	12	70488438	70490816	2.80967240438243	1.4903559829203e-06	UpRegulated	ENSG00000127329	PTPRB	-0.293823202117733	0.621793291754041	Non-DEG	DownStream	25050	WS-C	.
MER61	MER61_12q15b	12	70475877	70477210	2.53858871556994	0.000246303210665658	UpRegulated	ENSG00000127329	PTPRB	-0.293823202117733	0.621793291754041	Non-DEG	DownStream	38656	WS-C	.
HERVH	HERVH_Xq13.2c	X	74121599	74130519	1.60460582897898	0.0125923428896433	UpRegulated	ENSG00000230986	DDX3P2	0.438091689228258	0.620999902134232	Non-DEG	DownStream	2485	S-WS	.
HERVH	HERVH_22q13.1b	22	39066094	39068308	1.38738812824009	0.0163670238240612	UpRegulated	ENSG00000128394	APOBEC3F	0.101819926665813	0.619609358538226	Non-DEG	UpStream	12184	S-C	.
HERVH	HERVH_22q13.1a	22	39056262	39062970	2.53453389926542	0.00118719602677089	UpRegulated	ENSG00000128394	APOBEC3F	0.101819926665813	0.619609358538226	Non-DEG	UpStream	2352	S-C	.
HERVL18	HERVL18_1p12	1	117815334	117822010	2.34383771737292	0.00117425260261288	UpRegulated	ENSG00000228217	.	0.218356455449323	0.618592656303465	Non-DEG	UpStream	36828	S-C	.
HERVH	HERVH_6p25.1	6	6027810	6033600	6.3633495200224	8.13464820794755e-05	UpRegulated	ENSG00000124785	NRN1	-0.251199229977124	0.618517925627851	Non-DEG	UpStream	20205	S-C	.
ERVLE	ERVLE_7q22.1c	7	102386901	102387342	1.14630413701839	0.00971829536209807	UpRegulated	ENSG00000221510	MIR548O	-0.375362691261403	0.618383733087024	Non-DEG	DownStream	18400	WS-C	.
HERVE	HERVE_8q24.3b	8	145069366	145072029	2.55258201587261	0.0146625054806458	UpRegulated	ENSG00000182307	C8orf33	-0.0960361482504141	0.618248016067577	Non-DEG	UpStream	13336	S-C	.
PRIMA41	PRIMA41_Xq21.1	X	77818565	77820237	1.23669117324895	0.00538450106111631	UpRegulated	ENSG00000102158	MAGT1	0.112029641361998	0.618248016067577	Non-DEG	DownStream	6127	S-C	.
PRIMAX	PRIMAX_22q11.21	22	19298641	19306571	2.9051122152597	0.000525798983301752	UpRegulated	ENSG00000100084	HIRA	-0.0631017237749941	0.618248016067577	Non-DEG	DownStream	24127	S-C	.
HML6	HML6_19q13.41f	19	51804696	51811939	1.07176216327296	0.0277113447380782	UpRegulated	ENSG00000268316	.	0.872024191376534	0.617445310922741	Non-DEG	DownStream	27832	WS-C	.
ERVLE	ERVLE_2q32.1c	2	183163953	183165191	1.05809621242673	0.0109947170339015	UpRegulated	ENSG00000163002	NUP35	0.110769693261521	0.616822759150989	Non-DEG	UpStream	2273	WS-C	.
HML3	HML3_10q21.3	10	63847430	63851681	3.58280645432784	0.034732948757329	UpRegulated	ENSG00000213609	RPL7AP50	-0.210040678754478	0.615140186664148	Non-DEG	DownStream	50770	S-WS	.
LTR19	LTR19_18q21.33	18	61618776	61625061	2.78497066984128	0.0415788344422308	UpRegulated	ENSG00000267279	.	-0.152303089732419	0.614988275102798	Non-DEG	UpStream	11860	S-C	.
MER4	MER4_22q13.31a	22	45373012	45375490	1.83098929444508	0.0381602367459773	UpRegulated	ENSG00000100376	FAM118A	0.124150869971794	0.613956769649225	Non-DEG	UpStream	31057	S-C	.
ERVLE	ERVLE_5p13.2d	5	36772741	36777062	2.37338892427487	0.0343199712789174	UpRegulated	ENSG00000250155	SLC1A3-AS1	0.135786329133941	0.6135908861775	Non-DEG	UpStream	47546	S-WS	.
ERVLE	ERVLE_2q31.3b	2	181581043	181582395	2.69909945868057	0.00246899806910605	UpRegulated	ENSG00000115232	ITGA4	-0.123006376256125	0.613422230795008	Non-DEG	UpStream	44856	S-C	.
PRIMA41	PRIMA41_12p11.21	12	31637873	31642050	2.06196886594814	0.0466352607514724	UpRegulated	ENSG00000139160	ETFBKMT	0.108103954123248	0.612376642687234	Non-DEG	DownStream	5110	S-C	.
ERVLE	ERVLE_17q24.1	17	64714760	64715817	2.86573042915868	0.0140951651972123	UpRegulated	ENSG00000108854	SMURF2	-0.057733426064288	0.612331819657456	Non-DEG	UpStream	52692	S-C	.
HERV4	HERV4_8p21.2	8	23595652	23596732	2.51116821889319	2.62257724081431e-05	UpRegulated	ENSG00000147454	SLC25A37	-0.200588245183558	0.611528889605224	Non-DEG	UpStream	20189	S-C	.
ERVLE	ERVLE_3q26.32a	3	177267056	177268447	3.54177166030914	0.0349262529783777	UpRegulated	ENSG00000177565	TBL1XR1	0.0599457913286936	0.611314486740237	Non-DEG	UpStream	39056	S-C	.
HERVH	HERVH_13q14.2b	13	48866711	48872459	3.77069067074716	0.0186214741915014	UpRegulated	ENSG00000225131	PSME2P2	-0.15369184393834	0.610108044774401	Non-DEG	UpStream	94884	S-WS	.
HERVFH21	HERVFH21_11p13	11	31607846	31609655	1.52381168920547	0.00639861917178151	UpRegulated	ENSG00000148950	IMMP1L	-0.107915911070585	0.60991921396797	Non-DEG	UpStream	98201	S-C	.
ERVLB4	ERVLB4_9q33.3a	9	124430352	124434712	3.46722628481543	0.0183524376232046	UpRegulated	ENSG00000136930	PSMB7	-0.0928121629843252	0.609861201575874	Non-DEG	UpStream	14908	S-C	.
HERVH	HERVH_3q27.2	3	185373849	185379707	2.39157168607318	0.000464534539923486	UpRegulated	ENSG00000229638	RPL4P4	-0.143333041475584	0.609243394453982	Non-DEG	DownStream	37788	S-C	.
HERVH	HERVH_19p12d	19	21130343	21135256	3.0985087580585	0.00257377602841622	UpRegulated	ENSG00000160352	ZNF714	0.143567881411162	0.608783625874543	Non-DEG	UpStream	5073	S-C	.
ERVLE	ERVLE_10p11.22a	10	31739581	31744654	3.42723592105287	0.00570143306783442	UpRegulated	ENSG00000237797	MACORIS	0.255685583674968	0.608261609730858	Non-DEG	UpStream	32193	S-C	.
MER61	MER61_2q32.1b	2	187654611	187659513	2.88007003978535	0.0405206701414262	UpRegulated	ENSG00000003436	TFPI	-0.124014527338855	0.608111327395553	Non-DEG	UpStream	88851	S-C	.
ERV316A3	ERV316A3_2q32.1i	2	187791826	187792937	4.02451362893511	0.0199677958718112	UpRegulated	ENSG00000003436	TFPI	-0.124014527338855	0.608111327395553	Non-DEG	UpStream	226066	S-C	.
HERVW	HERVW_11p14.3b	11	26001116	26005726	3.42689897015263	0.00562619000255491	UpRegulated	ENSG00000254754	.	1.69291480937438	0.607708728994835	Non-DEG	UpStream	74308	S-C	.
HML5	HML5_4p12	4	44791754	44793200	3.03267445172395	0.0128088541089092	UpRegulated	ENSG00000163281	GNPDA2	-0.122307777032068	0.607699215529798	Non-DEG	UpStream	65159	S-C	.
HARLEQUIN	HARLEQUIN_4p12	4	44820315	44828644	3.01883526246042	0.00890892625747553	UpRegulated	ENSG00000163281	GNPDA2	-0.122307777032068	0.607699215529798	Non-DEG	UpStream	93720	S-C	.
ERV316A3	ERV316A3_4p12a	4	44801902	44805620	3.5797285050286	0.000639805272224858	UpRegulated	ENSG00000163281	GNPDA2	-0.122307777032068	0.607699215529798	Non-DEG	UpStream	75307	S-C	.
HERVFRD	HERVFRD_4p12a	4	44771629	44778461	2.69346253509374	0.000103417442772196	UpRegulated	ENSG00000163281	GNPDA2	-0.122307777032068	0.607699215529798	Non-DEG	UpStream	45034	S-C	.
HERVH	HERVH_11q14.1b	11	78080836	78087032	4.28135957868846	1.17404881365402e-05	UpRegulated	ENSG00000151366	NDUFC2	0.10487758494575	0.606830616485022	Non-DEG	UpStream	617	S-C	.
HML3	HML3_12q13.12	12	50491884	50498846	2.03271103576471	0.0168564388221141	UpRegulated	ENSG00000066084	DIP2B	-0.0899659057131638	0.606074869822696	Non-DEG	DownStream	6139	S-C	.
HERVK11	HERVK11_19p12b	19	23847319	23857439	2.44238347467511	0.000936707480566854	UpRegulated	ENSG00000277493	.	0.464695944129776	0.605442345285445	Non-DEG	UpStream	4089	S-C	.
HERVH	HERVH_12p12.3b	12	17021894	17027363	5.72399383785028	0.000298237022308966	UpRegulated	ENSG00000213235	EEF1A1P16	0.345947329045972	0.605119165244328	Non-DEG	UpStream	29811	S-C	.
ERV316A3	ERV316A3_3q13.13b	3	108276289	108280984	3.20465703615827	0.00117425260261288	UpRegulated	ENSG00000114446	IFT57	0.0863377894973799	0.605079297885725	Non-DEG	UpStream	53719	S-C	.
MER4B	MER4B_Xp11.22	X	51769323	51778397	4.70815932101041	0.0013748568961972	UpRegulated	ENSG00000189369	GSPT2	0.150054633590059	0.604464768362048	Non-DEG	UpStream	23091	S-C	.
HERVH	HERVH_8p23.2a	8	3237992	3243711	4.02232909527541	0.0170621045630992	UpRegulated	ENSG00000253853	.	0.312291436826939	0.603455534086271	Non-DEG	UpStream	415510	S-WS	.
ERV316A3	ERV316A3_9q22.33a	9	98661715	98668243	4.02760234518988	0.00522474887597504	UpRegulated	ENSG00000165138	ANKS6	0.15144591305134	0.602157999618468	Non-DEG	DownStream	63086	S-C	.
ERV316A3	ERV316A3_5q12.3d	5	65886720	65888891	3.20351057101712	0.040702480474182	UpRegulated	ENSG00000269961	.	-0.162286791661444	0.602092777160592	Non-DEG	DownStream	35738	S-C	.
ERVLE	ERVLE_5q22.2c	5	113132479	113133003	2.42515603072429	0.0266390631900839	UpRegulated	ENSG00000172795	DCP2	0.0553907155371271	0.60152822813629	Non-DEG	UpStream	111509	S-C	.
ERVLE	ERVLE_5q22.2d	5	113136161	113140639	2.03827892444658	0.00458158274072096	UpRegulated	ENSG00000172795	DCP2	0.0553907155371271	0.60152822813629	Non-DEG	UpStream	115191	S-C	.
HERVH	HERVH_8p23.1c	8	8168723	8172260	1.43080590419493	0.0421895036706453	UpRegulated	ENSG00000268955	.	0.454945433018757	0.601343601063804	Non-DEG	DownStream	16275	S-WS	.
ERVLE	ERVLE_2p12c	2	76386329	76388577	3.99816649447999	0.0358146866556314	UpRegulated	ENSG00000200488	.	0.245156261897826	0.599228389329111	Non-DEG	DownStream	56502	S-C	.
HERVH	HERVH_2p12b	2	76573625	76579704	4.92666225163671	0.00364204198352926	UpRegulated	ENSG00000200488	.	0.245156261897826	0.599228389329111	Non-DEG	UpStream	128215	S-C	.
HERVL	HERVL_6p12.3d	6	51051785	51058810	3.89359436894313	0.013563983968016	UpRegulated	ENSG00000230204	.	0.361824293608452	0.599182195234492	Non-DEG	UpStream	138529	S-C	.
HERVH	HERVH_2q36.1b	2	224087354	224093515	5.98585199448602	3.79062848423206e-05	UpRegulated	ENSG00000135919	SERPINE2	-0.15376467870756	0.598895726296803	Non-DEG	UpStream	48035	S-C	.
ERVLB4	ERVLB4_2q36.1b	2	224103652	224107998	3.72182042960768	0.00913693751802927	UpRegulated	ENSG00000135919	SERPINE2	-0.15376467870756	0.598895726296803	Non-DEG	UpStream	64333	S-C	.
HERVL32	HERVL32_2q36.1	2	224073686	224079557	4.03079269970224	0.00146701533075577	UpRegulated	ENSG00000135919	SERPINE2	-0.15376467870756	0.598895726296803	Non-DEG	UpStream	34367	S-C	.
LTR57	LTR57_14q22.1	14	50544972	50550643	1.08237682827016	0.0378090027599381	UpRegulated	ENSG00000273675	LOC100419913	-0.8164688782297	0.598626816766321	Non-DEG	UpStream	72380	WS-C	.
ERVLE	ERVLE_14q22.1	14	50539759	50544229	1.13491039135276	0.0307098446564947	UpRegulated	ENSG00000273675	LOC100419913	-0.8164688782297	0.598626816766321	Non-DEG	UpStream	67167	WS-C	.
ERVLE	ERVLE_6p22.1a	6	27128640	27129713	1.03623271154132	0.00747937498223338	UpRegulated	ENSG00000196787	H2AC11	0.275269059403758	0.598309107218885	Non-DEG	DownStream	3329	S-C	.
ERVLE	ERVLE_7q34b	7	141540948	141542729	1.28180190979119	0.0467811457819688	UpRegulated	ENSG00000006530	AGK	0.142142925705863	0.598270151447464	Non-DEG	DownStream	8460	S-C	.
ERVLB4	ERVLB4_13q12.13	13	26142890	26149161	1.03641018946738	0.0324055029713229	UpRegulated	ENSG00000277368	.	0.226494724328076	0.59805227233801	Non-DEG	DownStream	73030	S-WS	.
ERVLE	ERVLE_11p15.4d	11	10348234	10349609	2.20087996251798	0.0164669539999396	UpRegulated	ENSG00000148926	ADM	0.16683625571678	0.597823237779838	Non-DEG	UpStream	40837	S-C	.
HUERSP1	HUERSP1_1q44b	1	247381070	247385375	1.8821409992876	0.0392099883801341	UpRegulated	ENSG00000162711	NLRP3	-0.13262917053468	0.597605163855053	Non-DEG	DownStream	30781	S-C	.
ERVLB4	ERVLB4_2q36.3	2	225336560	225338508	1.86424067760403	0.0239246836044343	UpRegulated	ENSG00000144460	NYAP2	0.476693480981067	0.596065106617374	Non-DEG	DownStream	61202	WS-C	.
ERVLE	ERVLE_2q36.2	2	225165973	225168652	2.87351014669274	0.000296132811977134	UpRegulated	ENSG00000144460	NYAP2	0.476693480981067	0.596065106617374	Non-DEG	DownStream	231058	WS-C	.
HERVH	HERVH_11p15.1a	11	18643254	18649474	3.44838908968943	0.0199037178049388	UpRegulated	ENSG00000179119	SPTY2D1	0.0796439191487669	0.595561852670114	Non-DEG	UpStream	8463	S-C	.
HERVH	HERVH_3p21.31a	3	44344658	44351310	1.13146614737943	0.00036786753674139	UpRegulated	ENSG00000271937	.	0.375920088243669	0.594636168572143	Non-DEG	UpStream	6106	S-C	.
HERV9	HERV9_6q13	6	73902988	73911215	4.04720473401145	0.00544178059132679	UpRegulated	ENSG00000156535	CD109	0.142514613369524	0.594013975110031	Non-DEG	UpStream	74672	S-C	.
HERVK11	HERVK11_3q13.13	3	111524145	111530464	4.64327869898172	0.0112357577332714	UpRegulated	ENSG00000240787	NECTIN2P1	0.479783651005616	0.593282048479177	Non-DEG	DownStream	40174	S-C	.
ERVLE	ERVLE_4p12d	4	46729772	46731793	3.63990943064084	0.01449909380339	UpRegulated	ENSG00000249936	.	-0.0894648872850644	0.593250206195963	Non-DEG	UpStream	5364	S-C	.
HERVL	HERVL_4p12f	4	46636947	46641369	4.24113755786755	0.00992211156360164	UpRegulated	ENSG00000249936	.	-0.0894648872850644	0.593250206195963	Non-DEG	DownStream	82461	S-C	.
ERVLB4	ERVLB4_4p12c	4	46792266	46798906	4.33787352843737	0.00598609901491107	UpRegulated	ENSG00000249936	.	-0.0894648872850644	0.593250206195963	Non-DEG	UpStream	67858	S-C	.
HERVL	HERVL_4q33b	4	169323856	169327642	4.20464587843412	0.0233588317526997	UpRegulated	ENSG00000154447	SH3RF1	0.124516328688223	0.592623491251359	Non-DEG	UpStream	52751	S-C	.
ERVLB4	ERVLB4_4q33	4	169302746	169303952	3.64892353684312	0.018937275160627	UpRegulated	ENSG00000154447	SH3RF1	0.124516328688223	0.592623491251359	Non-DEG	UpStream	31641	S-C	.
HERVL40	HERVL40_4q33	4	169336002	169344307	2.6867225351263	0.00669945172197077	UpRegulated	ENSG00000154447	SH3RF1	0.124516328688223	0.592623491251359	Non-DEG	UpStream	64897	S-C	.
LTR46	LTR46_8q24.3	8	144858831	144868579	1.6412593738976	0.0168392353770851	UpRegulated	ENSG00000196150	ZNF250	0.0900996578376708	0.592542273583899	Non-DEG	DownStream	7918	S-WS	.
HML6	HML6_5q23.3	5	128221540	128223733	3.2999160361364	0.0329881348605674	UpRegulated	ENSG00000138829	FBN2	0.141491685976263	0.59247941942179	Non-DEG	DownStream	34176	S-C	.
ERVL	ERVL_5q23.3a	5	128665724	128668828	4.43533284306845	0.00728194287531514	UpRegulated	ENSG00000138829	FBN2	0.141491685976263	0.59247941942179	Non-DEG	UpStream	6539	S-C	.
HERVH	HERVH_5q23.3	5	128731345	128735997	3.60333104815374	0.00699816391705384	UpRegulated	ENSG00000138829	FBN2	0.141491685976263	0.59247941942179	Non-DEG	UpStream	72160	S-C	.
HERVW	HERVW_12q12d	12	40383636	40389538	4.77126856266542	0.000801774263336378	UpRegulated	ENSG00000188906	LRRK2	-0.155484768558865	0.591828697256954	Non-DEG	UpStream	14351	S-C	.
ERVLB4	ERVLB4_Xp11.22f	X	53869194	53872392	4.74534038209865	0.00600683792256603	UpRegulated	ENSG00000235916	MRPS18CP7	0.441687418159676	0.591244048767511	Non-DEG	UpStream	42885	S-C	.
ERVLE	ERVLE_17q22c	17	57008581	57011984	2.86632706030187	0.00615472272527412	UpRegulated	ENSG00000121064	SCPEP1	0.110130701990884	0.591183696005669	Non-DEG	UpStream	1813	S-WS	.
HERVH	HERVH_16p13.2e	16	8833043	8845457	1.12222868825642	0.0122315118866773	UpRegulated	ENSG00000184857	TMEM186	0.0953305938706251	0.591100570835409	Non-DEG	UpStream	35395	S-C	.
ERVLE	ERVLE_15q25.2	15	83232675	83236232	3.2454734384031	0.022390867225729	UpRegulated	ENSG00000166503	HDGFL3	-0.132536270045335	0.591050540288517	Non-DEG	UpStream	24657	S-C	.
HERVW	HERVW_Xq21.1a	X	78346606	78350527	3.60325207143974	0.0332405083036721	UpRegulated	ENSG00000173198	CYSLTR1	-0.148867703479027	0.590501877414606	Non-DEG	UpStream	18915	S-WS	.
HML5	HML5_Xq21.1a	X	78213293	78218133	1.85173597586943	0.0301907262727286	UpRegulated	ENSG00000173198	CYSLTR1	-0.148867703479027	0.590501877414606	Non-DEG	DownStream	53331	S-WS	.
ERVLB4	ERVLB4_21q22.3a	21	41510454	41516597	4.42399261291892	0.0112378981739588	UpRegulated	ENSG00000157601	MX1	0.269015840687487	0.588411966521957	Non-DEG	UpStream	51240	S-WS	.
ERV316A3	ERV316A3_2q21.3	2	135885578	135890637	2.17023782986311	0.00263692949446581	UpRegulated	ENSG00000076003	MCM6	0.187695023768846	0.587789931596579	Non-DEG	UpStream	9152	S-C	.
HERVH48	HERVH48_4q13.2b	4	68671742	68677470	5.9540984759858	0.00590264025201439	UpRegulated	ENSG00000196620	UGT2B15	0.502495960816756	0.587421567282133	Non-DEG	UpStream	1114	S-WS	.
ERV316A3	ERV316A3_1q21.3b	1	151753504	151757274	1.37591451148985	0.0204286985434575	UpRegulated	ENSG00000236940	.	1.18968971419352	0.58737152535913	Non-DEG	DownStream	385	WS-C	.
ERV316A3	ERV316A3_2q33.2	2	203846166	203852533	1.35644537048671	0.0366024420570516	UpRegulated	ENSG00000163599	CTLA4	0.239583583213311	0.586325895019056	Non-DEG	DownStream	15253	S-C	.
ERVLE	ERVLE_6p21.31d	6	36172272	36173535	1.23939724778489	0.028582584834751	UpRegulated	ENSG00000156711	MAPK13	0.138822565956132	0.585140045166488	Non-DEG	UpStream	27748	WS-C	.
HERVH	HERVH_1q43a	1	236932317	236937922	3.96288155251954	0.00302800118956119	UpRegulated	ENSG00000116984	MTR	-0.0974794956639522	0.584380055282264	Non-DEG	UpStream	28336	S-C	.
HERVH	HERVH_20p12.1c	20	13357880	13362689	3.42270046735463	0.00533521701897923	UpRegulated	ENSG00000101230	ISM1	0.272957312972115	0.583833709127045	Non-DEG	UpStream	57229	S-C	.
HERVK11D	HERVK11D_6p12.3	6	49501278	49508842	2.79543627994283	0.00912964678314939	UpRegulated	ENSG00000031691	CENPQ	-0.135651172785386	0.583376543498443	Non-DEG	UpStream	8171	S-C	.
ERV316A3	ERV316A3_18q22.3e	18	74149836	74153074	1.22624410105187	0.00302207379757977	UpRegulated	ENSG00000260569	.	1.17201788174652	0.581195174365713	Non-DEG	DownStream	58317	WS-C	.
ERV316A3	ERV316A3_17q22d	17	57817082	57819235	2.39571628328975	0.0116713439758676	UpRegulated	ENSG00000181610	MRPS23	-0.102977071018932	0.581065917090172	Non-DEG	DownStream	15546	S-C	.
HML3	HML3_Xp11.21	X	57203018	57209051	1.13494180717818	0.00666114738520113	UpRegulated	ENSG00000231765	PPP1R11P2	0.386515578079424	0.581043551801068	Non-DEG	DownStream	19983	WS-C	.
HERVFH21	HERVFH21_11p13	11	31607846	31609655	1.52381168920547	0.00639861917178151	UpRegulated	ENSG00000228061	.	0.371357987118727	0.580815044281523	Non-DEG	DownStream	27673	S-C	.
HERVH	HERVH_3p14.1	3	67037862	67044184	3.16864541748398	0.00913858874091189	UpRegulated	ENSG00000163376	KBTBD8	0.151609687060372	0.580546600491437	Non-DEG	UpStream	26652	S-C	.
ERVLE	ERVLE_21q21.1e	21	18105730	18108406	2.24498780220301	0.000391142904876578	UpRegulated	ENSG00000154646	TMPRSS15	0.670245704567909	0.5794739944827	Non-DEG	DownStream	160710	WS-C	.
HARLEQUIN	HARLEQUIN_4q24	4	103223627	103231452	3.94551728048469	0.0146951085182434	UpRegulated	ENSG00000138778	CENPE	0.171744956230616	0.576783819516927	Non-DEG	UpStream	25218	S-C	.
ERVLB4	ERVLB4_4q24f	4	103101908	103104683	2.14783467184275	0.00456813319119469	UpRegulated	ENSG00000138778	CENPE	0.171744956230616	0.576783819516927	Non-DEG	DownStream	1123	S-C	.
HERVFH19	HERVFH19_2q37.3	2	238204918	238211673	3.01742083061939	0.0258597721423062	UpRegulated	ENSG00000186235	LINC02610	0.241992411012659	0.57657583720968	Non-DEG	DownStream	12879	S-WS	.
ERVLE	ERVLE_1q44a	1	244628305	244630889	1.67287722597523	0.0195053341523717	UpRegulated	ENSG00000121644	DESI2	-0.0999684654821474	0.576180649549069	Non-DEG	DownStream	22046	S-C	.
ERV316A3	ERV316A3_1q44b	1	244644512	244646518	3.29576308926752	0.0126069198016977	UpRegulated	ENSG00000121644	DESI2	-0.0999684654821474	0.576180649549069	Non-DEG	DownStream	6417	S-C	.
MER4	MER4_Xp22.2a	X	12935112	12937470	1.00245774662562	0.0476587510949048	UpRegulated	ENSG00000101916	TLR8	0.146132385149488	0.575765496425938	Non-DEG	UpStream	11943	S-C	.
MER4	MER4_Xp22.2b	X	12938030	12939864	1.54832969100311	0.019850519950512	UpRegulated	ENSG00000101916	TLR8	0.146132385149488	0.575765496425938	Non-DEG	UpStream	14861	S-C	.
HERVH	HERVH_Xp22.2a	X	12939865	12945537	3.37226378190097	0.000490123306665669	UpRegulated	ENSG00000101916	TLR8	0.146132385149488	0.575765496425938	Non-DEG	UpStream	16696	S-C	.
HUERSP2	HUERSP2_17q21.31	17	44564484	44566500	3.72793444663598	0.00229835007462657	UpRegulated	ENSG00000180340	FZD2	-0.175448104972392	0.575569032863964	Non-DEG	UpStream	4914	S-C	.
ERV316A3	ERV316A3_5q14.3g	5	89487892	89495921	2.50431878075838	0.0151781225941961	UpRegulated	ENSG00000250437	.	0.831651231349659	0.575283891465662	Non-DEG	DownStream	85288	S-WS	.
HERVL	HERVL_10q23.33b	10	94650532	94655169	2.44506929428416	0.0150094497805518	UpRegulated	ENSG00000235746	.	1.68475308241542	0.574443870979415	Non-DEG	UpStream	2536	WS-C	.
HERVIP10FH	HERVIP10FH_3p21.2	3	51896962	51902910	3.29272067456396	0.00814691464377509	UpRegulated	ENSG00000114767	RRP9	-0.153333000479367	0.574441716553679	Non-DEG	DownStream	30520	S-C	.
HERVH	HERVH_8p23.1f	8	9802983	9809297	3.86589311413796	0.00548537230403612	UpRegulated	ENSG00000173273	TNKS	-0.0541912326834646	0.572932063985665	Non-DEG	UpStream	20637	S-WS	.
HERVH	HERVH_10q23.31a	10	89284720	89290887	1.63034564954802	0.0142914041770157	UpRegulated	ENSG00000119917	IFIT3	0.322435188465789	0.572194785944275	Non-DEG	DownStream	37007	S-WS	.
HERVH	HERVH_12q12	12	44450052	44456067	3.55377500224661	0.0436385174735468	UpRegulated	ENSG00000139173	TMEM117	-0.184265250065424	0.5721751099149	Non-DEG	UpStream	60290	S-WS	.
HML6	HML6_3p25.1	3	14225058	14230262	1.681243637719	0.00446411477599857	UpRegulated	ENSG00000170860	LSM3	-0.148263208175628	0.57185989333964	Non-DEG	UpStream	23939	S-C	.
ERVLB4	ERVLB4_9q22.2b	9	90916564	90918042	1.6669511574202	0.0233283612863371	UpRegulated	ENSG00000165025	SYK	0.0914083833446427	0.57183682582863	Non-DEG	UpStream	18015	WS-C	.
HERVH	HERVH_5p12c	5	43786495	43791592	5.64394834298629	1.24197269708924e-05	UpRegulated	ENSG00000112992	NNT	0.11256217050387	0.570577004529506	Non-DEG	UpStream	79090	S-C	.
HERVL40	HERVL40_15q21.3	15	57013977	57017165	1.03636974929084	0.00247726613965907	UpRegulated	ENSG00000260689	HNRNPA3P11	0.933303519022094	0.570495323260608	Non-DEG	DownStream	229795	WS-C	.
ERVLE	ERVLE_2q12.1c	2	102737932	102739320	1.34242141578592	0.0379421292758692	UpRegulated	ENSG00000277527	.	0.893160520009231	0.569133862821675	Non-DEG	DownStream	134019	WS-C	.
HUERSP3B	HUERSP3B_9p13.3a	9	35186447	35191289	2.01474862891222	0.0102259008490363	UpRegulated	ENSG00000215198	.	0.789471686986958	0.568624915090049	Non-DEG	UpStream	37263	WS-C	.
HUERSP3B	HUERSP3B_9p13.3b	9	35191709	35195348	2.46534057870652	0.00500963644884417	UpRegulated	ENSG00000215198	.	0.789471686986958	0.568624915090049	Non-DEG	UpStream	42525	WS-C	.
HERV9	HERV9_8p11.21	8	42559708	42568450	4.64550774125027	0.00644546193400272	UpRegulated	ENSG00000176209	SMIM19	-0.108809745627188	0.566763664734161	Non-DEG	UpStream	4515	S-C	.
ERV316A3	ERV316A3_9q31.1c	9	104169981	104172285	1.79705313699509	0.0424634856530831	UpRegulated	ENSG00000136824	SMC2	0.214087956497253	0.56624053902487	Non-DEG	UpStream	28564	S-C	.
MER41	MER41_9q31.1c	9	104077222	104084950	2.68082461565082	0.0116509947019911	UpRegulated	ENSG00000136824	SMC2	0.214087956497253	0.56624053902487	Non-DEG	DownStream	9310	S-C	.
HUERSP3	HUERSP3_19p12a	19	21679909	21684063	5.57978952590659	0.0012359169410788	UpRegulated	ENSG00000268433	MTDHP3	0.258322243491094	0.565934960707849	Non-DEG	UpStream	1688	S-C	.
HUERSP3B	HUERSP3B_12q12	12	43699086	43705818	2.37992683414114	0.0335389028661919	UpRegulated	ENSG00000129317	PUS7L	0.137493549306132	0.565556318407172	Non-DEG	DownStream	13175	S-C	.
HERVL	HERVL_11q24.2d	11	125028850	125035326	1.10267238497934	0.0482456076237549	UpRegulated	ENSG00000165478	HEPACAM	1.07101197880173	0.565504536169652	Non-DEG	UpStream	92438	WS-C	.
ERVLE	ERVLE_12q24.32	12	127893138	127894182	3.64474002205392	0.0258117276342174	UpRegulated	ENSG00000255757	LOC100419932	1.68739515311712	0.565296545127115	Non-DEG	UpStream	15622	S-C	.
HUERSP1	HUERSP1_2q31.1b	2	172530367	172531578	1.14060505355419	0.00423866755586009	UpRegulated	ENSG00000091409	ITGA6	0.164580046703664	0.564679543339753	Non-DEG	UpStream	24085	WS-C	.
MER41	MER41_2q31.1a	2	172536236	172536781	1.32209653984143	0.00222109400779615	UpRegulated	ENSG00000091409	ITGA6	0.164580046703664	0.564679543339753	Non-DEG	UpStream	29954	WS-C	.
HML5	HML5_2q31.1b	2	172513063	172519738	1.26452873822769	0.00196409872469404	UpRegulated	ENSG00000091409	ITGA6	0.164580046703664	0.564679543339753	Non-DEG	UpStream	6781	WS-C	.
MER61	MER61_2q31.1c	2	172544914	172547572	1.312721637643	0.000871427167747001	UpRegulated	ENSG00000091409	ITGA6	0.164580046703664	0.564679543339753	Non-DEG	UpStream	38632	WS-C	.
MER61	MER61_2q31.1b	2	172537081	172542095	1.30026581890219	0.000842750394827631	UpRegulated	ENSG00000091409	ITGA6	0.164580046703664	0.564679543339753	Non-DEG	UpStream	30799	WS-C	.
PABLB	PABLB_2q31.1	2	172520800	172524411	1.4165585596269	0.000391142904876578	UpRegulated	ENSG00000091409	ITGA6	0.164580046703664	0.564679543339753	Non-DEG	UpStream	14518	WS-C	.
HERVL	HERVL_18q22.2b	18	70891022	70891600	3.05571018925451	0.0213470028210949	UpRegulated	ENSG00000263417	GTSCR1	0.317580640201306	0.563669132919644	Non-DEG	UpStream	240278	S-C	.
ERVLE	ERVLE_18q22.2b	18	70982230	70984417	3.71662365212484	0.0128714938774206	UpRegulated	ENSG00000263417	GTSCR1	0.317580640201306	0.563669132919644	Non-DEG	UpStream	331486	S-C	.
ERVLE	ERVLE_8p22f	8	17419248	17421351	3.74306055260354	0.0136890930986466	UpRegulated	ENSG00000003987	MTMR7	0.333186716260743	0.563577034928156	Non-DEG	UpStream	5720	S-C	.
PABLA	PABLA_1q31.1	1	187002870	187010252	3.23466894865672	0.0113979253668759	UpRegulated	ENSG00000116711	PLA2G4A	-0.138222120371364	0.562071389654784	Non-DEG	UpStream	13889	S-C	.
HERVIP10F	HERVIP10F_6p25.1	6	4383883	4389648	2.6991943443546	0.00294331312966733	UpRegulated	ENSG00000201185	RNA5SP202	-0.613228752797208	0.562024550014585	Non-DEG	DownStream	38315	S-C	.
ERVLE	ERVLE_Xq25	X	123740784	123748574	4.2246928548077	0.00304587497443937	UpRegulated	ENSG00000125676	THOC2	-0.0695118894950737	0.561901295819231	Non-DEG	UpStream	7728	S-C	.
HML3	HML3_1p36.13a	1	16102814	16108812	4.64358119040478	0.00631120729547736	UpRegulated	ENSG00000142627	EPHA2	-0.250966326051682	0.561723029554249	Non-DEG	DownStream	15525	S-C	.
HML5	HML5_Xq11.2a	X	64781222	64786832	2.36464150690973	0.0036548079124729	UpRegulated	ENSG00000126970	ZC4H2	0.126067134750133	0.561349263459935	Non-DEG	DownStream	128970	S-C	.
HERVL	HERVL_Xq11.2c	X	64737241	64743851	3.55081490417528	0.0016684300933439	UpRegulated	ENSG00000126970	ZC4H2	0.126067134750133	0.561349263459935	Non-DEG	DownStream	171951	S-C	.
HERVFH21	HERVFH21_Xq11.2b	X	64848467	64851088	2.64350448808267	0.000633765772248044	UpRegulated	ENSG00000126970	ZC4H2	0.126067134750133	0.561349263459935	Non-DEG	DownStream	64714	S-C	.
HERVFH21	HERVFH21_Xq11.2a	X	64842515	64848198	2.83617472723457	0.000341768681120858	UpRegulated	ENSG00000126970	ZC4H2	0.126067134750133	0.561349263459935	Non-DEG	DownStream	67604	S-C	.
HARLEQUIN	HARLEQUIN_7q32.1b	7	129583380	129586675	1.43119104525062	0.00423379302725268	UpRegulated	ENSG00000240204	SMKR1	-0.259653316753161	0.561334578772724	Non-DEG	UpStream	70448	S-C	.
HARLEQUIN	HARLEQUIN_7q32.1a	7	129578164	129583087	2.2993469032433	0.00166517127709437	UpRegulated	ENSG00000240204	SMKR1	-0.259653316753161	0.561334578772724	Non-DEG	UpStream	65232	S-C	.
ERVLE	ERVLE_2q32.3f	2	195942581	195945121	3.33987760914571	0.00753847066475989	UpRegulated	ENSG00000196950	SLC39A10	-0.111790261146814	0.561275200185588	Non-DEG	UpStream	204879	S-C	.
HERVH	HERVH_2p16.3a	2	47582656	47591646	2.81707540024797	0.000861451219907901	UpRegulated	ENSG00000230979	RPL18AP6	-0.219220245471893	0.561233668066055	Non-DEG	DownStream	99070	S-C	.
HERVH	HERVH_2p13.3c	2	71086360	71090997	4.82103151610935	0.00351360514474551	UpRegulated	ENSG00000124357	NAGK	0.153740250766216	0.560077255283301	Non-DEG	UpStream	6555	S-WS	.
ERVLB4	ERVLB4_18q12.3b	18	44209923	44214001	3.06929125353191	0.0380632917067533	UpRegulated	ENSG00000267573	KRT8P5	-0.493040384595982	0.559851399424373	Non-DEG	DownStream	106799	S-C	.
HERVH	HERVH_10q25.1a	10	105727637	105733785	5.28901246812834	0.000141527688311736	UpRegulated	ENSG00000213260	.	0.268641971200364	0.559292362593436	Non-DEG	UpStream	40586	S-C	.
HERVL	HERVL_12q12a	12	38423264	38426005	3.62946140177793	0.0276938804773549	UpRegulated	ENSG00000175548	ALG10B	0.127124326894582	0.559243847749286	Non-DEG	UpStream	93536	S-C	.
ERVLE	ERVLE_6p22.3a	6	15715519	15717678	4.00767724682947	0.0124900556062077	UpRegulated	ENSG00000214027	.	0.38657334869335	0.558270139924814	Non-DEG	DownStream	217104	S-C	.
ERV316A3	ERV316A3_17q21.32	17	49273848	49279406	2.74997412625844	0.00163208819331318	UpRegulated	ENSG00000177369	FLJ40194	-0.195139676100198	0.558232507570705	Non-DEG	UpStream	15186	S-C	.
HERVE	HERVE_1p36.12	1	20154110	20160610	1.55847538366524	0.0200264951827523	UpRegulated	ENSG00000187980	PLA2G2C	0.347924802225927	0.557944808988347	Non-DEG	DownStream	643	WS-C	.
ERVLB4	ERVLB4_Xq26.2a	X	131906090	131909121	1.88343766113438	0.0476703923058837	UpRegulated	ENSG00000213468	FIRRE	0.173135312349948	0.55666435487523	Non-DEG	UpStream	75447	S-C	.
HERVH48	HERVH48_Xq26.2	X	131850943	131852494	2.80000990690432	0.0408983394205151	UpRegulated	ENSG00000213468	FIRRE	0.173135312349948	0.55666435487523	Non-DEG	UpStream	20300	S-C	.
ERVLE	ERVLE_Xq26.2a	X	131660939	131663952	2.70502978244791	0.0310858750482662	UpRegulated	ENSG00000213468	FIRRE	0.173135312349948	0.55666435487523	Non-DEG	DownStream	27578	S-C	.
HERVW	HERVW_Xq26.2	X	131929251	131933044	3.86937560049355	0.00210861628634993	UpRegulated	ENSG00000213468	FIRRE	0.173135312349948	0.55666435487523	Non-DEG	UpStream	98608	S-C	.
ERVLB4	ERVLB4_21q21.1a	21	17870787	17875770	2.1630887544649	9.11979595934738e-05	UpRegulated	ENSG00000154642	C21orf91	0.10011276179251	0.555954720744545	Non-DEG	UpStream	51401	WS-C	.
ERVLE	ERVLE_21q21.1d	21	17858749	17862749	1.735586131243	0.00324346467421531	UpRegulated	ENSG00000154642	C21orf91	0.10011276179251	0.555954720744545	Non-DEG	UpStream	39363	WS-C	.
ERVL	ERVL_21q21.1a	21	17869475	17870791	2.40406374169667	0.000336891205460608	UpRegulated	ENSG00000154642	C21orf91	0.10011276179251	0.555954720744545	Non-DEG	UpStream	50089	WS-C	.
HERVEA	HERVEA_10q23.1	10	84108445	84117193	3.86135789741897	0.0147033820044698	UpRegulated	ENSG00000271933	.	-0.368240971521604	0.555666927883858	Non-DEG	DownStream	21227	S-C	.
HERVIP10FH	HERVIP10FH_10q23.1	10	84118548	84126791	4.19594243617391	0.0040486813085365	UpRegulated	ENSG00000271933	.	-0.368240971521604	0.555666927883858	Non-DEG	DownStream	11629	S-C	.
HERVH	HERVH_9q33.2a	9	121790002	121796769	2.10111484772701	0.0414665184940989	UpRegulated	ENSG00000136848	DAB2IP	0.323630310896902	0.555492225559926	Non-DEG	UpStream	4472	S-WS	.
ERVLE	ERVLE_10p12.1a	10	28005750	28007544	3.63150533734513	0.00733682218205106	UpRegulated	ENSG00000150054	MPP7	0.0884144918912209	0.554557657773267	Non-DEG	DownStream	43449	S-C	.
HERVH	HERVH_18q12.2a	18	35216028	35222512	3.74420368146478	0.0225411058971925	UpRegulated	ENSG00000274400	.	-0.23357746011001	0.554166088233414	Non-DEG	UpStream	70611	S-WS	.
HERVH	HERVH_10q24.1	10	96733005	96736618	3.28131486446685	0.0258117276342174	UpRegulated	ENSG00000155629	PIK3AP1	-0.167979079076962	0.553498109708504	Non-DEG	UpStream	12491	S-C	.
ERV316A3	ERV316A3_10p11.21a	10	35223108	35224381	2.31308412712947	0.0281490429144893	UpRegulated	ENSG00000095794	CREM	-0.0953050340592625	0.553381134106618	Non-DEG	UpStream	10150	S-C	.
ERV316A3	ERV316A3_7q21.11d	7	80519439	80526809	4.06065294235958	0.00269889003269366	UpRegulated	ENSG00000229436	.	-0.578920467455386	0.552926220654091	Non-DEG	DownStream	135522	S-C	.
ERVLE	ERVLE_2q36.3a	2	226226071	226231862	2.26170991937711	0.037756025667308	UpRegulated	ENSG00000235070	.	0.74698225191223	0.550787457694955	Non-DEG	UpStream	40700	S-WS	.
ERVLB4	ERVLB4_1q42.2	1	233875154	233877864	4.02396096394015	0.00524568154639705	UpRegulated	ENSG00000183780	SLC35F3	0.301642694701206	0.550003944823433	Non-DEG	DownStream	27069	S-C	.
HERVL40	HERVL40_22q13.2	22	41814715	41818857	1.10126470713618	0.00703514406404015	UpRegulated	ENSG00000184068	.	-0.249122861639655	0.549800875437528	Non-DEG	DownStream	12358	WS-C	.
MER41	MER41_17q23.3a	17	64421422	64424385	3.14757964701051	0.00580262794673515	UpRegulated	ENSG00000261371	PECAM1	0.10302284976765	0.54966425838624	Non-DEG	UpStream	7646	S-C	.
MER41	MER41_17q23.3b	17	64424386	64432048	2.82385770687492	0.00515580158975248	UpRegulated	ENSG00000261371	PECAM1	0.10302284976765	0.54966425838624	Non-DEG	UpStream	10610	S-C	.
PABLB	PABLB_4q25	4	107733279	107741538	2.67606910524971	0.0452175007357818	UpRegulated	ENSG00000138801	PAPSS1	-0.113361764815907	0.547986723863589	Non-DEG	UpStream	12827	S-WS	.
HERVL40	HERVL40_5q14.3d	5	88706408	88709520	1.62144347428192	0.0338176156028112	UpRegulated	ENSG00000081189	MEF2C	0.162744860883841	0.547916556847611	Non-DEG	DownStream	7597	S-C	.
ERVLB4	ERVLB4_5q14.3e	5	89104385	89106374	2.12221619282218	0.00147664352180458	UpRegulated	ENSG00000081189	MEF2C	0.162744860883841	0.547916556847611	Non-DEG	UpStream	200128	S-C	.
ERV316A3	ERV316A3_2q14.1a	2	112455599	112459611	3.66632063083687	0.0219173148565095	UpRegulated	ENSG00000169629	RGPD8	0.131919715949129	0.54732704877671	Non-DEG	UpStream	21111	S-C	.
HARLEQUIN	HARLEQUIN_2q14.1	2	112347167	112354003	1.58757279804428	0.00874209984698505	UpRegulated	ENSG00000169629	RGPD8	0.131919715949129	0.54732704877671	Non-DEG	DownStream	16089	S-C	.
ERV316A3	ERV316A3_2p16.3a	2	49376197	49378507	3.45469551594501	0.0473055997481099	UpRegulated	ENSG00000282828	.	0.312184170584796	0.546934036441117	Non-DEG	DownStream	184891	S-C	.
ERVLE	ERVLE_2p16.3e	2	49856316	49859036	4.28340213579153	0.0189519102900921	UpRegulated	ENSG00000282828	.	0.312184170584796	0.546934036441117	Non-DEG	UpStream	261194	S-C	.
HERVL	HERVL_2p16.3a	2	49542610	49549244	4.50404873739211	0.00334086452634653	UpRegulated	ENSG00000282828	.	0.312184170584796	0.546934036441117	Non-DEG	DownStream	14154	S-C	.
ERVLE	ERVLE_2p16.3d	2	49828053	49831152	4.74201680661126	0.00267903396070931	UpRegulated	ENSG00000282828	.	0.312184170584796	0.546934036441117	Non-DEG	UpStream	232931	S-C	.
HERVS71	HERVS71_7p14.3	7	29636372	29646401	1.49706715063142	0.000339581976861171	UpRegulated	ENSG00000223437	TMSB4XP3	1.35476206484435	0.54690478176418	Non-DEG	UpStream	10389	WS-C	.
ERVLE	ERVLE_21q21.1h	21	19826374	19828652	4.260961014809	0.0118859817254917	UpRegulated	ENSG00000215353	.	1.80378603934731	0.546789034569582	Non-DEG	UpStream	66246	S-C	.
ERVLE	ERVLE_6q14.1m	6	83199292	83202847	1.41836847599907	0.0324761201684975	UpRegulated	ENSG00000065833	ME1	0.193278093542133	0.545922830424407	Non-DEG	DownStream	7542	WS-C	.
ERV316A3	ERV316A3_5q14.3g	5	89487892	89495921	2.39579663834452	0.00625414722129868	UpRegulated	ENSG00000250437	.	0.83510732090922	0.545728449611606	Non-DEG	DownStream	85288	S-C	.
HERVH	HERVH_1p31.1b	1	70588437	70593991	4.98867902913038	0.00527159783103805	UpRegulated	ENSG00000237033	CASP3P1	1.50403643722301	0.545360238863018	Non-DEG	DownStream	66666	S-WS	.
MER41	MER41_4p15.2	4	22373540	22382732	1.57090456833397	0.0361050505905923	UpRegulated	ENSG00000244538	.	-0.409527683728992	0.542725701613823	Non-DEG	DownStream	211464	S-WS	.
ERVLB4	ERVLB4_10q23.31a	10	89872757	89875690	2.57402413346952	0.0310023387607719	UpRegulated	ENSG00000232229	LINC00865	-0.202101238126194	0.542028942565677	Non-DEG	UpStream	31896	S-C	.
HERVW	HERVW_2q13	2	112039346	112044989	1.28344471171029	0.00798953399473502	UpRegulated	ENSG00000153214	TMEM87B	-0.0703011549011029	0.541903482993011	Non-DEG	DownStream	10234	S-C	.
MER4	MER4_3p21.31b	3	50309485	50310263	1.19118300911965	0.00813945080609715	UpRegulated	ENSG00000068001	HYAL2	0.100375578384578	0.541873706935871	Non-DEG	DownStream	7527	S-C	.
MER34B	MER34B_22q13.31	22	44852585	44854182	1.71466226831973	0.013848308404566	UpRegulated	ENSG00000186654	PRR5	-0.155061523557538	0.541087701189708	Non-DEG	UpStream	114904	S-C	.
HERVH	HERVH_7p21.1c	7	20546709	20551693	3.72553710852476	0.0206332285415583	UpRegulated	ENSG00000105855	ITGB8	0.203420603559674	0.540485122374238	Non-DEG	UpStream	130955	S-C	.
HERVH	HERVH_3q26.1c	3	162712460	162718258	3.69165461502868	0.0150094497805518	UpRegulated	ENSG00000241168	.	1.41954226450192	0.539744171534433	Non-DEG	DownStream	308138	WS-C	.
HERVL	HERVL_14q21.1d	14	41233921	41240418	3.31976763229873	0.0406024583841414	UpRegulated	ENSG00000251363	.	0.649827579484648	0.538550546456675	Non-DEG	UpStream	258044	S-WS	.
ERVLE	ERVLE_6p21.1a	6	42907134	42908768	3.38692314339563	0.0273016073015059	UpRegulated	ENSG00000221821	C6orf226	-0.143835597727582	0.538544575162793	Non-DEG	UpStream	16318	S-C	.
HML2	HML2_6p21.1	6	42893671	42903629	2.81105675889858	0.0039569625636617	UpRegulated	ENSG00000221821	C6orf226	-0.143835597727582	0.538544575162793	Non-DEG	UpStream	2855	S-C	.
HML3	HML3_19p12a	19	21338382	21345290	4.38179989839074	0.00816190262952812	UpRegulated	ENSG00000182141	ZNF708	-0.104100684612533	0.538056676856212	Non-DEG	UpStream	8957	S-C	.
HERV9	HERV9_5q23.2	5	126220748	126230219	3.6282163779756	0.00351152351993663	UpRegulated	ENSG00000155324	GRAMD2B	0.174887605810022	0.537586666359819	Non-DEG	DownStream	129913	S-C	.
HERVH	HERVH_4q22.1c	4	88152327	88155548	2.88111666453339	0.0175591522364471	UpRegulated	ENSG00000118762	PKD2	0.0702288604445777	0.537483415383185	Non-DEG	UpStream	74550	S-C	.
HERVH	HERVH_8q22.2	8	99943695	99949609	4.21422364046135	0.00364818845300804	UpRegulated	ENSG00000164919	COX6C	-0.15509035284257	0.537381056579733	Non-DEG	UpStream	49633	S-C	.
HERVI	HERVI_19p13.2	19	11880363	11883480	2.42006730820131	0.00668242842079802	UpRegulated	ENSG00000198429	ZNF69	-0.157457898647297	0.536602328443613	Non-DEG	DownStream	4304	S-C	.
ERV316A3	ERV316A3_1q44a	1	244003513	244010519	2.4018104951912	0.0348384989755087	UpRegulated	ENSG00000117020	AKT3	-0.127527518068188	0.536077138339309	Non-DEG	UpStream	152434	S-WS	.
HERVH	HERVH_8p11.23	8	38000669	38004122	3.06935505502077	0.0328935232124248	UpRegulated	ENSG00000187840	EIF4EBP1	-0.110400809797332	0.535278333628682	Non-DEG	DownStream	26219	S-C	.
MER4	MER4_8p11.23	8	38014366	38019343	3.79029015847426	0.0144094870049035	UpRegulated	ENSG00000187840	EIF4EBP1	-0.110400809797332	0.535278333628682	Non-DEG	DownStream	10998	S-C	.
HERVW	HERVW_2q31.1a	2	171560037	171562107	2.5376042721373	0.0236369399086854	UpRegulated	ENSG00000071967	CYBRD1	0.173996559885387	0.535123205931725	Non-DEG	UpStream	1904	S-C	.
HERVH	HERVH_6p21.2a	6	39121132	39122886	4.04503377208561	0.0332405083036721	UpRegulated	ENSG00000164626	KCNK5	-0.300937951544973	0.534567067925376	Non-DEG	DownStream	66087	S-WS	.
HERVH	HERVH_6p21.2b	6	39131513	39136520	3.4497563027331	0.026723909135097	UpRegulated	ENSG00000164626	KCNK5	-0.300937951544973	0.534567067925376	Non-DEG	DownStream	52453	S-WS	.
HERVL	HERVL_2p11.2b	2	88581793	88582614	1.08178293005804	0.0243710953850177	UpRegulated	ENSG00000225420	LOC101928371	-0.407009379651891	0.534429859422155	Non-DEG	UpStream	6183	S-C	.
HERVL	HERVL_10q23.33a	10	93228904	93235749	3.25640018190542	0.0319050056769433	UpRegulated	ENSG00000213432	RPL17P34	-0.404213409065984	0.534086934856548	Non-DEG	DownStream	48255	S-C	.
HERVH	HERVH_21q22.3	21	42800847	42806578	2.66364814446941	0.00197505507215041	UpRegulated	ENSG00000225218	.	0.252375048970435	0.533805210115296	Non-DEG	DownStream	24462	S-WS	.
HUERSP1	HUERSP1_7p13	7	43826611	43832906	1.47399849135699	0.0449607966219695	UpRegulated	ENSG00000062582	MRPS24	-0.240702106750497	0.533679561743951	Non-DEG	DownStream	33652	S-WS	.
ERVLB4	ERVLB4_1p31.1g	1	84027914	84034931	4.54773082141867	0.0384676755615006	UpRegulated	ENSG00000271576	.	-0.259783013799699	0.533340339372658	Non-DEG	DownStream	41400	S-WS	.
HERVL	HERVL_3q13.11d	3	105601061	105607582	4.28069106933852	0.0281977625583681	UpRegulated	ENSG00000114423	CBLB	-0.20961495065843	0.533080756570808	Non-DEG	DownStream	47879	S-WS	.
HERVH48	HERVH48_6q25.1	6	150098242	150101075	4.45168679846212	0.0227343247556588	UpRegulated	ENSG00000198729	PPP1R14C	0.314371090147818	0.532972531644407	Non-DEG	DownStream	42001	S-C	.
ERV316A3	ERV316A3_6q25.1h	6	150067168	150068131	3.06092088503527	0.0215825073944573	UpRegulated	ENSG00000198729	PPP1R14C	0.314371090147818	0.532972531644407	Non-DEG	DownStream	74945	S-C	.
ERV316A3	ERV316A3_2q31.3a	2	180009041	180011335	2.7596052377683	0.0434876711423613	UpRegulated	ENSG00000270289	.	2.03030823607026	0.528614995334984	Non-DEG	DownStream	461802	S-C	.
HML1	HML1_2q31.3a	2	180056513	180057669	3.46924117791211	0.0366579902732651	UpRegulated	ENSG00000270289	.	2.03030823607026	0.528614995334984	Non-DEG	DownStream	415468	S-C	.
ERV316A3	ERV316A3_2q31.3c	2	180349279	180351665	3.73008504382403	0.0333113636037817	UpRegulated	ENSG00000270289	.	2.03030823607026	0.528614995334984	Non-DEG	DownStream	121472	S-C	.
HERVW	HERVW_2q31.3a	2	180057712	180060299	3.44379274053627	0.0293995556490616	UpRegulated	ENSG00000270289	.	2.03030823607026	0.528614995334984	Non-DEG	DownStream	412838	S-C	.
HML1	HML1_2q31.3b	2	180060300	180061494	3.69445507724647	0.0263008635595354	UpRegulated	ENSG00000270289	.	2.03030823607026	0.528614995334984	Non-DEG	DownStream	411643	S-C	.
ERV316A3	ERV316A3_2q31.3d	2	180442409	180447600	3.68947607738299	0.0221219146502309	UpRegulated	ENSG00000270289	.	2.03030823607026	0.528614995334984	Non-DEG	DownStream	25537	S-C	.
ERV316A3	ERV316A3_2q31.3b	2	180011383	180014127	3.71744068967921	0.0156217380137623	UpRegulated	ENSG00000270289	.	2.03030823607026	0.528614995334984	Non-DEG	DownStream	459010	S-C	.
ERVLE	ERVLE_2q31.3a	2	180223296	180228654	4.33239143849714	0.00733155419026144	UpRegulated	ENSG00000270289	.	2.03030823607026	0.528614995334984	Non-DEG	DownStream	244483	S-C	.
HERVW	HERVW_2q31.3b	2	180231677	180239319	5.90115299472192	0.000437523554432335	UpRegulated	ENSG00000270289	.	2.03030823607026	0.528614995334984	Non-DEG	DownStream	233818	S-C	.
HML3	HML3_16p11.2a	16	31539720	31543400	4.40211509880018	0.0215722118379677	UpRegulated	ENSG00000169877	AHSP	-0.258510359415827	0.528151392018291	Non-DEG	UpStream	10917	S-C	.
ERVLE	ERVLE_8p22d	8	16436942	16438382	3.3735886718535	0.0326966483221277	UpRegulated	ENSG00000253184	.	0.876482738169868	0.527770299564083	Non-DEG	DownStream	165873	S-C	.
HERVH	HERVH_8q23.3b	8	113510132	113515376	3.87391123666703	0.0493871044705842	UpRegulated	ENSG00000253207	.	1.47019950723393	0.527507349807893	Non-DEG	DownStream	84934	WS-C	.
MER4B	MER4B_11q22.3a	11	104972403	104975175	1.08787833156727	0.0487156284775503	UpRegulated	ENSG00000196954	CASP4	-0.143054437471137	0.526778226963512	Non-DEG	UpStream	2967	S-C	.
HERVH	HERVH_6p21.2b	6	39131513	39136520	2.8521304505743	0.0232106634500213	UpRegulated	ENSG00000112167	SAYSD1	-0.100474285480744	0.526067189069946	Non-DEG	UpStream	16324	S-C	.
HERVL	HERVL_1p13.2c	1	115005286	115011033	3.88379707254235	0.00798953399473502	UpRegulated	ENSG00000134200	TSHB	0.888190199592196	0.525408321502398	Non-DEG	DownStream	18791	S-C	.
HERVIP10F	HERVIP10F_1q25.1	1	173688627	173692249	3.03311632351199	0.00858274706451977	UpRegulated	ENSG00000076321	KLHL20	-0.100263229859573	0.52459071148066	Non-DEG	DownStream	22692	S-C	.
MER4	MER4_1q25.1c	1	173681140	173682684	3.77688445496604	0.00854683682359223	UpRegulated	ENSG00000076321	KLHL20	-0.100263229859573	0.52459071148066	Non-DEG	DownStream	32257	S-C	.
HML3	HML3_7p11.2c	7	56316940	56322781	3.83235151421716	0.0427260021964311	UpRegulated	ENSG00000203462	.	1.29872492852108	0.524146936688256	Non-DEG	DownStream	23	S-C	.
HARLEQUIN	HARLEQUIN_7q32.1a	7	129578164	129583087	1.79345056467313	0.0308534553864342	UpRegulated	ENSG00000240204	SMKR1	-0.303999951606455	0.523241668866367	Non-DEG	UpStream	65232	S-WS	.
ERV316A3	ERV316A3_4q27c	4	122118840	122120793	4.3599364210406	0.00854683682359223	UpRegulated	ENSG00000138688	BLTP1	-0.131029531803488	0.522614652491354	Non-DEG	DownStream	31540	S-C	.
HUERSP1	HUERSP1_4q23	4	98155789	98164542	2.04738286723282	0.00248577717617678	UpRegulated	ENSG00000214559	.	0.397057687192634	0.522506950030471	Non-DEG	DownStream	87146	S-C	.
HML3	HML3_7p11.2b	7	56144893	56153451	3.56200635932789	0.0237343450664793	UpRegulated	ENSG00000185290	NUPR2	0.802864684509084	0.522406539156187	Non-DEG	UpStream	28493	S-C	.
MER61	MER61_Xp11.4	X	38725936	38731071	4.96640190491062	0.00753156221034627	UpRegulated	ENSG00000235806	.	-0.494422965009159	0.521836539724958	Non-DEG	DownStream	39260	S-C	.
HERVH	HERVH_11q13.2a	11	66573597	66576956	3.76157808697881	0.0084307565524421	UpRegulated	ENSG00000174080	CTSF	-0.206025386286216	0.521488791219445	Non-DEG	UpStream	4756	S-C	.
ERVLE	ERVLE_6p22.1a	6	27128640	27129713	1.19029596663382	0.00506786781333272	UpRegulated	ENSG00000272468	.	-0.214527188029977	0.521158265446161	Non-DEG	UpStream	5419	WS-C	.
ERV316A3	ERV316A3_5q11.2g	5	55068803	55071639	2.96660124585268	0.0248593130350425	UpRegulated	ENSG00000249454	GZMAP1	0.344110851604504	0.520883282443355	Non-DEG	DownStream	1376	S-C	.
ERVLB4	ERVLB4_22q11.22b	22	22687579	22689195	1.99769005056092	0.037985881919732	UpRegulated	ENSG00000211659	IGLV3-25	0.512277904690384	0.52031437780547	Non-DEG	UpStream	308	S-C	.
ERVL	ERVL_15q25.2	15	82872821	82873752	1.97924272414128	0.0149249619172743	UpRegulated	ENSG00000156232	WHAMM	-0.0709080943927078	0.52031437780547	Non-DEG	UpStream	36713	S-C	.
ERV316A3	ERV316A3_6q25.1c	6	149425042	149429091	1.81309906661275	0.00200302528915812	UpRegulated	ENSG00000055208	TAB2	0.0776843353948933	0.519716882763033	Non-DEG	UpStream	13429	S-C	.
HML3	HML3_2p16.3	2	48384541	48390655	1.48951412376928	0.00475700135106403	UpRegulated	ENSG00000272663	.	0.318473205554811	0.519521696203381	Non-DEG	DownStream	49388	S-C	.
HML3	HML3_1q32.1a	1	205776764	205778085	2.79064818546061	0.0177993751934926	UpRegulated	ENSG00000133065	SLC41A1	0.149018489897627	0.51931924249829	Non-DEG	DownStream	11008	S-C	.
LTR25	LTR25_19q13.43	19	57561304	57567399	2.58639479516599	0.00606701215731456	UpRegulated	ENSG00000251369	ZNF550	0.156773017522559	0.51931924249829	Non-DEG	UpStream	1441	S-C	.
PABLA	PABLA_1p31.1	1	70921278	70924729	3.44068831367937	0.00350671246108174	UpRegulated	ENSG00000235782	.	0.501950081398562	0.519090862784316	Non-DEG	DownStream	22650	S-C	.
HERVIP10FH	HERVIP10FH_20q13.12	20	47520090	47521780	1.59040302926094	0.000296132811977134	UpRegulated	ENSG00000229853	.	-0.599773787093688	0.518781475160653	Non-DEG	DownStream	108486	WS-C	.
ERVLE	ERVLE_11q22.3g	11	107954623	107956036	1.10744989787739	0.0496042514950157	UpRegulated	ENSG00000166266	CUL5	-0.0928967281357394	0.517878625237777	Non-DEG	DownStream	52697	S-C	.
HERVW	HERVW_11q22.3	11	107981085	107983117	2.62376840920988	0.0128443941351686	UpRegulated	ENSG00000166266	CUL5	-0.0928967281357394	0.517878625237777	Non-DEG	DownStream	25616	S-C	.
ERVLE	ERVLE_11q22.3h	11	107973286	107974465	2.78334011659744	0.00571993092052788	UpRegulated	ENSG00000166266	CUL5	-0.0928967281357394	0.517878625237777	Non-DEG	DownStream	34268	S-C	.
HERVL	HERVL_11q22.3d	11	107977838	107986311	2.48391599528315	0.000772650506104471	UpRegulated	ENSG00000166266	CUL5	-0.0928967281357394	0.517878625237777	Non-DEG	DownStream	22422	S-C	.
ERVLE	ERVLE_8q24.3i	8	143911304	143912821	1.28872066265326	0.00152268738989152	UpRegulated	ENSG00000178209	PLEC	0.138285308674307	0.516593799607562	Non-DEG	DownStream	2326	WS-C	.
HERVH	HERVH_3p21.31f	3	48723255	48730147	3.40505595005158	0.0022510724945106	UpRegulated	ENSG00000213672	NCKIPSD	0.1322808605477	0.516480837290938	Non-DEG	UpStream	36891	S-C	.
ERVLB4	ERVLB4_8q23.1a	8	106401052	106405396	1.35135037580128	0.0209316082181304	UpRegulated	ENSG00000253582	.	0.215945712184347	0.516041500156817	Non-DEG	DownStream	115078	S-C	.
HERVFC2	HERVFC2_Xq21.33	X	97841482	97849424	4.23829130195871	0.00165039227973009	UpRegulated	ENSG00000236256	DIAPH2-AS1	-0.436440779764451	0.513731964112513	Non-DEG	UpStream	198893	S-C	.
HERVH	HERVH_4q22.3b	4	94382925	94389260	4.34191500230869	0.00917832865853316	UpRegulated	ENSG00000163110	PDLIM5	0.0718665092118918	0.513679596772288	Non-DEG	DownStream	62597	S-WS	.
ERVLB4	ERVLB4_1q41a	1	217310053	217316028	4.7230745641249	0.00430125118086343	UpRegulated	ENSG00000092978	GPATCH2	0.134480617230172	0.51334485515857	Non-DEG	DownStream	110964	S-C	.
ERVLE	ERVLE_1q41f	1	217233383	217237669	4.86310767949354	0.00406248499336979	UpRegulated	ENSG00000092978	GPATCH2	0.134480617230172	0.51334485515857	Non-DEG	DownStream	189323	S-C	.
HERVL40	HERVL40_20p13	20	2672035	2679386	4.13995835130682	0.00303116285732843	UpRegulated	ENSG00000088881	EBF4	0.341138278300794	0.512340868546095	Non-DEG	DownStream	13492	S-C	.
HERVK11	HERVK11_19p12b	19	23847319	23857439	1.74377307972467	0.0354239496531442	UpRegulated	ENSG00000213967	ZNF726	-0.233851489627606	0.512069777220279	Non-DEG	DownStream	57437	S-WS	.
HML5	HML5_19p12e	19	23882529	23886869	4.13671660348887	0.00479222459850407	UpRegulated	ENSG00000213967	ZNF726	-0.233851489627606	0.512069777220279	Non-DEG	DownStream	28007	S-WS	.
ERV316A3	ERV316A3_15q21.2a	15	49650523	49652924	1.52726862945947	0.00284167366854699	UpRegulated	ENSG00000166262	FAM227B	0.213492152433367	0.512025983290554	Non-DEG	UpStream	29592	WS-C	.
HERVH	HERVH_3q25.2a	3	152597016	152603153	2.77587599774328	0.00435423239076819	UpRegulated	ENSG00000243305	.	-0.369009570105514	0.511481408966791	Non-DEG	UpStream	100203	S-C	.
ERV316A3	ERV316A3_5q34b	5	168605545	168606894	3.44588767087584	0.0412772862505193	UpRegulated	ENSG00000120137	PANK3	-0.0789735706513084	0.510193205353031	Non-DEG	UpStream	25945	S-C	.
HERVIP10F	HERVIP10F_5p12c	5	43333456	43336643	3.68295769980882	0.00757702645789403	UpRegulated	ENSG00000112972	HMGCS1	0.11658854909486	0.509537286030642	Non-DEG	UpStream	19944	S-C	.
HERVH	HERVH_5p12a	5	43320823	43322830	4.05463031981487	0.0069134943229164	UpRegulated	ENSG00000112972	HMGCS1	0.11658854909486	0.509537286030642	Non-DEG	UpStream	7311	S-C	.
HERVH	HERVH_5p12b	5	43329037	43333455	3.57233259673929	0.00353286801317518	UpRegulated	ENSG00000112972	HMGCS1	0.11658854909486	0.509537286030642	Non-DEG	UpStream	15525	S-C	.
HERVIP10F	HERVIP10F_5p12a	5	43315211	43319940	4.20478921247894	0.00141683596435962	UpRegulated	ENSG00000112972	HMGCS1	0.11658854909486	0.509537286030642	Non-DEG	UpStream	1699	S-C	.
PABLA	PABLA_Xq23	X	111555934	111561679	3.95985319861953	0.0148366820835877	UpRegulated	ENSG00000229939	.	-0.706355227751713	0.508496048711075	Non-DEG	DownStream	57129	S-C	.
HERVH	HERVH_Xq23b	X	111543807	111549673	4.25610971657624	0.0142983995882757	UpRegulated	ENSG00000229939	.	-0.706355227751713	0.508496048711075	Non-DEG	DownStream	69135	S-C	.
HARLEQUIN	HARLEQUIN_9q21.33	9	86361186	86367515	2.82322590638614	0.0191142904379068	UpRegulated	ENSG00000083223	TUT7	-0.0952946156038017	0.507531557935098	Non-DEG	UpStream	6732	S-C	.
HERVH	HERVH_8q21.13c	8	81914411	81919891	2.76775156099008	0.0463111727443838	UpRegulated	ENSG00000104497	SNX16	-0.0923088720568573	0.507490106818388	Non-DEG	UpStream	71545	S-C	.
ERV316A3	ERV316A3_8q21.13i	8	81896635	81897855	3.66800719867579	0.017183093911938	UpRegulated	ENSG00000104497	SNX16	-0.0923088720568573	0.507490106818388	Non-DEG	UpStream	53769	S-C	.
HERVH	HERVH_8q21.13b	8	81898016	81903943	3.23810205922383	0.0102563169709875	UpRegulated	ENSG00000104497	SNX16	-0.0923088720568573	0.507490106818388	Non-DEG	UpStream	55150	S-C	.
HERV4	HERV4_8q21.13b	8	81843896	81849755	2.46255406107947	0.00168869578326176	UpRegulated	ENSG00000104497	SNX16	-0.0923088720568573	0.507490106818388	Non-DEG	UpStream	1030	S-C	.
HERVEA	HERVEA_5q35.3	5	179048516	179055098	2.68333609597282	0.0369006031200056	UpRegulated	ENSG00000234284	ZNF879	-0.127777566290743	0.507042089263488	Non-DEG	UpStream	13452	S-C	.
ERVLB4	ERVLB4_5q35.3b	5	179006598	179007490	3.37161453156423	0.0202580336426876	UpRegulated	ENSG00000234284	ZNF879	-0.127777566290743	0.507042089263488	Non-DEG	DownStream	16262	S-C	.
ERV316A3	ERV316A3_10q23.33	10	95232500	95234121	1.58768880473205	0.00510544716619317	UpRegulated	ENSG00000107438	PDLIM1	0.16302007242775	0.507042089263488	Non-DEG	DownStream	3451	S-C	.
HERVH	HERVH_3p22.3a	3	32067467	32076087	3.74702943731011	0.00025346762803602	UpRegulated	ENSG00000152642	GPD1L	-0.120365734839682	0.50620020614064	Non-DEG	DownStream	29602	S-C	.
HML2	HML2_22q11.23	22	23536062	23546900	2.56915710944768	0.0423728320290054	UpRegulated	ENSG00000225413	.	2.11703768149614	0.505945528533143	Non-DEG	UpStream	22460	S-C	.
ERVLB4	ERVLB4_1q42.13a	1	227444112	227445934	3.6373007057044	0.0423728320290054	UpRegulated	ENSG00000224834	.	0.46079516343778	0.505228543199054	Non-DEG	UpStream	9766	S-C	.
LTR46	LTR46_Yq11.223	Y	20664214	20669988	3.75478322444085	0.0148366820835877	UpRegulated	ENSG00000198692	EIF1AY	-0.823744583046749	0.505156839910441	Non-DEG	UpStream	71060	S-C	.
LTR19	LTR19_19p13.2a	19	8033232	8035812	2.61029901997464	0.0335137367068602	UpRegulated	ENSG00000267939	.	0.361440429890292	0.503923095943741	Non-DEG	UpStream	17207	S-C	.
HERVH	HERVH_19p13.2b	19	9539343	9550570	2.46867243565757	0.00136048620162384	UpRegulated	ENSG00000130818	ZNF426	-0.105761145781738	0.503165527213272	Non-DEG	UpStream	698	S-C	.
HERVH	HERVH_1q31.3	1	198034651	198040990	4.53633537874594	0.00724415213052115	UpRegulated	ENSG00000151414	NEK7	0.0809035138614542	0.501849680161569	Non-DEG	DownStream	115973	S-WS	.
ERVL	ERVL_18q12.1b	18	34006254	34008452	3.81818442950244	0.0185553606325597	UpRegulated	ENSG00000280406	.	2.36996753972419	0.501772055055393	Non-DEG	DownStream	212555	S-C	.
HERVL40	HERVL40_Xp11.3	X	47125036	47128367	1.21129925134286	0.0321347263543269	UpRegulated	ENSG00000201659	RNU12-2P	0.51561595192515	0.500942743080379	Non-DEG	DownStream	4304	S-C	.
HERVH	HERVH_9p13.3d	9	35636819	35639025	1.06943454402124	0.0348437520644131	UpRegulated	ENSG00000231393	.	-0.824402070917616	0.500805034134205	Non-DEG	DownStream	3489	S-C	.
HERVH48	HERVH48_1p22.3	1	86339370	86343589	1.08047435584684	0.0353255618164151	UpRegulated	ENSG00000122417	ODF2L	-0.126811473898875	0.500770886432943	Non-DEG	DownStream	3235	S-WS	.
HUERSP3B	HUERSP3B_5q33.3	5	157727177	157729573	1.4096036110879	0.00423332719878664	UpRegulated	ENSG00000253798	.	1.46025600370494	0.499518992326012	Non-DEG	UpStream	36299	WS-C	.
PRIMA41	PRIMA41_7q21.2	7	93148971	93154061	1.99912207193483	0.0161373587925673	UpRegulated	ENSG00000188175	HEPACAM2	-0.247173898044934	0.499371228494026	Non-DEG	DownStream	34525	S-C	.
ERVLE	ERVLE_3q21.3b	3	128440297	128442699	2.76816900660205	0.00917402665147438	UpRegulated	ENSG00000132394	EEFSEC	0.146834093861925	0.498592818308073	Non-DEG	UpStream	31651	S-C	.
HERVH	HERVH_4q31.21a	4	145252689	145256982	3.23987144343116	0.0278321312027337	UpRegulated	ENSG00000164164	OTUD4	-0.0714873692896509	0.498451148097133	Non-DEG	UpStream	72528	S-C	.
ERVLE	ERVLE_4q31.21f	4	145206813	145210318	2.76320124907155	0.0212718993023563	UpRegulated	ENSG00000164164	OTUD4	-0.0714873692896509	0.498451148097133	Non-DEG	UpStream	26652	S-C	.
HUERSP1	HUERSP1_3p25.3b	3	9630374	9635204	3.636228468398	0.0225987117830545	UpRegulated	ENSG00000163719	MTMR14	0.0565197717486202	0.497885661090806	Non-DEG	DownStream	14229	S-C	.
HUERSP1	HUERSP1_3p25.3c	3	9635796	9643306	3.80207994667454	0.00487574204909313	UpRegulated	ENSG00000163719	MTMR14	0.0565197717486202	0.497885661090806	Non-DEG	DownStream	6127	S-C	.
HERVFH21	HERVFH21_2p15	2	61924294	61925700	1.2409304760907	0.0154683044809393	UpRegulated	ENSG00000115484	CCT4	-0.150877346957701	0.497228975999761	Non-DEG	UpStream	35490	S-C	.
HERVP71A	HERVP71A_3q24	3	146333468	146339816	2.91565432620565	0.0394661982780417	UpRegulated	ENSG00000114698	PLSCR4	-0.207208629695189	0.495688660089389	Non-DEG	UpStream	82289	S-C	.
MER101	MER101_6q22.32b	6	126332790	126334850	1.83025575900054	0.0107259133615943	UpRegulated	ENSG00000203760	CENPW	0.281414371881832	0.495475877584419	Non-DEG	DownStream	5324	S-C	.
ERVLE	ERVLE_2p14a	2	64961123	64961913	1.3903759008969	0.00963588081340344	UpRegulated	ENSG00000227394	RPL11P1	0.38920859844968	0.494167750342175	Non-DEG	UpStream	489	WS-C	.
HERVH	HERVH_Xq13.1a	X	71264380	71269610	2.10848924923363	0.0199677958718112	UpRegulated	ENSG00000147140	..	-0.122607843476187	0.493986242622709	Non-DEG	DownStream	13582	S-C	.
HERVH	HERVH_Xq13.1b	X	71270272	71272831	2.8296394235255	0.0134873545615551	UpRegulated	ENSG00000147140	..	-0.122607843476187	0.493986242622709	Non-DEG	DownStream	10361	S-C	.
HUERSP1	HUERSP1_11p15.2b	11	14173965	14177906	1.98157607876582	0.018551501614084	UpRegulated	ENSG00000254418	.	0.323470676703895	0.493915952889449	Non-DEG	DownStream	84940	S-C	.
ERV316A3	ERV316A3_11q22.1l	11	102012288	102014937	3.22182778492004	0.0311355812981683	UpRegulated	ENSG00000110318	CEP126	0.22518030937233	0.493230857467457	Non-DEG	UpStream	11230	S-C	.
HERVH	HERVH_2p25.1	2	7872706	7878891	3.62499562703179	0.0156312868728189	UpRegulated	ENSG00000229405	LOC100130731	0.803782385685109	0.492255618569017	Non-DEG	UpStream	135611	S-C	.
HERVFH19	HERVFH19_12q24.23	12	118480197	118489482	3.31851278025089	0.00232755400524163	UpRegulated	ENSG00000275409	.	0.256045064386096	0.492138810090405	Non-DEG	UpStream	49498	S-WS	.
ERVLE	ERVLE_6q22.33c	6	129907164	129908733	2.29303261844602	0.0342676023743249	UpRegulated	ENSG00000203756	TMEM244	0.324801155972063	0.492079110185106	Non-DEG	UpStream	45617	S-C	.
HERVH	HERVH_1p31.1j	1	81245283	81251207	4.40187715816473	0.00272969042760955	UpRegulated	ENSG00000235089	RPL10AP4	0.526729151747555	0.49199382433218	Non-DEG	UpStream	36073	S-C	.
HERVK11	HERVK11_1q32.3	1	211398720	211400825	1.19227159273515	0.0230638719930783	UpRegulated	ENSG00000082512	TRAF5	0.183891296417412	0.491880338012164	Non-DEG	UpStream	23774	S-C	.
HERVK11D	HERVK11D_11p12	11	43161739	43168627	3.93370480395316	0.0120737875205946	UpRegulated	ENSG00000166181	API5	-0.129200306044214	0.491778655677618	Non-DEG	DownStream	143336	S-C	.
MER4	MER4_1p34.1b	1	45320709	45321542	2.25953186679024	0.0398395234795212	UpRegulated	ENSG00000162415	ZSWIM5	0.212749238390923	0.491412165224489	Non-DEG	UpStream	14500	S-C	.
HERVH	HERVH_1p34.1	1	45315974	45320483	3.14946390420838	0.00208254283500851	UpRegulated	ENSG00000162415	ZSWIM5	0.212749238390923	0.491412165224489	Non-DEG	UpStream	9765	S-C	.
ERV316A3	ERV316A3_3p11.1	3	88027843	88029549	2.66313801721875	0.0293505585424063	UpRegulated	ENSG00000163320	CGGBP1	-0.0572319622406224	0.491241360285586	Non-DEG	DownStream	22395	S-C	.
ERVLB4	ERVLB4_3p11.1b	3	88039070	88044076	2.98041988452485	0.00112829913900932	UpRegulated	ENSG00000163320	CGGBP1	-0.0572319622406224	0.491241360285586	Non-DEG	DownStream	7868	S-C	.
HERVP71A	HERVP71A_6q14.1	6	79525295	79529614	2.22304681093301	0.0466183012108687	UpRegulated	ENSG00000261970	.	0.651167012761375	0.491013170388572	Non-DEG	DownStream	23180	S-WS	.
HERVH	HERVH_Xq13.1a	X	71264380	71269610	2.10848924923363	0.0199677958718112	UpRegulated	ENSG00000147130	ZMYM3	-0.131090587988934	0.491001154636146	Non-DEG	UpStream	9234	S-C	.
HERVH	HERVH_Xq13.1b	X	71270272	71272831	2.8296394235255	0.0134873545615551	UpRegulated	ENSG00000147130	ZMYM3	-0.131090587988934	0.491001154636146	Non-DEG	UpStream	15126	S-C	.
HERVH	HERVH_1p34.2a	1	42856712	42859884	2.65204419146567	0.00117850023089662	UpRegulated	ENSG00000164011	ZNF691	0.093203683362755	0.490850966030497	Non-DEG	UpStream	4235	S-C	.
HERVL	HERVL_1p34.2	1	42866266	42870243	4.40891542706402	0.000786615087269266	UpRegulated	ENSG00000164011	ZNF691	0.093203683362755	0.490850966030497	Non-DEG	UpStream	13789	S-C	.
HARLEQUIN	HARLEQUIN_Xp22.2	X	10584793	10590340	3.45226976274859	0.0460165149703009	UpRegulated	ENSG00000234129	HCCS-DT	-0.189400179226037	0.490541670860851	Non-DEG	DownStream	257537	S-WS	.
MER101	MER101_3p12.3	3	75709487	75712912	1.29298838344241	0.00966131556246652	UpRegulated	ENSG00000266396	MIR4273	-0.645629028919645	0.489564319709847	Non-DEG	DownStream	25368	S-C	.
MER4	MER4_14q32.2	14	100000066	100007471	1.35242294210244	0.0075323198117482	UpRegulated	ENSG00000258560	.	-0.363236333983253	0.489560651279336	Non-DEG	DownStream	45332	S-C	.
HUERSP2	HUERSP2_11p14.1	11	28139987	28140539	1.01306158760947	0.0150094497805518	UpRegulated	ENSG00000121621	KIF18A	0.18826149461149	0.488599590983355	Non-DEG	UpStream	31679	WS-C	.
HERVE	HERVE_7p22.1a	7	6842371	6846454	4.38555087374959	0.0468595420382453	UpRegulated	ENSG00000155070	.	0.711203857158956	0.487207602475943	Non-DEG	DownStream	9031	S-C	.
ERVLB4	ERVLB4_3p21.31c	3	46059855	46061543	1.4021882047342	0.019984043692119	UpRegulated	ENSG00000229515	FLT1P1	-0.543583951018228	0.486641493463772	Non-DEG	DownStream	80815	S-C	.
ERVLB4	ERVLB4_3p21.31b	3	46057514	46059437	2.05433498348079	0.00495837512713207	UpRegulated	ENSG00000229515	FLT1P1	-0.543583951018228	0.486641493463772	Non-DEG	DownStream	82921	S-C	.
HML6	HML6_3p21.31a	3	46046154	46054474	2.06514543770649	0.00117425260261288	UpRegulated	ENSG00000229515	FLT1P1	-0.543583951018228	0.486641493463772	Non-DEG	DownStream	87884	S-C	.
HERVIP10FH	HERVIP10FH_5q33.1	5	150833151	150837862	2.34623682885431	0.0310064591906678	UpRegulated	ENSG00000256235	SMIM3	0.15043897655619	0.486326606730594	Non-DEG	UpStream	36417	S-WS	.
HERVH	HERVH_Xq27.2a	X	142227427	142233058	3.07729148256097	0.0343978638777249	UpRegulated	ENSG00000275508	.	2.05977531241832	0.486315134529461	Non-DEG	DownStream	139218	S-C	.
HERVH	HERVH_2q23.3b	2	151309068	151315223	3.79738523347451	0.00380316134283038	UpRegulated	ENSG00000123609	NMI	0.177952101082002	0.48625499188482	Non-DEG	UpStream	19011	S-WS	.
HML1	HML1_3q21.3	3	128920573	128924432	1.21542008435275	0.003257798901008	UpRegulated	ENSG00000114654	EFCC1	0.548879166550358	0.485321453790835	Non-DEG	DownStream	77197	WS-C	.
HERVFRD	HERVFRD_16q12.2	16	55628434	55635551	4.72026941445997	0.0037310666390568	UpRegulated	ENSG00000087253	LPCAT2	0.216787808744071	0.484566052212329	Non-DEG	UpStream	41764	S-C	.
HERVL	HERVL_3p14.1a	3	67833950	67838437	2.26547010792391	0.00448420908073254	UpRegulated	ENSG00000172340	SUCLG2	-0.14864083234832	0.484017501684348	Non-DEG	UpStream	179336	S-C	.
HERVH	HERVH_12p12.1b	12	25163213	25169515	2.84270652549451	0.0143724264376329	UpRegulated	ENSG00000205707	ETFRF1	-0.110208177845688	0.483533165586152	Non-DEG	DownStream	25701	S-C	.
HERVL	HERVL_11q14.1a	11	78618484	78624985	2.88478303162257	0.00872481298789474	UpRegulated	ENSG00000254697	COPS8P3	1.04965741307142	0.483479933748154	Non-DEG	UpStream	36328	S-C	.
ERVLB4	ERVLB4_11q14.1	11	78607893	78613676	3.06894981105326	0.00224418994382618	UpRegulated	ENSG00000254697	COPS8P3	1.04965741307142	0.483479933748154	Non-DEG	UpStream	25737	S-C	.
HERVH	HERVH_18q21.31b	18	57064649	57072502	6.90116338439052	1.47921552601382e-07	UpRegulated	ENSG00000267225	.	0.336972043365684	0.483457702251691	Non-DEG	UpStream	25804	S-C	.
HERVL	HERVL_12p12.1a	12	21582173	21586504	2.57218972747254	0.00830754247749305	UpRegulated	ENSG00000111716	LDHB	-0.216523295903489	0.482905706781972	Non-DEG	DownStream	48838	S-C	.
HERVH	HERVH_7q31.2	7	116455969	116461136	4.6978948928233	0.0219594560716411	UpRegulated	ENSG00000105974	CAV1	-0.491836930427452	0.482521122401014	Non-DEG	DownStream	63649	S-WS	.
HERVH	HERVH_12p13.32	12	4018541	4023694	4.66029687312005	0.0112378981739588	UpRegulated	ENSG00000256356	.	0.244409512607175	0.482453491406177	Non-DEG	DownStream	73757	S-WS	.
HERVH	HERVH_12q12	12	44450052	44456067	2.97536401399243	0.0348032952206988	UpRegulated	ENSG00000275286	.	0.643025845315326	0.480944282457302	Non-DEG	DownStream	42549	S-C	.
ERV316A3	ERV316A3_12q12d	12	44399803	44403346	3.37974646374465	0.0206675786523172	UpRegulated	ENSG00000275286	.	0.643025845315326	0.480944282457302	Non-DEG	DownStream	95270	S-C	.
HUERSP3	HUERSP3_12q12b	12	44475471	44481684	3.43520234264764	0.00787217454671812	UpRegulated	ENSG00000275286	.	0.643025845315326	0.480944282457302	Non-DEG	DownStream	16932	S-C	.
HUERSP3	HUERSP3_19p12d	19	23720782	23725058	3.77546678813642	0.00374220481708654	UpRegulated	ENSG00000196172	ZNF681	-0.195131338878297	0.480876114811361	Non-DEG	DownStream	14137	S-C	.
HERVH	HERVH_19q13.32d	19	47049869	47055408	3.01444969920804	0.0230122859542241	UpRegulated	ENSG00000130749	ZC3H4	-0.0867812794992101	0.480682325287339	Non-DEG	DownStream	8779	S-C	.
HML3	HML3_5p12b	5	44985920	44990332	3.777536655902	0.0231549184469516	UpRegulated	ENSG00000272335	.	0.159319248367288	0.480603046878085	Non-DEG	UpStream	157328	S-C	.
HERVL	HERVL_10q23.1d	10	84881635	84885694	3.79263392895088	0.0250790641814395	UpRegulated	ENSG00000178429	RPS3AP5	-0.227720201365849	0.480418267806526	Non-DEG	UpStream	320372	S-C	.
HERVL	HERVL_10q23.1e	10	85029711	85036265	3.94358960093458	0.0150740888418752	UpRegulated	ENSG00000178429	RPS3AP5	-0.227720201365849	0.480418267806526	Non-DEG	UpStream	468448	S-C	.
HUERSP1	HUERSP1_10q23.1b	10	84806901	84813575	4.12357657180508	0.00519645788667594	UpRegulated	ENSG00000178429	RPS3AP5	-0.227720201365849	0.480418267806526	Non-DEG	UpStream	245638	S-C	.
ERVLB4	ERVLB4_2q24.3c	2	168257550	168263450	3.30349243506888	0.00597165800115585	UpRegulated	ENSG00000198648	STK39	-0.170575755837149	0.48001585978869	Non-DEG	UpStream	9409	S-C	.
HERVH	HERVH_9q33.1d	9	118485633	118491397	7.04153750428246	6.0103065802606e-05	UpRegulated	ENSG00000234782	.	-0.159836997645181	0.479793171236536	Non-DEG	UpStream	402251	S-C	.
ERVLE	ERVLE_9q33.1	9	118093386	118095379	3.31282423614449	0.0240943627435017	UpRegulated	ENSG00000234782	.	-0.159836997645181	0.479793171236536	Non-DEG	UpStream	10004	S-C	.
LTR23	LTR23_16q22.2	16	72031363	72032616	1.03236460416711	0.00776977326053115	UpRegulated	ENSG00000102967	DHODH	0.177680415594544	0.479438147142622	Non-DEG	UpStream	3699	S-C	.
ERV316A3	ERV316A3_17p11.2a	17	16571376	16578211	3.52049756013327	0.0151845025770407	UpRegulated	ENSG00000141040	ZNF287	-0.201521098265435	0.478876400613795	Non-DEG	UpStream	2170	S-WS	.
ERV316A3	ERV316A3_13q22.2b	13	76589678	76590803	1.30554348684631	0.0477312422205626	UpRegulated	ENSG00000178695	KCTD12	-0.155065504549406	0.478744178133088	Non-DEG	DownStream	289363	S-C	.
HERVH	HERVH_16p13.2e	16	8833043	8845457	1.12222868825642	0.0122315118866773	UpRegulated	ENSG00000260350	.	-0.31704481709387	0.478310446079632	Non-DEG	DownStream	2193	S-C	.
ERVLB4	ERVLB4_4q24f	4	103101908	103104683	2.14783467184275	0.00456813319119469	UpRegulated	ENSG00000164039	BDH2	-0.156617072371478	0.478272521128782	Non-DEG	UpStream	2025	S-C	.
ERV316A3	ERV316A3_1p13.3a	1	109430469	109433302	1.4284260824741	0.014993795387495	UpRegulated	ENSG00000143028	SYPL2	0.89695873347403	0.477407853429956	Non-DEG	DownStream	33326	WS-C	.
PABLA	PABLA_13q12.12	13	23682323	23686052	3.65262622539032	0.0173062892682752	UpRegulated	ENSG00000027001	MIPEP	0.216097334636825	0.475961055353259	Non-DEG	DownStream	44137	S-C	.
ERV316A3	ERV316A3_8p21.3g	8	21602749	21609595	3.37396368430438	0.0395801182076112	UpRegulated	ENSG00000168546	GFRA2	0.396002918116989	0.475865093700649	Non-DEG	DownStream	80808	S-WS	.
HERVH	HERVH_7p14.3b	7	30479569	30485283	2.60603899488426	0.00353100370674179	UpRegulated	ENSG00000106100	.D1	-0.172654971107696	0.475208216428415	Non-DEG	UpStream	785	S-C	.
ERVLE	ERVLE_8q24.3i	8	143911304	143912821	1.28872066265326	0.00152268738989152	UpRegulated	ENSG00000261150	EPPK1	0.286937167265928	0.475189459451858	Non-DEG	UpStream	32840	WS-C	.
ERV316A3	ERV316A3_12p12.3b	12	16420464	16422617	1.64013753178291	0.00867717228142413	UpRegulated	ENSG00000256238	SUPT16HP1	0.294532853453494	0.474836295509687	Non-DEG	UpStream	18058	WS-C	.
LTR19	LTR19_9q22.2	9	89295342	89297499	1.65348509534965	0.0206770926990677	UpRegulated	ENSG00000123975	CKS2	0.271377216299447	0.474191576578172	Non-DEG	DownStream	13699	S-C	.
LTR25	LTR25_9q22.2	9	89300169	89303780	1.45696719771533	0.0170837350802233	UpRegulated	ENSG00000123975	CKS2	0.271377216299447	0.474191576578172	Non-DEG	DownStream	7418	S-C	.
MER41	MER41_9q22.1d	9	89138165	89143533	3.14844214718201	0.00854683682359223	UpRegulated	ENSG00000123975	CKS2	0.271377216299447	0.474191576578172	Non-DEG	DownStream	167665	S-C	.
MER41	MER41_9q22.1c	9	89133918	89136821	3.54560339040628	0.0043344036284722	UpRegulated	ENSG00000123975	CKS2	0.271377216299447	0.474191576578172	Non-DEG	DownStream	174377	S-C	.
ERVLE	ERVLE_5q23.3i	5	130355285	130357115	3.31529963098591	0.0379056980543566	UpRegulated	ENSG00000198108	CHSY3	0.51912054243793	0.474145233933121	Non-DEG	UpStream	168651	S-C	.
ERVLE	ERVLE_5q23.3f	5	129807232	129809069	3.60742332885692	0.0303364937860209	UpRegulated	ENSG00000198108	CHSY3	0.51912054243793	0.474145233933121	Non-DEG	DownStream	95403	S-C	.
ERV316A3	ERV316A3_5q23.3c	5	129856923	129861613	4.75202179267902	0.000995217771484214	UpRegulated	ENSG00000198108	CHSY3	0.51912054243793	0.474145233933121	Non-DEG	DownStream	42859	S-C	.
PABLA	PABLA_14q11.2	14	21003288	21010322	3.46261421449922	0.000157789771862572	UpRegulated	ENSG00000165795	NDRG2	0.223125615275089	0.474145233933121	Non-DEG	DownStream	6441	S-C	.
HERVH	HERVH_1q42.13a	1	226833503	226838404	3.25349538676121	0.0460165149703009	UpRegulated	ENSG00000143801	PSEN2	0.253627217937718	0.473583174481624	Non-DEG	DownStream	31780	S-WS	.
ERV316A3	ERV316A3_1q44a	1	244003513	244010519	2.96275815386386	0.00291566096687447	UpRegulated	ENSG00000117020	AKT3	-0.137285590137215	0.473346330807534	Non-DEG	UpStream	152434	S-C	.
HERVH	HERVH_2q37.1b	2	233214800	233217821	1.38168111245984	0.00754754748856151	UpRegulated	ENSG00000168918	INPP5D	0.0717550387224568	0.473177185353479	Non-DEG	UpStream	6897	S-C	.
HML3	HML3_7q21.3	7	94722293	94729309	5.35495705825307	0.00281683002864314	UpRegulated	ENSG00000214342	ATP5PBP2	2.81129636717764	0.471981170450988	Non-DEG	DownStream	9343	S-C	.
MER101	MER101_15q25.1a	15	81114948	81117237	2.9252374949711	0.0325947498145693	UpRegulated	ENSG00000279834	.	0.397498086053011	0.471905698153082	Non-DEG	UpStream	51460	S-WS	.
ERVLE	ERVLE_1q32.2d	1	207512891	207513462	1.61583729226638	7.34842837883547e-06	UpRegulated	ENSG00000117322	CR2	0.212017049083085	0.470865159134696	Non-DEG	UpStream	22996	S-C	.
ERVLE	ERVLE_1q32.2c	1	207426048	207427383	3.36292558537279	0.0221720177059008	UpRegulated	ENSG00000117322	CR2	0.212017049083085	0.470865159134696	Non-DEG	DownStream	26847	S-C	.
HERVL18	HERVL18_1q32.2	1	207420882	207425638	2.80175480753664	0.0028809442291661	UpRegulated	ENSG00000117322	CR2	0.212017049083085	0.470865159134696	Non-DEG	DownStream	28592	S-C	.
ERVLE	ERVLE_9q21.33	9	87433663	87437179	3.89239273684987	0.0497261115191239	UpRegulated	ENSG00000196730	DAPK1	0.150560483143444	0.47071964714056	Non-DEG	DownStream	60049	S-C	.
HML3	HML3_7q36.1a	7	149649026	149650666	3.22772081361514	0.0446895817288656	UpRegulated	ENSG00000133619	KRBA1	0.126038013511534	0.47071964714056	Non-DEG	DownStream	64115	S-C	.
MER41	MER41_7q36.1	7	149681756	149687599	2.64876893767574	0.0227170571554633	UpRegulated	ENSG00000133619	KRBA1	0.126038013511534	0.47071964714056	Non-DEG	DownStream	27182	S-C	.
ERVL	ERVL_9q21.33	9	87440710	87443900	3.87773782759526	0.0154403592353782	UpRegulated	ENSG00000196730	DAPK1	0.150560483143444	0.47071964714056	Non-DEG	DownStream	53328	S-C	.
[truncated: 8,860 more rows]
