# Supplementary material for: Immune and vascular modulation by HERVs: the role of CXCR1 and IL18RAP in dengue severity progression
Source: Front Immunol. 2025 Mar 7;16:1557588. doi: 10.3389/fimmu.2025.1557588 (PMC11925782; doi:10.3389/fimmu.2025.1557588)
Supplement: Supplementary file 7 [file Table2.xlsx]

## Sheet: Table S2
Table S2. Gene Ontology (Biological Process) terms found enriched for DEGs paired with HERVs identified across the dengue comparison groups.
ID	Description	GeneRatio	BgRatio	RichFactor	FoldEnrichment	zScore	pvalue	p.adjust	qvalue	geneID	Count	Comparison*	Group of categories
GO:0050808	synapse organization	65/916	493/18888	0.13184584178499	2.71867277252717	8.72966910929031	1.86669160455462e-13	2.89337198705966e-10	2.59764873812758e-10	PCDH17/UNC13C/CDH8/MAPT/GAP43/LGI2/MAP1B/PCLO/TNC/GABRE/SLITRK1/GABRB2/NRG3/CHRNA1/NGEF/GABRA4/NTRK2/ROR2/SLITRK6/CBLN2/NTNG1/BDNF/UNC13A/NLGN1/UNC13B/LRRTM1/DOK7/CDH9/SLC7A11/ASIC2/CTNNA2/ROBO2/DAB2IP/PPFIA2/CNTN5/SLITRK5/NRXN1/NRP2/ADGRF1/EPHA7/ELFN1/LRFN5/GABRG1/TPBG/LRRTM3/IL10/GRID2/CTNND2/CX3CL1/PCDH8/FLRT2/VSTM5/GABRG2/IL1RAPL1/NLGN4X/DRD2/ADGRB3/SLITRK3/GABRA2/CDH6/CDH10/EPHB3/IL1RAP/CAP2…	65	S-C	.
GO:0034329	cell junction assembly	62/916	453/18888	0.136865342163355	2.82217530871338	8.86234616236776	1.2754655044676e-13	2.89337198705966e-10	2.59764873812758e-10	PCDH17/CDH8/CDH11/CDH7/CDH19/GAP43/LGI2/MAP1B/PCLO/GABRE/SLITRK1/GABRB2/NRG3/GABRA4/NTRK2/NR1H4/SLITRK6/CBLN2/ILDR1/SFRP1/BDNF/DSG1/NLGN1/CAV1/GJA5/LRRTM1/CLDN1/CDH9/ASIC2/CNTNAP2/ROBO2/CLDN4/CDH12/CNTN5/SLITRK5/NRXN1/ADGRF1/EPHA7/FRMPD2/GJB6/LRFN5/GABRG1/TPBG/LRRTM3/GRID2/FLRT2/NPHP1/VSTM5/GABRG2/IL1RAPL1/NLGN4X/DRD2/ADGRB3/SLITRK3/GABRA2/CDH6/CDH10/SNAI2/EPHB3/IL1RAP/POF1B/LHFPL4	62	S-C	cell-cell adhesion
GO:0050804	modulation of chemical synaptic transmission	60/916	493/18888	0.121703853955375	2.50954409771739	7.66744006747607	4.76418843887271e-11	2.00600734827995e-08	1.80097909298886e-08	CCL2/S100B/AKAP7/PCDH17/UNC13C/CDH11/MAPT/MAP1B/GRM3/BCHE/NRG3/HTR1B/NTRK2/ROR2/CBLN2/NTNG1/IGSF11/ADRA1A/CHRNB3/GRIK2/BDNF/GRIN2A/SYT4/UNC13A/NLGN1/RIMS1/KCNQ3/APBA1/LRRTM1/SLC7A11/ADCY1/MPP2/PPFIA2/NETO1/SORCS3/CNTNAP4/NRXN1/TUBB2B/ADCY8/GRIA3/EPHA7/HTR2A/RASGRF1/SV2B/GRID2/CX3CL1/GRM2/PCDH8/SV2C/SNCAIP/GRM1/HIP1/NLGN4X/DRD2/SYT1/MCTP2/RGS4/GRIA2/CYP46A1/KCNB1	60	S-C	.
GO:0042391	regulation of membrane potential	57/916	446/18888	0.12780269058296	2.63530264162767	7.89028301010946	2.12699655850059e-11	1.64842233283796e-08	1.47994181596726e-08	MAPT/HCN1/CCN6/KCND2/GABRE/GABRB2/CTNNA3/KCNC2/KCNH5/CHRNA1/GABRA4/NTRK2/KCNH8/IGSF11/KCNN2/ADRA1A/CHRNB3/GRIK2/KCNK9/GRIN2A/NLGN1/KCNMB2/KCNK5/RIMS1/CAV1/KCNQ3/UNC13B/GJA5/DSG2/KCNK1/ASIC2/ALB/MPP2/GLRA3/NETO1/NRXN1/TRDN/GRIA3/SCN7A/GABRG1/HCN4/KCNK2/SCN11A/GRID2/TBX18/KCNK12/KCNJ3/GABRG2/GRM1/NLGN4X/DRD2/RGS4/TRPM4/GABRA2/POPDC3/GRIA2/KCNB1	57	S-C	.
GO:0015711	organic anion transport	47/916	451/18888	0.104212860310421	2.14887828116074	5.57504252698207	6.89500577226837e-07	9.42993436501409e-05	8.4661278305933e-05	PLA2G4F/SLC25A2/SLC22A3/HTR1B/NTRK2/SLC38A4/PLA2G2D/SLC36A3/PLA2G2C/BDKRB2/SYT4/SLC26A9/APBA1/CYP4A11/SLC7A11/SLC17A6/SLC6A15/SLC22A25/AKR1C4/SLCO6A1/SLC5A12/SLC27A6/SLC17A1/SLC22A2/FABP12/PLA2G5/FABP4/GRM2/PLA2G2F/SLC22A9/SLCO1C1/TRPC4/SLC13A5/PLA2G2A/GRM1/SLC52A3/DRD2/RGS4/SLC16A14/SLC26A4/SLC22A13/SLC10A2/PLA2R1/SLC7A8/SLC17A2/SLCO1B1/FOLR3	47	S-C	.
GO:0051960	regulation of nervous system development	46/916	468/18888	0.0982905982905983	2.02676072108387	5.07783262897512	4.46668773605366e-06	0.00047204768119658	0.000423801042133704	MAPT/MAP1B/GLI3/SEMA3A/SLITRK1/TENM4/JAM2/SLIT2/HAPLN1/NTRK2/BRINP1/SLITRK6/CBLN2/FEZF1/BDNF/SYT4/ROBO1/NLGN1/HEY2/LRRTM1/ASIC2/ROBO2/SLITRK5/NRXN1/EPHA7/TPBG/LRRTM3/YAP1/HAPLN2/BMP2/GRID2/CX3CL1/FLRT2/VSTM5/ATOH1/IL1RAPL1/DRD2/ASCL1/ADGRB3/WNT2/SLITRK3/MAP6/RGMA/HELT/EPHB3/IL1RAP	46	S-C	.
GO:0023061	signal release	44/916	487/18888	0.0903490759753593	1.8630058373609	4.3560065414069	5.63001369360996e-05	0.00307994866768074	0.00276515595156125	UNC13C/CHRM3/ABCA12/PCLO/FGF20/HTR1B/SYT10/NR1H4/GRP/NEUROD1/ILDR1/FOXD1/SFRP1/SYT4/UNC13A/SYT6/NLGN1/RIMS1/UNC13B/HTR2C/ALOX5/PPFIA2/INHBA/NRXN1/ADCY8/SYT17/HTR2A/SV2B/RFX6/CADPS2/OPRK1/GRM2/EDNRB/TUNAR/SV2C/SNCAIP/DRD2/SYT1/MCTP2/TRPM4/AGTR1/RPH3A/KCNB1/INHA	44	S-C	.
GO:0009410	response to xenobiotic stimulus	43/916	444/18888	0.0968468468468468	1.99699044022188	4.79938891787214	1.31267659019175e-05	0.00108999038292708	0.000978585593364752	MAP1B/PCSK1/BCHE/CYP2C18/HTR1B/CCND1/CYP2A7/SRD5A2/NEUROD1/SFRP1/ADRA1A/AADAC/GRIN2A/CYP3A4/KCNQ3/ADCY1/ASIC2/CYP2B6/ACSM2B/AOX1/SLITRK5/CPS1/OTC/HTR2A/SULT1C3/CYP2A6/IL10/SCN11A/UGT2B17/GSTA3/FMO1/GRM2/UGT2B15/SULT1C4/CYP2C9/DRD2/NNMT/ATP4A/CYP2C8/GLYAT/CYP46A1/SLCO1B1/FMO2	43	S-C	.
GO:0046942	carboxylic acid transport	42/916	358/18888	0.11731843575419	2.41911639140299	6.12002000925242	1.12906108908916e-07	2.18755586011024e-05	1.96397205233666e-05	PLA2G4F/SLC25A2/SLC22A3/HTR1B/NTRK2/SLC38A4/PLA2G2D/SLC36A3/PLA2G2C/BDKRB2/SYT4/SLC26A9/APBA1/CYP4A11/SLC7A11/SLC17A6/SLC6A15/AKR1C4/SLC5A12/SLC27A6/SLC22A2/FABP12/PLA2G5/FABP4/GRM2/PLA2G2F/SLC22A9/SLCO1C1/TRPC4/SLC13A5/PLA2G2A/GRM1/DRD2/RGS4/SLC16A14/SLC26A4/SLC22A13/SLC10A2/PLA2R1/SLC7A8/SLCO1B1/FOLR3	42	S-C	.
GO:0007409	axonogenesis	42/916	455/18888	0.0923076923076923	1.9033926771918	4.40367515237862	5.07895049484172e-05	0.00291569380259432	0.00261768910494376	S100B/CDH11/MAPT/GAP43/UNC5C/MAP1B/GLI3/SEMA3A/SLITRK1/SLIT2/NTRK2/SLITRK6/NTNG1/FOXD1/FEZF1/BDNF/ROBO1/ADCY1/CTNNA2/ROBO2/CNTN5/SLITRK5/ENAH/NRXN1/NRP2/TUBB2B/EPHA7/BARHL2/SCN11A/EDNRA/FLRT2/LHX9/ATOH1/DRD2/ROBO4/CHL1/SLITRK3/SLIT3/MAP6/RGMA/EPHB3/LRTM1	42	S-C	.
GO:0007416	synapse assembly	41/916	208/18888	0.197115384615385	4.06453644608666	10.0331901770645	1.1197869143611e-14	5.20700915177914e-11	4.67481568669068e-11	PCDH17/GAP43/LGI2/MAP1B/PCLO/GABRE/SLITRK1/GABRB2/NRG3/GABRA4/NTRK2/SLITRK6/CBLN2/BDNF/NLGN1/LRRTM1/CDH9/ASIC2/ROBO2/CNTN5/SLITRK5/NRXN1/ADGRF1/EPHA7/LRFN5/GABRG1/TPBG/LRRTM3/GRID2/FLRT2/VSTM5/GABRG2/IL1RAPL1/NLGN4X/DRD2/ADGRB3/SLITRK3/GABRA2/EPHB3/IL1RAP/LHFPL4	41	S-C	.
GO:0098742	cell-cell adhesion via plasma-membrane adhesion molecules	40/916	279/18888	0.14336917562724	2.95628492275907	7.43196598905413	7.60599949906165e-10	2.35785984470911e-07	2.11686975531779e-07	PCDH17/CDH8/CDH11/CDH7/CDH19/SLITRK1/TENM4/PCDH7/NTNG1/IGSF11/FAT1/PCDH18/DSG1/CD177/ROBO1/NLGN1/CLDN1/CDH9/PCDHAC1/DSG2/ROBO2/CLDN4/CDH12/PCDH10/LRFN5/IL10/BMP2/GRID2/CX3CL1/PCDH8/TENM3/IL1RAPL1/ROBO4/SLITRK3/DSG3/PCDH19/CDH6/CDH10/IL1RAP/CEACAM8	40	S-C	cell-cell adhesion
GO:0042445	hormone metabolic process	39/916	240/18888	0.1625	3.35076419213974	8.2742679230966	2.77726343425678e-11	1.74802788422922e-08	1.56936696974603e-08	ALDH1A1/GHR/PCSK1/BCHE/CYP2C18/DIO2/CTSG/SRD5A2/ADH4/RPE65/AKR1B10/CYP3A4/AKR1B15/ADH6/ADH7/AKR1C4/SDR9C7/DIO3/SULT1E1/BMP2/UGT2B4/UGT2B17/DHRS2/CEL/AKR1C2/HSD17B6/SLCO1C1/EDNRB/RDH8/UGT2B15/CYP2C9/CYP17A1/CYP11B1/PRLHR/ADH1C/CYP2C8/CYP46A1/SDR16C5/HSD3B2	39	S-C	.
GO:0010975	regulation of neuron projection development	37/916	460/18888	0.0804347826086956	1.65857224226315	3.22830276473139	0.00184944005056202	0.043215558970419	0.0387986206851572	MINAR1/MAPT/ROR1/MAP1B/SEMA3A/SLITRK1/PLPPR5/NGEF/SLIT2/NTRK2/ROR2/RIT2/NTNG1/SFRP1/BDNF/ROBO1/NLGN1/DPYSL3/ALKAL1/CTNNA2/ROBO2/NTRK3/DAB2IP/LRRC7/PPFIA2/TUBB2B/EPHA7/PRRX1/CSMD3/GRID2/CX3CL1/TENM3/IL1RAPL1/ADGRB3/MAP6/RGMA/EPHB3	37	S-C	.
GO:0006869	lipid transport	37/916	456/18888	0.081140350877193	1.67312112158125	3.28488697253208	0.00158896255154474	0.0395116356400164	0.0354732647307991	MSR1/PLA2G4F/APOH/ABCA8/ABCA12/XKR4/ABCA13/PLA2G2D/PLA2G2C/ANO4/BDKRB2/PCSK9/CAV1/CYP4A11/PON1/CIDEC/AKR1C4/LIPG/INHBA/SLC27A6/SLC22A2/FABP12/PLSCR5/UGCG/PLA2G5/FABP4/CEL/PLA2G2F/SLC22A9/SLCO1C1/PLA2G2A/DRD2/ATP10B/SLC10A2/PLA2R1/AGTR1/SLCO1B1	37	S-C	.
GO:0006813	potassium ion transport	37/916	241/18888	0.153526970954357	3.16573954954792	7.63908399595279	4.73044346561333e-10	1.69204323962323e-07	1.51910435503016e-07	SLC9A2/HCN1/KCND2/DPP6/KCNC2/KCNH5/GRP/KCNH8/KCNN2/KCNK9/KCNJ6/KCNMB2/KCNK5/CAV1/KCNQ3/GJA5/KCNT2/KCNK1/KCNV1/SLC17A6/NETO1/SLC9A4/DPP10/ATP1B4/HTR2A/HCN4/KCNK2/KCNIP3/OPRK1/SLC9C1/KCNK12/KCNJ3/KCNIP1/DRD2/RGS4/ATP4A/KCNB1	37	S-C	Ion homeostasis and transport
GO:0050803	regulation of synapse structure or activity	36/916	249/18888	0.144578313253012	2.98121744620403	7.10479473225238	4.2748035693066e-09	1.04620192617241e-06	9.39272629134072e-07	CDH8/SLITRK1/NGEF/NTRK2/ROR2/SLITRK6/CBLN2/BDNF/NLGN1/LRRTM1/SLC7A11/ASIC2/SLC17A6/CTNNA2/ROBO2/DAB2IP/PPFIA2/SLITRK5/NRXN1/NRP2/EPHA7/LRFN5/TPBG/LRRTM3/IL10/GRID2/PCDH8/FLRT2/VSTM5/IL1RAPL1/DRD2/ADGRB3/SLITRK3/EPHB3/IL1RAP/LHFPL4	36	S-C	.
GO:0045229	external encapsulating structure organization	35/916	334/18888	0.104790419161677	2.16078759511545	4.83212586013397	1.59812271121213e-05	0.001268774074117	0.00113909631645683	ADAMTS20/COL8A1/TLL1/COL15A1/ITGA8/KLK4/SMOC2/CTSG/ADAMTS3/EGFLAM/MMP16/MMP13/WDR72/PDPN/CAV1/SMOC1/ADAMTS14/COL3A1/HAS2/RXFP1/POSTN/COL11A1/SH3PXD2B/ABI3BP/ADAMTS19/HAPLN2/BMP2/OTOL1/DMP1/CSGALNACT1/HPSE2/FLRT2/HRNR/CCDC80/SERPINB5	35	S-C	.
GO:0050807	regulation of synapse organization	35/916	243/18888	0.1440329218107	2.96997142703111	6.97770961858724	7.74529632746916e-09	1.71502990108246e-06	1.53974161577658e-06	CDH8/SLITRK1/NGEF/NTRK2/ROR2/SLITRK6/CBLN2/BDNF/NLGN1/LRRTM1/SLC7A11/ASIC2/CTNNA2/ROBO2/DAB2IP/PPFIA2/SLITRK5/NRXN1/NRP2/EPHA7/LRFN5/TPBG/LRRTM3/IL10/GRID2/PCDH8/FLRT2/VSTM5/IL1RAPL1/DRD2/ADGRB3/SLITRK3/EPHB3/IL1RAP/LHFPL4	35	S-C	.
GO:0051962	positive regulation of nervous system development	35/916	294/18888	0.119047619047619	2.45477230193387	5.6756198331987	9.0669592531136e-07	0.000117114890352717	0.000105144913444002	MAPT/MAP1B/GLI3/SLITRK1/TENM4/SLIT2/HAPLN1/NTRK2/SLITRK6/CBLN2/BDNF/ROBO1/NLGN1/LRRTM1/ASIC2/ROBO2/SLITRK5/NRXN1/TPBG/LRRTM3/HAPLN2/BMP2/GRID2/CX3CL1/FLRT2/VSTM5/IL1RAPL1/DRD2/ASCL1/ADGRB3/WNT2/SLITRK3/MAP6/EPHB3/IL1RAP	35	S-C	.
GO:0006631	fatty acid metabolic process	35/916	401/18888	0.0872817955112219	1.79975824630563	3.65450629680872	0.000592868832152109	0.0189392066578585	0.0170034846870553	PLA2G4F/TECRL/CYP2C18/CYP2A7/ADH4/PLA2G2C/PPARGC1A/CYP3A4/CAV1/PLP1/CYP4A11/ALOX5/CYP2B6/CYP4A22/ADH7/AKR1C4/ACOT6/ACSM2B/LIPG/ACSM4/PLA2G4D/SLC27A6/CYP2A6/PLA2G5/FMO1/PLA2G2F/AKR1C2/PM20D1/CYP2C9/RGN/CYP4Z1/SLC22A13/ALOX15B/CYP2C8/FMO2	35	S-C	.
GO:0043062	extracellular structure organization	34/916	333/18888	0.102102102102102	2.1053542625595	4.5943507710605	3.59247094157899e-05	0.00226860112817792	0.0020367339160959	ADAMTS20/COL8A1/TLL1/COL15A1/ITGA8/KLK4/SMOC2/CTSG/ADAMTS3/EGFLAM/MMP16/MMP13/WDR72/PDPN/CAV1/SMOC1/ADAMTS14/COL3A1/HAS2/RXFP1/POSTN/COL11A1/SH3PXD2B/ABI3BP/ADAMTS19/HAPLN2/BMP2/OTOL1/DMP1/CSGALNACT1/HPSE2/FLRT2/CCDC80/SERPINB5	34	S-C	.
GO:0120254	olefinic compound metabolic process	34/916	162/18888	0.209876543209877	4.32767265081675	9.60299310781033	3.19533882587564e-13	3.71458138508043e-10	3.3349246798481e-10	ALDH1A1/CYP2C18/CYP2A7/SRD5A2/ADH4/RPE65/AKR1B10/CYP3A4/AKR1B15/CYP4A11/ALOX5/ADH6/CYP2B6/CYP4A22/ADH7/AKR1C4/SDR9C7/CYP2A6/BMP2/CEL/PLA2G2F/AKR1C2/HSD17B6/EDNRB/RDH8/CYP2C9/CYP17A1/CYP11B1/CYP4Z1/ALOX15B/ADH1C/CYP2C8/CYP46A1/SDR16C5	34	S-C	.
GO:0071805	potassium ion transmembrane transport	33/916	217/18888	0.152073732718894	3.1357736502123	7.14384994388794	5.24655293410459e-09	1.21982355717932e-06	1.0951488914031e-06	SLC9A2/HCN1/KCND2/DPP6/KCNC2/KCNH5/GRP/KCNH8/KCNN2/KCNK9/KCNJ6/KCNMB2/KCNK5/CAV1/KCNQ3/KCNT2/KCNK1/KCNV1/SLC17A6/NETO1/SLC9A4/DPP10/HCN4/KCNK2/KCNIP3/OPRK1/SLC9C1/KCNK12/KCNJ3/KCNIP1/RGS4/ATP4A/KCNB1	33	S-C	Ion homeostasis and transport
GO:0006066	alcohol metabolic process	32/916	373/18888	0.0857908847184987	1.76901553554913	3.38655936640444	0.00132386862191075	0.0350159799946504	0.0314370971496964	ALDH1A1/CYP2C18/IGF1/NR1H4/ADH4/RPE65/PCSK9/AKR1B10/CYP3A4/AKR1B15/PON1/ADH6/MOGAT2/ADH7/AKR1C4/ALDH3B2/SDR9C7/SGPP2/SULT1E1/BMP2/CEL/AKR1C2/HSD17B6/EDNRB/RDH8/SULT1C4/CYP2C9/CYP11B1/ADH1C/CYP2C8/CYP46A1/SDR16C5	32	S-C	.
GO:0048880	sensory system development	32/916	403/18888	0.0794044665012407	1.63732703414349	2.91968607408039	0.00439761407392447	0.0768755843749954	0.0690183514728312	TUB/COL8A1/FGF10/HCN1/GLI3/SEMA3A/LAMC3/FREM2/TSPAN12/NTRK2/SLITRK6/NEUROD1/FAT1/MEIS3/RPE65/RP1L1/SMOC1/SLC7A11/SLC17A6/SH3PXD2B/INHBA/DIO3/OLFM3/RP1/SPRY1/BARHL2/NPHP1/TENM3/DRD2/WNT2/BFSP2/MERTK	32	S-C	.
GO:0050890	cognition	31/916	322/18888	0.0962732919254658	1.98516368765087	4.02539201283826	0.000227251385746013	0.00996904663885813	0.00895013898578638	S100B/MAPT/BCHE/ITGA8/NTRK2/BRINP1/BDNF/GRIN2A/SYT4/SLC7A11/ADCY1/CNTNAP2/NETO1/SORCS3/NRXN1/ADGRF1/ADCY8/HTR2A/TPBG/RASGRF1/KCNK2/OPRK1/DNAAF4/NLGN4X/RTL4/EN1/DRD2/ADGRB3/CHL1/TUSC3/SHROOM4	31	S-C	.
GO:0015850	organic hydroxy compound transport	30/916	311/18888	0.0964630225080386	1.98907594883388	3.97057192382073	0.000275392243125945	0.0117729961009928	0.0105697119494142	MSR1/ABCA8/ABCA12/SLC22A3/FGF20/HTR1B/ABCA13/SYT10/SYT4/SYT6/PCSK9/CAV1/PON1/AKR1C4/LIPG/SLC5A12/SLC22A2/SYT17/HTR2A/OPRK1/CEL/GRM2/SLCO1C1/DRD2/SYT1/SLC10A2/AGTR1/SLC5A1/KCNB1/SLCO1B1	30	S-C	.
GO:1901888	regulation of cell junction assembly	30/916	215/18888	0.13953488372093	2.87722148877831	6.24969351950763	1.84104427990555e-07	3.2926368852157e-05	2.95610591664187e-05	SLITRK1/NTRK2/SLITRK6/CBLN2/SFRP1/BDNF/NLGN1/CAV1/LRRTM1/CLDN1/ASIC2/CNTNAP2/ROBO2/SLITRK5/NRXN1/EPHA7/LRFN5/TPBG/LRRTM3/GRID2/FLRT2/NPHP1/VSTM5/IL1RAPL1/ADGRB3/SLITRK3/SNAI2/EPHB3/IL1RAP/LHFPL4	30	S-C	cell-cell adhesion
GO:0007188	adenylate cyclase-modulating G protein-coupled receptor signaling pathway	29/916	249/18888	0.116465863453815	2.4015362761088	5.0260144693542	1.1736579048252e-05	0.00101064986248837	0.000907354239870713	CHRM3/MTNR1A/GRM3/HTR1B/ADGRD2/RIT2/ADRA1A/ADGRL4/GPR6/CALCR/GABBR2/ADCY1/HTR1F/RXFP1/TCP11/ADGRG7/ADGRF1/ADGRG6/GNAI1/GNAT3/ADCY8/MRAP2/EDNRA/OPRK1/GRM2/ADGRL2/GRM1/DRD2/ADGRB3	29	S-C	.
GO:0048545	response to steroid hormone	29/916	338/18888	0.0857988165680473	1.76917909097956	3.22140171278142	0.00217291359702754	0.0476606048404625	0.0427893511708601	FIBIN/GHR/PCSK1/BCHE/SLIT2/HTR1B/SRD5A2/SFRP1/AREG/GPR83/DSG1/CALCR/CAV1/CLDN1/DSG2/SCGB2A2/CPN1/ESRRG/CLDN4/INHBA/PGR/CPS1/YAP1/IL10/MSTN/DNAAF4/NR0B1/SLIT3/HSD3B2	29	S-C	.
GO:0008202	steroid metabolic process	29/916	329/18888	0.088145896656535	1.81757608738934	3.37737952182183	0.00145016102865349	0.0370508174903228	0.0332639597434341	GC/NR1H4/SRD5A2/PCSK9/CYP3A4/AKR1B15/PON1/CYP2B6/AKR1C4/SDR9C7/SULT1E1/CYP2A6/BMP2/UGT2B4/UGT2B17/DHRS2/AKR1C2/HSD17B6/EDNRB/RDH8/UGT2B15/NR0B1/CYP2C9/CYP17A1/CYP11B1/SNAI2/CYP2C8/CYP46A1/HSD3B2	29	S-C	.
GO:0006814	sodium ion transport	29/916	244/18888	0.118852459016393	2.45074808504546	5.14930236350415	7.92080882140874e-06	0.000777596526437589	0.000698120616604749	SLC9A2/HCN1/NKAIN2/SLC38A4/GRP/PCSK9/KCNK1/ASIC2/SLC17A6/SLC6A15/NETO1/SLC5A12/SLC9A4/SLC17A1/ATP1B4/SCN7A/HCN4/SLC5A7/SCN11A/EDNRA/SLC9C1/EDNRB/SLC13A5/DRD2/TRPM4/ATP4A/SLC10A2/SLC5A1/SLC17A2	29	S-C	Ion homeostasis and transport
GO:0006887	exocytosis	29/916	348/18888	0.0833333333333333	1.71834061135371	3.05348786965156	0.00331899589490398	0.0628216898665907	0.0564008651977134	UNC13C/ABCA12/PCLO/HTR1B/SYT10/KLRF2/GRP/SYT4/UNC13A/CD177/SYT6/NLGN1/RIMS1/WIPF3/KCNQ3/UNC13B/IL13RA2/PPFIA2/EQTN/SYT17/SV2B/SCN11A/CADPS2/SV2C/IL1RAPL1/SYT1/ZP4/RPH3A/KCNB1	29	S-C	.
GO:0045165	cell fate commitment	27/916	289/18888	0.0934256055363322	1.9264441456007	3.5830625309453	0.000887520463762419	0.0268474004443646	0.0241034046773854	GAP43/FGF10/SPDEF/GLI3/TENM4/NEUROD1/SFRP1/TBX22/LBX1/SOX5/ONECUT1/PDPN/HEY2/JAG2/ZNF521/MYT1L/EBF2/PRRX1/BARHL2/BMP2/EDNRA/TBX18/IL12B/ATOH1/ASCL1/WNT2/DBX1	27	S-C	.
GO:0060078	regulation of postsynaptic membrane potential	27/916	148/18888	0.182432432432432	3.76177268972029	7.61491424925553	2.37165843345124e-09	6.12678428641571e-07	5.5005832438992e-07	HCN1/KCND2/GABRE/GABRB2/CHRNA1/GABRA4/IGSF11/CHRNB3/GRIK2/GRIN2A/NLGN1/RIMS1/UNC13B/MPP2/GLRA3/NETO1/NRXN1/GRIA3/GABRG1/GRID2/GABRG2/GRM1/NLGN4X/DRD2/RGS4/GABRA2/GRIA2	27	S-C	.
GO:0007611	learning or memory	27/916	278/18888	0.0971223021582734	2.00267035280073	3.80223020207812	0.000490018418812351	0.0168784122035365	0.015153318120934	S100B/MAPT/BCHE/ITGA8/NTRK2/BRINP1/BDNF/GRIN2A/SYT4/SLC7A11/ADCY1/CNTNAP2/NETO1/SORCS3/NRXN1/ADGRF1/ADCY8/HTR2A/TPBG/RASGRF1/KCNK2/OPRK1/DNAAF4/NLGN4X/EN1/DRD2/ADGRB3	27	S-C	.
GO:0060560	developmental growth involved in morphogenesis	27/916	243/18888	0.111111111111111	2.29112081513828	4.57319634535305	5.33508592405826e-05	0.00298893368034589	0.00268344334493533	S100B/MAPT/OSTN/FGF10/MAP1B/SEMA3A/TNC/SLIT2/SH3GL2/SFRP1/AREG/BDNF/SYT4/UNC13A/RIMS1/POSTN/ADPRHL1/NRP2/SYT17/EPHA7/SPRY1/YAP1/BARHL2/EDNRA/SYT1/SLIT3/RGMA	27	S-C	.
GO:0070372	regulation of ERK1 and ERK2 cascade	26/916	308/18888	0.0844155844155844	1.74065672318947	2.95869702396462	0.00443502406831787	0.0772391832122776	0.069344787916218	CCL2/FGF10/ROS1/FGF20/IGF1/RPS6KA6/ADRA1A/CCL24/CALCR/HTR2C/ALKAL1/NEK10/DUSP4/CCL25/DAB2IP/INHBA/FGF18/EPHA7/HTR2A/SPRY1/TPBG/PLA2G5/BMP2/CX3CL1/PLA2G2A/DRD2	26	S-C	.
GO:0045055	regulated exocytosis	26/916	225/18888	0.115555555555556	2.38276564774381	4.71064237850579	3.74629590971472e-05	0.00232270346402313	0.00208530660742857	UNC13C/ABCA12/PCLO/HTR1B/SYT10/KLRF2/GRP/SYT4/UNC13A/CD177/SYT6/NLGN1/RIMS1/UNC13B/IL13RA2/PPFIA2/EQTN/SYT17/SV2B/SCN11A/CADPS2/SV2C/SYT1/ZP4/RPH3A/KCNB1	26	S-C	.
GO:0034308	primary alcohol metabolic process	25/916	106/18888	0.235849056603774	4.86322814534069	9.00457859284135	3.00735980082446e-11	1.74802788422922e-08	1.56936696974603e-08	ALDH1A1/CYP2C18/IGF1/ADH4/RPE65/AKR1B10/CYP3A4/AKR1B15/ADH6/ADH7/AKR1C4/ALDH3B2/SDR9C7/SULT1E1/BMP2/CEL/AKR1C2/HSD17B6/EDNRB/RDH8/SULT1C4/CYP11B1/ADH1C/CYP2C8/SDR16C5	25	S-C	.
GO:0045216	cell-cell junction organization	25/916	213/18888	0.117370892018779	2.42019804416016	4.70586461619047	4.04928837296343e-05	0.0024139988377282	0.00216727094293832	CDH8/CDH11/CDH7/CDH19/NR1H4/ILDR1/DSG1/CD177/CAV1/GJA5/CLDN1/CDH9/DSG2/CNTNAP2/CLDN4/SVEP1/CDH12/FRMPD2/GJB6/NPHP1/NLGN4X/CDH6/CDH10/SNAI2/POF1B	25	S-C	Cell-cell adhesion
GO:1903522	regulation of blood circulation	25/916	262/18888	0.0954198473282443	1.96756558551952	3.56042860295141	0.00100394694823735	0.0289127594809191	0.0259576692928863	CHRM3/KCND2/CTNNA3/KCNN2/ADRA1A/BDKRB2/KCNMB2/HEY2/CAV1/GJA5/DSG2/ASIC2/SVEP1/TRDN/HTR2A/HCN4/EDNRA/TBX18/EDNRB/KCNJ3/DRD2/RGS4/TRPM4/TACR3/AGTR1	25	S-C	Blood circulation
GO:0097485	neuron projection guidance	25/916	234/18888	0.106837606837607	2.20300078378681	4.18040996987454	0.000185473109576978	0.00845539176012696	0.00759119042912587	GAP43/UNC5C/GLI3/SEMA3A/SLIT2/FOXD1/FEZF1/BDNF/ROBO1/ROBO2/CNTN5/ENAH/NRXN1/NRP2/TUBB2B/EPHA7/EDNRA/FLRT2/LHX9/ATOH1/ROBO4/CHL1/SLIT3/EPHB3/LRTM1	25	S-C	.
GO:1901890	positive regulation of cell junction assembly	25/916	108/18888	0.231481481481481	4.77316836487142	8.87771687136276	4.65404695493196e-11	2.00600734827995e-08	1.80097909298886e-08	SLITRK1/NTRK2/SLITRK6/CBLN2/SFRP1/BDNF/NLGN1/CAV1/LRRTM1/CLDN1/ASIC2/CNTNAP2/SLITRK5/NRXN1/TPBG/LRRTM3/GRID2/FLRT2/NPHP1/VSTM5/IL1RAPL1/ADGRB3/SLITRK3/EPHB3/IL1RAP	25	S-C	.
GO:0021537	telencephalon development	25/916	275/18888	0.0909090909090909	1.87455339420405	3.29818877990972	0.00196980341059784	0.0446809066306339	0.0401141993654995	TUBB2A/GLI3/SEMA3A/NRG3/SLIT2/NTRK2/SRD5A2/NEUROD1/FEZF1/ROBO1/COL3A1/SLC7A11/CNTNAP2/ROBO2/DAB2IP/INHBA/SLITRK5/TUBB2B/BMP2/ATOH1/DRD2/ASCL1/FOXP2/EPHB3/HSD3B2	25	S-C	.
GO:0071466	cellular response to xenobiotic stimulus	24/916	194/18888	0.123711340206186	2.55093863953541	4.90202344231971	2.42541129795224e-05	0.00173510192853507	0.00155776213889532	BCHE/CYP2C18/HTR1B/CYP2A7/AADAC/CYP3A4/KCNQ3/ASIC2/CYP2B6/ACSM2B/AOX1/SULT1C3/CYP2A6/UGT2B17/GSTA3/FMO1/UGT2B15/SULT1C4/CYP2C9/CYP2C8/GLYAT/CYP46A1/SLCO1B1/FMO2	24	S-C	.
GO:0003018	vascular process in circulatory system	24/916	275/18888	0.0872727272727273	1.79957125843589	3.01540988896584	0.00404593381108311	0.0729209000834747	0.06546786411569	CHRM3/SLC22A3/SLIT2/HTR1B/SH3GL2/ADRA1A/BDKRB2/KCNMB2/CAV1/GJA5/ASIC2/SVEP1/CPS1/SOD3/SLC22A2/HTR2A/SLC15A2/EDNRA/SLCO1C1/EDNRB/TRPM4/AGTR1/SLC5A1/SLC7A8	24	S-C	Blood circulation
GO:0007156	homophilic cell adhesion via plasma membrane adhesion molecules	24/916	168/18888	0.142857142857143	2.94572676232065	5.71892752838113	1.99609722676066e-06	0.000243730678950052	0.00021881966558368	PCDH17/CDH8/CDH11/CDH7/CDH19/PCDH7/IGSF11/FAT1/PCDH18/DSG1/ROBO1/CDH9/PCDHAC1/DSG2/ROBO2/CDH12/PCDH10/PCDH8/TENM3/ROBO4/DSG3/PCDH19/CDH6/CDH10	24	S-C	cell-cell adhesion
GO:0048167	regulation of synaptic plasticity	24/916	216/18888	0.111111111111111	2.29112081513828	4.30853237875088	0.000136038413176927	0.00658936063825739	0.00591588099407557	S100B/UNC13C/MAPT/MAP1B/NTRK2/IGSF11/GRIK2/GRIN2A/SYT4/RIMS1/KCNQ3/LRRTM1/ADCY1/MPP2/NETO1/SORCS3/ADCY8/RASGRF1/GRID2/CX3CL1/GRM2/DRD2/CYP46A1/KCNB1	24	S-C	.
GO:0051963	regulation of synapse assembly	24/916	115/18888	0.208695652173913	4.3033225745206	8.02165699041274	1.09834436381939e-09	3.19206330735011e-07	2.86581167559718e-07	SLITRK1/NTRK2/SLITRK6/CBLN2/BDNF/NLGN1/LRRTM1/ASIC2/ROBO2/SLITRK5/NRXN1/EPHA7/LRFN5/TPBG/LRRTM3/GRID2/FLRT2/VSTM5/IL1RAPL1/ADGRB3/SLITRK3/EPHB3/IL1RAP/LHFPL4	24	S-C	.
GO:0006836	neurotransmitter transport	24/916	206/18888	0.116504854368932	2.40234027218383	4.56884426230501	6.45457129632959e-05	0.00348997168929449	0.00313327169660259	UNC13C/SLC22A3/PCLO/CHAT/HTR1B/SYT4/UNC13A/NLGN1/RIMS1/UNC13B/SLC17A6/SLC6A15/PPFIA2/NRXN1/SLC22A2/SV2B/SLC5A7/CADPS2/SV2C/SNCAIP/DRD2/SYT1/MCTP2/RPH3A	24	S-C	.
GO:0001764	neuron migration	24/916	183/18888	0.131147540983607	2.70427374901568	5.2301851734033	9.0301143466834e-06	0.000839800634241556	0.00075396702103045	UNC5C/MAP1B/DCDC2/SEMA3A/NRG3/NTRK2/NEXMIF/NTNG1/FEZF1/SATB2/COL3A1/IGSF10/CTNNA2/DAB2IP/NRP2/TUBB2B/BARHL2/CX3CL1/DNAAF4/FLRT2/ATOH1/DRD2/ASCL1/CHL1	24	S-C	.
GO:0045444	fat cell differentiation	23/916	248/18888	0.092741935483871	1.91234680940978	3.26508029584743	0.00226695515570807	0.0492586050188904	0.0442240243361447	CMKLR1/GDF10/FGF10/CCDC3/CCND1/SFRP1/PPARGC1A/RUNX1T1/HTR2C/ALOX5/VSTM2A/ADGRF1/EBF2/SULT1E1/HTR2A/YAP1/ZBTB7C/BMP2/FABP4/ENPP1/TRPM4/SNAI2/MB	23	S-C	.
GO:1901654	response to ketone	23/916	217/18888	0.105990783410138	2.18553921075403	3.96545496447166	0.000370058153634355	0.014229319407198	0.0127749814983469	FIBIN/TNC/SLIT2/SRD5A2/SFRP1/DSG1/CAV1/CLDN1/DSG2/ADCY1/POSTN/UGT3A2/CLDN4/INHBA/CPS1/GNAI1/ADCY8/YAP1/MSTN/SCN11A/AKR1C2/SLIT3/HSD3B2	23	S-C	.
GO:0003015	heart process	23/916	260/18888	0.0884615384615385	1.82408464897548	3.02069172307966	0.00409460409425178	0.073285279305355	0.0657950011828043	KCND2/CTNNA3/KCNN2/ADRA1A/HEY2/CAV1/GJA5/DSG2/TRDN/SCN7A/YAP1/HCN4/SCN11A/EDNRA/TBX18/EDNRB/KCNJ3/DRD2/RGS4/TRPM4/SGCZ/MYL7/TACR3	23	S-C	.
GO:0015718	monocarboxylic acid transport	23/916	179/18888	0.128491620111732	2.64950842867947	5.00595324553253	1.92988112128847e-05	0.00144741084096635	0.00129947513192361	PLA2G4F/SLC22A3/PLA2G2D/PLA2G2C/BDKRB2/CYP4A11/AKR1C4/SLC5A12/SLC27A6/SLC22A2/FABP12/PLA2G5/FABP4/PLA2G2F/SLC22A9/SLCO1C1/PLA2G2A/DRD2/SLC16A14/SLC22A13/SLC10A2/PLA2R1/SLCO1B1	23	S-C	.
GO:0008037	cell recognition	23/916	155/18888	0.148387096774194	3.05975489505564	5.81311277236146	1.66927943795315e-06	0.000209787821256274	0.000188346009983562	PRF1/TUB/GAP43/ADAM32/ROBO1/CNTNAP2/ROBO2/COLEC10/SPAM1/PLA2G5/CLGN/IZUMO1R/OPCML/FUT3/FETUB/PRSS55/ROBO4/TMPRSS12/ZP4/CLEC4M/EPHB3/FOLR3/LY6K	23	S-C	.
GO:0048588	developmental cell growth	23/916	238/18888	0.0966386554621849	1.9926975156875	3.4793411822508	0.00132533601700182	0.0350159799946504	0.0314370971496964	S100B/MAPT/OSTN/MAP1B/SEMA3A/IGF1/SLIT2/SH3GL2/ADRA1A/BDNF/SYT4/UNC13A/RIMS1/POSTN/NRP2/SYT17/EPHA7/BARHL2/EDNRA/SYT1/RGS4/SLIT3/RGMA	23	S-C	.
GO:0009566	fertilization	22/916	207/18888	0.106280193236715	2.19150686665401	3.89146101556962	0.000473517961520436	0.0168080803135117	0.0150901746515874	PRDM9/PLCZ1/ADAM32/ADAM21/CFAP69/CCDC87/SYT6/RIMS1/UNC13B/FCRL5/TRPC7/EQTN/SPAM1/CLGN/AKAP4/IZUMO1R/FETUB/PRSS55/TMPRSS12/ZP4/FOLR3/LY6K	22	S-C	.
GO:0043583	ear development	22/916	223/18888	0.0986547085201794	2.03426870581785	3.50754168235013	0.00128003098287082	0.0344054570540423	0.0308889740070927	ROR1/FGF10/GLI3/FGF20/GABRB2/ITGA8/FREM2/SLITRK6/NEUROD1/HEY2/LRIG3/COL11A1/JAG2/GJB6/PRRX1/KCNK2/BMP2/OTOL1/EDNRA/TBX18/ATOH1/NOX3	22	S-C	.
GO:0006805	xenobiotic metabolic process	21/916	126/18888	0.166666666666667	3.43668122270742	6.19548693355196	6.78061147762946e-07	9.42993436501409e-05	8.4661278305933e-05	BCHE/CYP2C18/CYP2A7/AADAC/CYP3A4/CYP2B6/ACSM2B/AOX1/SULT1C3/CYP2A6/UGT2B17/GSTA3/FMO1/UGT2B15/SULT1C4/CYP2C9/CYP2C8/GLYAT/CYP46A1/SLCO1B1/FMO2	21	S-C	.
GO:0035249	synaptic transmission, glutamatergic	21/916	113/18888	0.185840707964602	3.83205162885961	6.81681389124268	1.00843301357665e-07	2.03878848397018e-05	1.83040976285811e-05	CCL2/UNC13C/CDH8/GRM3/HTR1B/ROR2/GRIK2/GRIN2A/UNC13A/NLGN1/UNC13B/SLC17A6/NRXN1/GRIA3/HTR2A/GRID2/GRM2/GRM1/DRD2/SYT1/GRIA2	21	S-C	.
GO:0007043	cell-cell junction assembly	21/916	156/18888	0.134615384615385	2.77578098757138	5.02794650735142	2.16578995869157e-05	0.00157358176686185	0.00141275048950177	CDH8/CDH11/CDH7/CDH19/NR1H4/ILDR1/DSG1/CAV1/GJA5/CLDN1/CDH9/CNTNAP2/CLDN4/CDH12/FRMPD2/GJB6/NPHP1/CDH6/CDH10/SNAI2/POF1B	21	S-C	Cell-cell adhesion
GO:0001508	action potential	21/916	149/18888	0.140939597315436	2.90618680577943	5.27371200844263	1.06183408644743e-05	0.000968142843525602	0.000869191741352017	HCN1/KCND2/CTNNA3/KCNC2/CHRNA1/NTRK2/KCNN2/ADRA1A/GRIK2/KCNMB2/CAV1/KCNQ3/GJA5/DSG2/SCN7A/HCN4/SCN11A/TBX18/KCNJ3/TRPM4/KCNB1	21	S-C	.
GO:0042180	cellular ketone metabolic process	21/916	227/18888	0.092511013215859	1.90758517207549	3.10573135074743	0.00354011533372401	0.0653826375253558	0.0587000657443263	NR1H4/SRD5A2/ADH4/AKR1B10/PPARGC1A/CAV1/SLC7A11/CYP2B6/AKR1C4/BMP2/FMO1/AKR1C2/HSD17B6/EDNRB/SULT1C4/CYP17A1/RGN/CYP11B1/SLC22A13/CYP46A1/FMO2	21	S-C	.
GO:0048839	inner ear development	21/916	196/18888	0.107142857142857	2.20929507174049	3.84205391113063	0.000566651903574075	0.0184260933679682	0.0165428152342641	ROR1/FGF10/GLI3/FGF20/GABRB2/ITGA8/FREM2/SLITRK6/NEUROD1/HEY2/LRIG3/COL11A1/JAG2/GJB6/PRRX1/KCNK2/BMP2/OTOL1/TBX18/ATOH1/NOX3	21	S-C	.
GO:0098739	import across plasma membrane	21/916	203/18888	0.103448275862069	2.13311248305978	3.66442227070973	0.000895805878025374	0.0268474004443646	0.0241034046773854	SLC9A2/SLC38A4/NALF1/SLC28A1/KCNK9/KCNJ6/KCNK5/CACNA1E/SLC7A11/SLC9A4/SLC22A2/HCN4/SLC15A2/SLC9C1/KCNJ3/GRM1/RGS4/TRPM4/ATP4A/SLC5A1/SLC7A8	21	S-C	.
GO:0007338	single fertilization	20/916	166/18888	0.120481927710843	2.48434787183669	4.33655281203384	0.000162101028274315	0.00761383617652084	0.00683564782706999	PLCZ1/ADAM32/ADAM21/CCDC87/SYT6/RIMS1/UNC13B/FCRL5/TRPC7/EQTN/SPAM1/CLGN/AKAP4/IZUMO1R/FETUB/PRSS55/TMPRSS12/ZP4/FOLR3/LY6K	20	S-C	.
GO:0045664	regulation of neuron differentiation	20/916	196/18888	0.102040816326531	2.10409054451475	3.5078083868232	0.00138805850760898	0.0356600666319434	0.03201535353985	S100B/MAP1B/GLI3/FGF20/BRINP1/NEUROD1/FEZF1/SFRP1/LBX1/BDNF/NLGN1/HEY2/BRINP3/BRINP2/BMP2/VWC2/EDNRB/TUNAR/ATOH1/ASCL1	20	S-C	.
GO:0035725	sodium ion transmembrane transport	20/916	182/18888	0.10989010989011	2.26594366332358	3.87427666048444	0.000549501811941203	0.0182513101823328	0.0163858961365324	SLC9A2/HCN1/GRP/PCSK9/KCNK1/ASIC2/SLC17A6/SLC6A15/NETO1/SLC9A4/SLC17A1/SCN7A/HCN4/SCN11A/SLC9C1/SLC13A5/TRPM4/ATP4A/SLC5A1/SLC17A2	20	S-C	Ion homeostasis and transport
GO:0051965	positive regulation of synapse assembly	20/916	63/18888	0.317460317460317	6.54605947182366	9.95447423004793	7.84683905346362e-12	7.29756031972117e-09	6.55169761811299e-09	SLITRK1/NTRK2/SLITRK6/CBLN2/BDNF/NLGN1/LRRTM1/ASIC2/SLITRK5/NRXN1/TPBG/LRRTM3/GRID2/FLRT2/VSTM5/IL1RAPL1/ADGRB3/SLITRK3/EPHB3/IL1RAP	20	S-C	.
GO:0006721	terpenoid metabolic process	19/916	100/18888	0.19	3.91781659388646	6.60463369882858	2.83372102573722e-07	4.54372509299244e-05	4.07932398841155e-05	ALDH1A1/CYP2C18/ADH4/RPE65/AKR1B10/CYP3A4/AKR1B15/ADH6/ADH7/AKR1C4/SDR9C7/CEL/HSD17B6/RDH8/CYP2C9/RLBP1/ADH1C/CYP2C8/SDR16C5	19	S-C	.
GO:0007204	positive regulation of cytosolic calcium ion concentration	19/916	169/18888	0.112426035502959	2.31823467093874	3.88620567865683	0.000564363959004269	0.0184260933679682	0.0165428152342641	CMKLR1/CXCL13/PLCZ1/CD24/TAC1/ADRA1A/BDKRB2/GPR6/CALCR/CAV1/JPH1/ADCY8/HTR2A/XCR1/EDNRA/EDNRB/TRPM4/AGTR1/CCKBR	19	S-C	Ion homeostasis and transport
GO:0015698	inorganic anion transport	19/916	169/18888	0.112426035502959	2.31823467093874	3.88620567865683	0.000564363959004269	0.0184260933679682	0.0165428152342641	GABRE/GABRB2/GABRA4/ANO4/SLC26A9/CLCA2/CLCA4/SLC17A6/CLDN4/GLRA3/SLC17A1/GABRG1/BSND/GABRG2/ENPP1/CLCA1/GABRA2/SLC26A4/SFRP4	19	S-C	.
GO:0031214	biomineral tissue development	19/916	180/18888	0.105555555555556	2.17656477438137	3.58071236276193	0.00121431395432259	0.0336104755214288	0.030175245255911	KL/AMTN/IGF1/KLK4/ROR2/ENAM/MMP13/WDR72/HEY2/ALOX5/LTF/AMBN/ITGB6/BMP2/OTOL1/DMP1/ENPP1/NELL1/TRPM4	19	S-C	.
GO:0099504	synaptic vesicle cycle	19/916	199/18888	0.0954773869346734	1.96875205722938	3.10153842491011	0.00381792729190246	0.0696210270876331	0.062505261670527	PCDH17/UNC13C/PCLO/HTR1B/ABCA13/SH3GL2/SYT4/UNC13A/NLGN1/RIMS1/UNC13B/SLC17A6/PPFIA2/SV2B/CADPS2/SV2C/NLGN4X/SYT1/RPH3A	19	S-C	.
GO:0021953	central nervous system neuron differentiation	18/916	178/18888	0.101123595505618	2.08517737108091	3.28401293009927	0.0025958497821947	0.0538870602107381	0.0483794184031211	CDH11/MAPT/GLI3/SLIT2/NTRK2/BRINP1/LBX1/AGBL4/BRINP3/INHBA/BRINP2/NRP2/MDGA2/GRID2/DRD2/ASCL1/EPHB3/DBX1	18	S-C	.
GO:0006820	monoatomic anion transport	18/916	171/18888	0.105263157894737	2.17053550907837	3.47132718922863	0.00166443447808182	0.0411681932078749	0.0369605103027576	GABRE/GABRB2/GABRA4/ANO4/SLC26A9/CLCA2/CLCA4/SLC17A6/CLDN4/GLRA3/SLC17A1/GABRG1/BSND/GABRG2/CLCA1/GABRA2/SLC26A4/SLC17A2	18	S-C	.
GO:0030534	adult behavior	18/916	144/18888	125	2.57751091703057	4.28996257727754	0.000213579017998356	0.0094584993684986	0.00849177328703236	PCDH17/KLHL1/RNF180/SLITRK1/SLITRK6/SLC7A11/CNTNAP2/ASIP/SLITRK5/NRXN1/HTR2A/OPRK1/GRM2/GABRG2/NLGN4X/EN1/DRD2/CHL1	18	S-C	.
GO:0099172	presynapse organization	18/916	54/18888	0.333333333333333	6.87336244541485	9.75760921383188	3.4642211239362e-11	1.78984758070037e-08	1.60691239503286e-08	PCDH17/PCLO/SLITRK1/SLITRK6/CBLN2/NLGN1/LRRTM1/PPFIA2/CNTN5/SLITRK5/LRFN5/LRRTM3/GRID2/IL1RAPL1/NLGN4X/SLITRK3/IL1RAP/CAP2	18	S-C	.
GO:0017157	regulation of exocytosis	18/916	188/18888	0.0957446808510638	1.9742636811298	3.03085846735303	0.00465028762910483	0.079208195880357	0.0711125534491218	PCLO/HTR1B/SYT10/SYT4/CD177/SYT6/NLGN1/RIMS1/IL13RA2/PPFIA2/SYT17/SV2B/CADPS2/SV2C/IL1RAPL1/SYT1/RPH3A/KCNB1	18	S-C	.
GO:0007189	adenylate cyclase-activating G protein-coupled receptor signaling pathway	17/916	158/18888	0.107594936708861	2.21861699187441	3.47262515025239	0.00174650051072861	0.0415920330707968	0.0373410307094012	ADGRD2/RIT2/ADRA1A/ADGRL4/GPR6/CALCR/ADCY1/RXFP1/TCP11/ADGRG7/ADGRF1/ADGRG6/ADCY8/MRAP2/ADGRL2/DRD2/ADGRB3	17	S-C	.
GO:0031960	response to corticosteroid	17/916	156/18888	0.108974358974359	2.24706079946255	3.53092810149289	0.00152066267267712	0.0386397892237629	0.0346905272351881	FIBIN/GHR/PCSK1/BCHE/SLIT2/HTR1B/AREG/GPR83/CALCR/CLDN1/CPN1/INHBA/CPS1/IL10/MSTN/SLIT3/HSD3B2	17	S-C	.
GO:0098661	inorganic anion transmembrane transport	17/916	130/18888	0.130769230769231	2.69647295935506	4.38183857293157	0.000183432238453542	0.00845539176012696	0.00759119042912587	GABRE/GABRB2/GABRA4/ANO4/SLC26A9/CLCA2/CLCA4/SLC17A6/CLDN4/GLRA3/SLC17A1/GABRG1/BSND/GABRG2/CLCA1/GABRA2/SLC26A4	17	S-C	.
GO:0018958	phenol-containing compound metabolic process	17/916	113/18888	0.150442477876106	3.10213703288635	5.05989254611351	3.07833181001428e-05	0.00205314546636813	0.00184329935927923	KL/RNF180/DIO2/GRIN2A/SLC7A11/ASIP/TYR/MAOA/DIO3/TPH2/EDNRA/SLCO1C1/SNCAIP/RTL4/DDC/DRD2/TACR3	17	S-C	.
GO:0099643	signal release from synapse	17/916	144/18888	0.118055555555556	2.43431586608443	3.90055074932859	0.000619229894055859	0.0194555338335118	0.0174670395435671	UNC13C/PCLO/HTR1B/SYT4/UNC13A/NLGN1/RIMS1/UNC13B/PPFIA2/NRXN1/SV2B/CADPS2/SV2C/SNCAIP/SYT1/MCTP2/RPH3A	17	S-C	.
GO:0042572	retinol metabolic process	16/916	52/18888	0.307692307692308	6.34464225730601	8.71278493394116	1.64429458545647e-09	4.49762930727798e-07	4.03793952069372e-07	ALDH1A1/CYP2C18/ADH4/RPE65/AKR1B10/CYP3A4/AKR1B15/ADH6/ADH7/SDR9C7/CEL/HSD17B6/RDH8/ADH1C/CYP2C8/SDR16C5	16	S-C	.
GO:0097746	blood vessel diameter maintenance	16/916	152/18888	0.105263157894737	2.17053550907837	3.27113878232189	0.00293632164395134	0.0571292704785511	0.0512902516622374	CHRM3/HTR1B/ADRA1A/BDKRB2/KCNMB2/CAV1/GJA5/ASIC2/SVEP1/CPS1/SOD3/HTR2A/EDNRA/EDNRB/TRPM4/AGTR1	16	S-C	Blood circulation
GO:0099565	chemical synaptic transmission, postsynaptic	16/916	115/18888	0.139130434782609	2.86888171634707	4.53831793474353	0.00013556639958732	0.00658936063825739	0.00591588099407557	CHRNA1/IGSF11/CHRNB3/GRIK2/GRIN2A/NLGN1/RIMS1/UNC13B/MPP2/GLRA3/NETO1/NRXN1/GRID2/NLGN4X/DRD2/RGS4	16	S-C	.
GO:0007200	phospholipase C-activating G protein-coupled receptor signaling pathway	16/916	102/18888	0.156862745098039	3.23452350372463	5.10856444057133	3.09075661603805e-05	0.00205314546636813	0.00184329935927923	CMKLR1/CHRM3/NMBR/TRHR/GRP/ADRA1A/GPR83/HTR2C/HTR2A/OPRK1/EDNRB/GRM1/DRD2/GPR143/AGTR1/CCKBR	16	S-C	.
GO:0098656	monoatomic anion transmembrane transport	16/916	146/18888	0.10958904109589	2.25973559849255	3.44968059148631	0.00194752393590178	0.0443920897154081	0.0398549015984853	GABRE/GABRB2/GABRA4/ANO4/SLC26A9/CLCA2/CLCA4/SLC17A6/CLDN4/GLRA3/GABRG1/BSND/GABRG2/CLCA1/GABRA2/SLC26A4	16	S-C	.
GO:0099054	presynapse assembly	16/916	49/18888	0.326530612244898	6.7330897424472	9.07170416276177	6.09330151395164e-10	2.0238465742768e-07	1.81699502288212e-07	PCDH17/PCLO/SLITRK1/SLITRK6/CBLN2/NLGN1/LRRTM1/CNTN5/SLITRK5/LRFN5/LRRTM3/GRID2/IL1RAPL1/NLGN4X/SLITRK3/IL1RAP	16	S-C	.
GO:0006690	icosanoid metabolic process	16/916	125/18888	128	2.6393711790393	4.15156827891795	0.000359171883195283	0.014229319407198	0.0127749814983469	PLA2G4F/CYP2C18/CYP2A7/CYP4A11/ALOX5/CYP2B6/CYP4A22/AKR1C4/CYP2A6/PLA2G5/PLA2G2F/AKR1C2/CYP2C9/CYP4Z1/ALOX15B/CYP2C8	16	S-C	.
GO:0015908	fatty acid transport	16/916	115/18888	0.139130434782609	2.86888171634707	4.53831793474353	0.00013556639958732	0.00658936063825739	0.00591588099407557	PLA2G4F/PLA2G2D/PLA2G2C/BDKRB2/CYP4A11/SLC27A6/SLC22A2/FABP12/PLA2G5/FABP4/PLA2G2F/SLC22A9/PLA2G2A/DRD2/PLA2R1/SLCO1B1	16	S-C	.
GO:0007613	memory	16/916	126/18888	0.126984126984127	2.61842378872947	4.11499187607398	0.000393287177811132	0.0147335261558958	0.0132276547219656	S100B/MAPT/ITGA8/BRINP1/BDNF/GRIN2A/SYT4/ADCY1/NETO1/SORCS3/ADGRF1/ADCY8/HTR2A/RASGRF1/KCNK2/DRD2	16	S-C	.
GO:0006865	amino acid transport	16/916	158/18888	0.10126582278481	2.08811010999945	3.10072693834338	0.00430829311893665	0.0755983509549261	0.0678716604158997	SLC25A2/HTR1B/NTRK2/SLC38A4/SLC36A3/SYT4/APBA1/SLC7A11/SLC17A6/SLC6A15/SLC22A2/GRM2/TRPC4/GRM1/RGS4/SLC7A8	16	S-C	.
GO:0060079	excitatory postsynaptic potential	15/916	107/18888	0.14018691588785	2.89066644900624	4.42770290078566	0.00019958389188593	0.00901034075019002	0.00808941967521305	CHRNA1/IGSF11/CHRNB3/GRIK2/GRIN2A/NLGN1/RIMS1/MPP2/GLRA3/NETO1/NRXN1/GRID2/NLGN4X/DRD2/RGS4	15	S-C	.
GO:0001676	long-chain fatty acid metabolic process	15/916	109/18888	0.137614678899083	2.83762669764833	4.34375509999307	0.00024563852290367	0.0106749451542249	0.00958388963931092	CYP2C18/CYP2A7/CYP3A4/PLP1/CYP4A11/ALOX5/CYP2B6/CYP4A22/SLC27A6/CYP2A6/PLA2G2F/CYP2C9/CYP4Z1/ALOX15B/CYP2C8	15	S-C	.
GO:0015837	amine transport	15/916	105/18888	0.142857142857143	2.94572676232065	4.51362053554858	0.000161195867091252	0.00761383617652084	0.00683564782706999	FGF20/HTR1B/SYT10/RHCG/SYT4/SYT6/SLC22A2/SYT17/HTR2A/OPRK1/GRM2/DRD2/SYT1/RGS4/KCNB1	15	S-C	.
GO:0051384	response to glucocorticoid	15/916	134/18888	0.111940298507463	2.30821873166916	3.43096927313217	0.00215730374354222	0.0475424758647931	0.0426832958188499	FIBIN/GHR/PCSK1/BCHE/SLIT2/AREG/GPR83/CALCR/CLDN1/CPN1/CPS1/IL10/MSTN/SLIT3/HSD3B2	15	S-C	.
GO:1903305	regulation of regulated secretory pathway	15/916	125/18888	0.12	2.47441048034934	3.73381931961839	0.00106961058783146	0.0303273733744897	0.0272276995593042	HTR1B/SYT10/SYT4/CD177/SYT6/NLGN1/RIMS1/IL13RA2/PPFIA2/SYT17/SV2B/SV2C/SYT1/RPH3A/KCNB1	15	S-C	.
GO:0033559	unsaturated fatty acid metabolic process	15/916	115/18888	0.130434782608696	2.68957660907538	4.10290055278488	0.000442795445418216	0.0160859282905836	0.0144418317148737	PLA2G4F/CYP2C18/CYP2A7/CYP4A11/ALOX5/CYP2B6/CYP4A22/AKR1C4/CYP2A6/PLA2G2F/AKR1C2/CYP2C9/CYP4Z1/ALOX15B/CYP2C8	15	S-C	.
GO:0051966	regulation of synaptic transmission, glutamatergic	14/916	80/18888	175	3.60851528384279	5.27834889231765	2.73693933765195e-05	0.00192829816970933	0.00173121234659133	CCL2/GRM3/HTR1B/ROR2/GRIK2/GRIN2A/UNC13A/NLGN1/NRXN1/HTR2A/GRM2/GRM1/DRD2/SYT1	14	S-C	.
GO:0071774	response to fibroblast growth factor	14/916	124/18888	0.112903225806452	2.32807437667277	3.34966634773229	0.00275783978635183	0.0557035829687785	0.0500102795821563	CCL2/KL/CXCL13/FGF10/FGF20/TNC/SMOC2/SFRP1/POSTN/CPS1/FGF5/FGF18/SPRY1/FLRT2	14	S-C	.
GO:0042310	vasoconstriction	14/916	89/18888	0.157303370786517	3.24360924390364	4.78967308570905	9.24161461146112e-05	0.00472236351025211	0.00423970428560495	CHRM3/HTR1B/ADRA1A/BDKRB2/KCNMB2/CAV1/GJA5/ASIC2/SVEP1/HTR2A/EDNRA/EDNRB/TRPM4/AGTR1	14	S-C	.
GO:0051932	synaptic transmission, GABAergic	14/916	59/18888	0.23728813559322	4.89290207978684	6.76109253576874	6.22654451436796e-07	9.04794749744094e-05	8.12318274473136e-05	GABRE/GABRB2/GABRA4/HTR1B/ADRA1A/NLGN1/GABBR2/CNTNAP4/GABRG1/TPBG/GABRG2/DRD2/SLITRK3/GABRA2	14	S-C	.
GO:0009308	amine metabolic process	14/916	118/18888	0.11864406779661	2.44645103989342	3.55830874055279	0.0017272509532361	0.0415920330707968	0.0373410307094012	KL/RNF180/SLC22A3/NR1H4/GRIN2A/AZIN2/SLC7A11/MAOA/EDNRA/SNCAIP/RTL4/DDC/DRD2/TACR3	14	S-C	.
GO:0051937	catecholamine transport	14/916	74/18888	0.189189189189189	3.90109760415437	5.64506117181504	1.08437637321485e-05	0.000969682718355584	0.000870574229993944	SLC22A3/FGF20/HTR1B/SYT10/SYT4/SYT6/SLC22A2/SYT17/HTR2A/OPRK1/GRM2/DRD2/SYT1/KCNB1	14	S-C	.
GO:0031644	regulation of nervous system process	14/916	119/18888	0.117647058823529	2.42589262779348	3.52266025311321	0.00187234390853214	0.0435319958733722	0.0390827154802024	TENM4/JAM2/IGSF11/GRIK2/GRIN2A/NLGN1/RIMS1/UNC13B/HTR2C/NETO1/NRXN1/GRM1/NLGN4X/RGS4	14	S-C	.
GO:0016079	synaptic vesicle exocytosis	14/916	96/18888	0.145833333333333	3.007096069869	4.4509047170741	0.000211650658086218	0.0094584993684986	0.00849177328703236	UNC13C/PCLO/HTR1B/SYT4/UNC13A/NLGN1/RIMS1/UNC13B/PPFIA2/SV2B/CADPS2/SV2C/SYT1/RPH3A	14	S-C	.
GO:0017156	calcium-ion regulated exocytosis	14/916	66/18888	0.212121212121212	4.37395791980945	6.19883058252956	2.6413412089871e-06	0.000299566746872927	0.00026894888921291	UNC13C/SYT10/SYT4/UNC13A/SYT6/RIMS1/UNC13B/EQTN/SYT17/CADPS2/SYT1/ZP4/RPH3A/KCNB1	14	S-C	.
GO:0044344	cellular response to fibroblast growth factor stimulus	13/916	116/18888	0.112068965517241	2.3108718566481	3.19716451026092	0.00409767153105211	0.073285279305355	0.0657950011828043	CCL2/KL/CXCL13/FGF10/FGF20/SMOC2/SFRP1/POSTN/CPS1/FGF5/FGF18/SPRY1/FLRT2	13	S-C	.
GO:0002027	regulation of heart rate	13/916	104/18888	125	2.57751091703057	3.64188330094949	0.00154892763861803	0.0391440952150751	0.0351432895581184	CTNNA3/ADRA1A/HEY2/CAV1/DSG2/HCN4/EDNRA/EDNRB/KCNJ3/DRD2/RGS4/TRPM4/TACR3	13	S-C	.
GO:0043266	regulation of potassium ion transport	13/916	102/18888	0.127450980392157	2.62805034677626	3.72204637594449	0.0012940939956247	0.0345835464347981	0.0310488613832279	DPP6/KCNC2/GRP/KCNN2/CAV1/NETO1/DPP10/HTR2A/KCNIP3/OPRK1/KCNIP1/DRD2/RGS4	13	S-C	Ion homeostasis and transport
GO:0051952	regulation of amine transport	13/916	94/18888	0.138297872340426	2.85171420607637	4.06311669790402	0.000594650359580073	0.0189392066578585	0.0170034846870553	FGF20/HTR1B/SYT10/SYT4/SYT6/SYT17/HTR2A/OPRK1/GRM2/DRD2/SYT1/RGS4/KCNB1	13	S-C	.
GO:0007631	feeding behavior	13/916	107/18888	0.121495327102804	2.50524425580541	3.5250926261074	0.00200809095625214	0.0448924180123675	0.0403040927757893	HTR1B/NTRK2/GPR83/HTR2C/ASIP/IAPP/MRAP2/OPRK1/EN1/DRD2/PRLHR/HELT/TACR3	13	S-C	.
GO:1902414	protein localization to cell junction	13/916	108/18888	0.12037037037037	2.48204754973314	3.48704252344596	0.00218401409896933	0.0476791810338375	0.0428060287448103	MAPT/PCLO/ILDR1/DLG2/GRIN2A/NLGN1/LRRTM1/ASIC2/LRRC7/NETO1/NRXN1/SLITRK3/LHFPL4	13	S-C	.
GO:0007218	neuropeptide signaling pathway	13/916	111/18888	0.117117117117117	2.41496518352414	3.37539934732822	0.00278925859041737	0.0557035829687785	0.0500102795821563	NMBR/GRP/TAC1/GPR83/SSTR1/NPFFR2/SORCS3/SORCS1/OPRK1/GPR143/PRLHR/MCHR2/PROKR2	13	S-C	.
GO:0009988	cell-cell recognition	13/916	73/18888	0.178082191780822	3.6720703475504	5.1640237191837	4.34939977652133e-05	0.00256008974187648	0.00229843031494785	PRF1/ADAM32/SPAM1/CLGN/IZUMO1R/FUT3/FETUB/PRSS55/TMPRSS12/ZP4/CLEC4M/FOLR3/LY6K	13	S-C	.
GO:0015872	dopamine transport	13/916	56/18888	0.232142857142857	4.78680598877105	6.40692836250296	2.04419279119398e-06	0.000243730678950052	0.00021881966558368	SLC22A3/FGF20/HTR1B/SYT10/SYT4/SYT6/SLC22A2/SYT17/HTR2A/OPRK1/GRM2/DRD2/SYT1	13	S-C	.
GO:2000243	positive regulation of reproductive process	13/916	89/18888	0.146067415730337	3.01192286933909	4.29506735363133	0.000346787688216358	0.0141452872825093	0.0126995380560118	UNC5C/PRDM9/BNC1/CFAP69/CCDC87/INHBA/RBM46/ADAM7/EDNRB/TMPRSS12/ZP4/TACR3/DAZL	13	S-C	.
GO:0070098	chemokine-mediated signaling pathway	12/916	93/18888	0.129032258064516	2.66065643048317	3.62435828178115	0.00176076103261267	0.0415920330707968	0.0373410307094012	CCL2/CMKLR1/CXCL13/SLIT2/ROBO1/CCL24/CCL25/CXCL2/XCR1/CX3CL1/ENTREP1/SLIT3	12	S-C	.
GO:0007193	adenylate cyclase-inhibiting G protein-coupled receptor signaling pathway	12/916	80/18888	0.15	3.09301310043668	4.2352266244042	0.000452336956985013	0.0162444401657325	0.014584142546077	CHRM3/MTNR1A/GRM3/HTR1B/GABBR2/HTR1F/GNAI1/EDNRA/OPRK1/GRM2/GRM1/DRD2	12	S-C	.
GO:0019748	secondary metabolic process	12/916	57/18888	0.210526315789474	4.34107101815674	5.70318507701945	1.47762464904062e-05	0.00120543063474366	0.00108222702827241	CYP2A7/AKR1B10/CYP3A4/SLC7A11/ASIP/TYR/AKR1C4/CYP2A6/FMO1/AKR1C2/SULT1C4/FMO2	12	S-C	.
GO:0019369	arachidonic acid metabolic process	12/916	58/18888	0.206896551724138	4.26622496611956	5.62426730068656	1.78171511766874e-05	0.00135819267166552	0.001219375695716	CYP2C18/CYP2A7/CYP4A11/ALOX5/CYP2B6/CYP4A22/CYP2A6/PLA2G2F/CYP2C9/CYP4Z1/ALOX15B/CYP2C8	12	S-C	.
GO:0042475	odontogenesis of dentin-containing tooth	12/916	93/18888	0.129032258064516	2.66065643048317	3.62435828178115	0.00176076103261267	0.0415920330707968	0.0373410307094012	FGF10/GLI3/TNC/AMTN/KLK4/ENAM/WDR72/AMBN/ITGB6/JAG2/BMP2/DMP1	12	S-C	.
GO:0006576	biogenic amine metabolic process	12/916	98/18888	0.122448979591837	2.5249086534177	3.41683886817803	0.00275496287304529	0.0557035829687785	0.0500102795821563	KL/RNF180/SLC22A3/GRIN2A/AZIN2/MAOA/EDNRA/SNCAIP/RTL4/DDC/DRD2/TACR3	12	S-C	.
GO:0035418	protein localization to synapse	12/916	78/18888	0.153846153846154	3.17232112865301	4.34018210416923	0.000356311998574571	0.014229319407198	0.0127749814983469	MAPT/PCLO/DLG2/GRIN2A/NLGN1/LRRTM1/ASIC2/LRRC7/NETO1/NRXN1/SLITRK3/LHFPL4	12	S-C	.
GO:0050805	negative regulation of synaptic transmission	12/916	54/18888	0.222222222222222	4.58224163027656	5.95129523549945	8.19402791299825e-06	0.000777596526437589	0.000698120616604749	PCDH17/MAPT/BCHE/HTR1B/GRIK2/SORCS3/ADCY8/HTR2A/GRID2/GRM2/DRD2/KCNB1	12	S-C	.
GO:0071715	icosanoid transport	12/916	62/18888	0.193548387096774	3.99098464572475	5.32552003883043	3.61024695667025e-05	0.00226860112817792	0.0020367339160959	PLA2G4F/PLA2G2D/PLA2G2C/BDKRB2/CYP4A11/SLC22A2/PLA2G5/PLA2G2F/PLA2G2A/DRD2/PLA2R1/SLCO1B1	12	S-C	.
GO:0045666	positive regulation of neuron differentiation	12/916	94/18888	0.127659574468085	2.63235157483973	3.58178109711368	0.00193141137500768	0.0442416891319493	0.0397198730271218	S100B/MAP1B/FGF20/BRINP1/NEUROD1/FEZF1/BRINP3/BRINP2/BMP2/VWC2/ATOH1/ASCL1	12	S-C	.
GO:2001222	regulation of neuron migration	12/916	48/18888	0.25	5.15502183406114	6.50705536275357	2.17693303564492e-06	0.000253068465393722	0.000227203063667573	UNC5C/SEMA3A/NRG3/NEXMIF/NTNG1/COL3A1/IGSF10/CTNNA2/DAB2IP/CX3CL1/FLRT2/DRD2	12	S-C	.
GO:1901616	organic hydroxy compound catabolic process	11/916	57/18888	0.192982456140351	3.97931509997702	5.08567023136845	7.8050584774786e-05	0.00403261354669728	0.00362045168674622	ADH4/AKR1B10/CYP3A4/CYP4A11/ALDH3B2/MAOA/DIO3/SULT1E1/HSD17B6/SULT1C4/CYP46A1	11	S-C	.
GO:0019229	regulation of vasoconstriction	11/916	69/18888	0.159420289855072	3.28726029998101	4.2970745492858	0.000454145639041985	0.0162444401657325	0.014584142546077	CHRM3/ADRA1A/BDKRB2/KCNMB2/CAV1/GJA5/ASIC2/SVEP1/HTR2A/TRPM4/AGTR1	11	S-C	.
GO:0045600	positive regulation of fat cell differentiation	11/916	71/18888	0.154929577464789	3.19466141829141	4.1826597086361	0.000583853576207266	0.0188536050650263	0.0169266321874124	CMKLR1/CCDC3/SFRP1/HTR2C/VSTM2A/SULT1E1/HTR2A/ZBTB7C/BMP2/TRPM4/SNAI2	11	S-C	.
GO:0086001	cardiac muscle cell action potential	11/916	84/18888	0.130952380952381	2.70024953212726	3.52580433837576	0.00239403763960902	0.0508641078130702	0.0456654332963523	CTNNA3/KCNN2/CAV1/GJA5/DSG2/SCN7A/HCN4/SCN11A/TBX18/KCNJ3/TRPM4	11	S-C	.
GO:1901379	regulation of potassium ion transmembrane transport	11/916	86/18888	0.127906976744186	2.63745303138012	3.43595189638728	0.00288917903055682	0.056686424017254	0.0508926672671034	DPP6/KCNC2/GRP/KCNN2/CAV1/NETO1/DPP10/KCNIP3/OPRK1/KCNIP1/RGS4	11	S-C	Ion homeostasis and transport
GO:0014059	regulation of dopamine secretion	11/916	37/18888	0.297297297297297	6.13029623509973	7.05191599772463	8.79560983354065e-07	0.00011685595921704	0.000104912446916758	FGF20/HTR1B/SYT10/SYT4/SYT6/SYT17/HTR2A/OPRK1/GRM2/DRD2/SYT1	11	S-C	.
GO:0060021	roof of mouth development	11/916	91/18888	0.120879120879121	2.49253802965593	3.22205428552458	0.00449310489609763	0.0776689136314274	0.0697305968222391	FRAS1/GLI3/SATB2/INTU/ITGB6/JAG2/INHBA/PRRX1/ALX4/SNAI2/EPHB3	11	S-C	.
GO:0033273	response to vitamin	11/916	91/18888	0.120879120879121	2.49253802965593	3.22205428552458	0.00449310489609763	0.0776689136314274	0.0697305968222391	KL/MAP1B/TNC/BCHE/SFRP1/MN1/POSTN/TYR/OTC/ASCL1/SNAI2	11	S-C	.
GO:0015909	long-chain fatty acid transport	11/916	66/18888	0.166666666666667	3.43668122270742	4.4768116384947	0.000305268111596931	0.0129045156265975	0.0115855821109419	PLA2G4F/PLA2G2D/PLA2G2C/BDKRB2/SLC27A6/PLA2G5/FABP4/PLA2G2F/PLA2G2A/DRD2/PLA2R1	11	S-C	.
GO:1905606	regulation of presynapse assembly	11/916	35/18888	0.314285714285714	6.48059887710543	7.32660584061148	4.69266898372834e-07	7.0390034755925e-05	6.31956712715334e-05	SLITRK1/SLITRK6/CBLN2/LRRTM1/SLITRK5/LRFN5/LRRTM3/GRID2/IL1RAPL1/SLITRK3/IL1RAP	11	S-C	.
GO:0071277	cellular response to calcium ion	11/916	87/18888	0.126436781609195	2.60713747929529	3.39197937471654	0.00316594689579266	0.0608332771299003	0.0546156824215472	SYT10/SYT4/SYT6/NLGN1/KCNQ3/ADCY1/ADCY8/SYT17/CPNE4/SYT1/KCNB1	11	S-C	.
GO:0050919	negative chemotaxis	11/916	47/18888	0.234042553191489	4.82597788720617	5.92884957707465	1.14803750987438e-05	0.00100724045677658	0.00090429329973422	UNC5C/SEMA3A/NRG3/SLIT2/ROBO1/ROBO2/NRP2/EPHA7/FLRT2/SLIT3/LRTM1	11	S-C	Immune modulation
GO:0035036	sperm-egg recognition	10/916	51/18888	0.196078431372549	4.04315437965579	4.91285816235596	0.000142824730962287	0.0068467525667488	0.00614696563208279	ADAM32/SPAM1/CLGN/IZUMO1R/FETUB/PRSS55/TMPRSS12/ZP4/FOLR3/LY6K	10	S-C	.
GO:0016339	calcium-dependent cell-cell adhesion via plasma membrane cell adhesion molecules	10/916	47/18888	0.212765957446809	4.38725262473288	5.24898781008306	6.89992484064009e-05	0.00368789086310074	0.00331096211953764	CDH8/CDH11/CDH7/CDH19/DSG1/NLGN1/CDH9/CDH12/CDH6/CDH10	10	S-C	Cell-cell adhesion
GO:0098900	regulation of action potential	10/916	59/18888	0.169491525423729	3.4949300569906	4.33313056425706	0.000494632952684904	0.0169120825734177	0.0151835471389189	CTNNA3/ADRA1A/CAV1/KCNQ3/GJA5/DSG2/HCN4/TBX18/TRPM4/KCNB1	10	S-C	.
GO:0086065	cell communication involved in cardiac conduction	10/916	58/18888	0.172413793103448	3.5551874717663	4.39989819857776	0.000429163500642183	0.0158381768094139	0.0142194022017285	CTNNA3/KCNN2/CAV1/GJA5/DSG2/TRDN/HCN4/TBX18/KCNJ3/TRPM4	10	S-C	.
GO:0042446	hormone biosynthetic process	10/916	66/18888	0.151515151515152	3.12425565700675	3.90280532381641	0.0012236791465367	0.0336692782922819	0.0302280379642762	DIO2/SRD5A2/AKR1B15/DIO3/BMP2/HSD17B6/RDH8/CYP17A1/CYP11B1/HSD3B2	10	S-C	.
GO:0006584	catecholamine metabolic process	10/916	56/18888	0.178571428571429	3.68215845290081	4.53796606310802	0.000319652646448301	0.0132712929105768	0.0119148721411087	KL/RNF180/GRIN2A/MAOA/EDNRA/SNCAIP/RTL4/DDC/DRD2/TACR3	10	S-C	.
GO:0099560	synaptic membrane adhesion	10/916	27/18888	0.37037037037037	7.63706938379427	7.79124577421884	2.71922702099783e-07	4.5158591598714e-05	4.05430615235993e-05	PCDH17/SLITRK1/NTNG1/CDH9/LRFN5/PCDH8/SLITRK3/CDH6/CDH10/IL1RAP	10	S-C	.
GO:0032309	icosanoid secretion	10/916	45/18888	0.222222222222222	4.58224163027656	5.431466828252	4.64203028592235e-05	0.00269818010369237	0.00242240685710106	PLA2G4F/PLA2G2D/PLA2G2C/BDKRB2/CYP4A11/PLA2G5/PLA2G2F/PLA2G2A/DRD2/PLA2R1	10	S-C	.
GO:0002067	glandular epithelial cell differentiation	10/916	72/18888	0.138888888888889	2.86390101892285	3.57730907112093	0.00239553540022847	0.0508641078130702	0.0456654332963523	SPDEF/NEUROD1/ONECUT1/CAV1/PGR/SLC9A4/YAP1/BMP2/RFX6/ASCL1	10	S-C	.
GO:0008207	C21-steroid hormone metabolic process	9/916	37/18888	0.243243243243243	5.01569691962705	5.51982888547196	5.19603517533851e-05	0.00294653214211269	0.00264537554626348	AKR1C4/BMP2/DHRS2/AKR1C2/EDNRB/CYP17A1/CYP11B1/CYP46A1/HSD3B2	9	S-C	.
GO:0007187	G protein-coupled receptor signaling pathway, coupled to cyclic nucleotide second messenger	9/916	56/18888	0.160714285714286	3.31394260761073	3.91497862997637	0.00138696598371534	0.0356600666319434	0.03201535353985	CCL2/CHRM3/MTNR1A/HTR1B/SSTR1/HTR2C/HTR1F/HTR2A/XCR1	9	S-C	.
GO:0003179	heart valve morphogenesis	9/916	61/18888	0.147540983606557	3.04230796764264	3.60683777858805	0.0025592700236524	0.0533659444393885	0.0479115643795393	CDH11/SLIT2/ROBO1/HEY2/GJA5/ROBO2/BMP2/SLIT3/SNAI2	9	S-C	.
GO:0044331	cell-cell adhesion mediated by cadherin	9/916	48/18888	0.1875	3.86626637554585	4.48877400286639	0.000434055402114974	0.0158925796837372	0.0142682447143637	CDH8/CDH11/CDH7/CDH19/NEXMIF/CDH9/CDH12/CDH6/CDH10	9	S-C	Cell-cell adhesion
GO:0086002	cardiac muscle cell action potential involved in contraction	9/916	61/18888	0.147540983606557	3.04230796764264	3.60683777858805	0.0025592700236524	0.0533659444393885	0.0479115643795393	CTNNA3/KCNN2/CAV1/GJA5/DSG2/SCN7A/SCN11A/KCNJ3/TRPM4	9	S-C	.
GO:0008210	estrogen metabolic process	9/916	40/18888	225	4.63951965065502	5.20202517633468	0.00010020490071055	0.00501024503552752	0.00449816226619177	CYP3A4/AKR1B15/SULT1E1/UGT2B4/UGT2B17/RDH8/UGT2B15/CYP2C9/CYP2C8	9	S-C	.
GO:0099171	presynaptic modulation of chemical synaptic transmission	9/916	35/18888	0.257142857142857	5.30230817217717	5.75143645597937	3.21819756093942e-05	0.00210769276878427	0.00189227153842635	HTR1B/CHRNB3/GRIK2/APBA1/ADCY1/HTR2A/GRM2/HIP1/DRD2	9	S-C	.
GO:0098815	modulation of excitatory postsynaptic potential	9/916	49/18888	0.183673469387755	3.78736298012655	4.41055931197556	0.000509152867967265	0.0172814659565531	0.0155151769063248	IGSF11/GRIK2/GRIN2A/NLGN1/RIMS1/NETO1/NRXN1/NLGN4X/RGS4	9	S-C	.
GO:1903963	arachidonate transport	9/916	30/18888	0.3	6.18602620087336	6.41768712085867	8.11505808958607e-06	0.000777596526437589	0.000698120616604749	PLA2G4F/PLA2G2D/PLA2G2C/BDKRB2/PLA2G5/PLA2G2F/PLA2G2A/DRD2/PLA2R1	9	S-C	.
GO:0051480	regulation of cytosolic calcium ion concentration	9/916	59/18888	0.152542372881356	3.14543705129154	3.72614007137913	0.00202122899124584	0.0449699273171922	0.040373680076963	TMEM178A/HTR1B/CAV1/TRPC7/ADCY8/SV2B/TRPC4/TUNAR/GRM1	9	S-C	Ion homeostasis and transport
GO:0007339	binding of sperm to zona pellucida	8/916	38/18888	0.210526315789474	4.34107101815674	4.65428368083867	0.000396062531072468	0.0147335261558958	0.0132276547219656	ADAM32/SPAM1/CLGN/FETUB/PRSS55/TMPRSS12/ZP4/LY6K	8	S-C	.
GO:0003176	aortic valve development	8/916	43/18888	0.186046511627907	3.83629531837108	4.20357332123134	0.000947857660428936	0.0277203655408463	0.0248871465161282	CDH11/SLIT2/ROBO1/HEY2/ROBO2/BMP2/SLIT3/SNAI2	8	S-C	.
GO:0099068	postsynapse assembly	8/916	41/18888	0.195121951219512	4.02343167536479	4.37524113799982	0.000680399287617226	0.0209526932941729	0.0188111786315087	GAP43/NLGN1/LRRTM1/NRXN1/GRID2/NLGN4X/SLITRK3/IL1RAP	8	S-C	.
GO:0021544	subpallium development	8/916	28/18888	0.285714285714286	5.8914535246413	5.84759283113851	3.87249723963705e-05	0.0023693568637253	0.00212719169700839	GLI3/SLC7A11/CNTNAP2/INHBA/SLITRK5/DRD2/ASCL1/FOXP2	8	S-C	.
GO:0045761	regulation of adenylate cyclase activity	8/916	44/18888	0.181818181818182	3.7491067884081	4.12156755635242	0.00110998457708807	0.0309067561883803	0.0277478653181927	GRM3/GABBR2/RXFP1/EDNRA/GRM2/EDNRB/DRD2/CAP2	8	S-C	.
GO:0042220	response to cocaine	8/916	51/18888	0.156862745098039	3.23452350372463	3.60740720472141	0.00295861458684654	0.0573231576201517	0.0514643221554095	HTR1B/HTR2A/OPRK1/GRM2/EN1/DRD2/RGS4/TACR3	8	S-C	.
GO:2000300	regulation of synaptic vesicle exocytosis	8/916	44/18888	0.181818181818182	3.7491067884081	4.12156755635242	0.00110998457708807	0.0309067561883803	0.0277478653181927	HTR1B/SYT4/NLGN1/RIMS1/PPFIA2/SV2B/SV2C/SYT1	8	S-C	.
GO:0042551	neuron maturation	8/916	49/18888	0.163265306122449	3.3665448712236	3.74468147614896	0.00228162896460154	0.0493468590018473	0.0443032581327281	KCNQ3/CNTNAP2/EDNRA/CX3CL1/EDNRB/ADGRB3/GLDN/KCNB1	8	S-C	.
GO:1904862	inhibitory synapse assembly	8/916	27/18888	0.296296296296296	6.10965550703542	5.99821691997212	2.88825227879756e-05	0.00197505486711892	0.00177319017611628	LGI2/GABRE/GABRB2/GABRA4/GABRG1/GABRG2/GABRA2/LHFPL4	8	S-C	.
GO:0120178	steroid hormone biosynthetic process	8/916	44/18888	0.181818181818182	3.7491067884081	4.12156755635242	0.00110998457708807	0.0309067561883803	0.0277478653181927	SRD5A2/AKR1B15/BMP2/HSD17B6/RDH8/CYP17A1/CYP11B1/HSD3B2	8	S-C	.
GO:0006067	ethanol metabolic process	7/916	21/18888	0.333333333333333	6.87336244541485	6.07961456362263	3.93970631523763e-05	0.00237917329426688	0.0021360048183503	ADH4/ADH6/ADH7/ALDH3B2/SULT1E1/SULT1C4/ADH1C	7	S-C	.
GO:0010737	protein kinase A signaling	7/916	39/18888	0.179487179487179	3.70104131676184	3.81197809005804	0.00243239676425045	0.0511793889310614	0.0459484904359003	AKAP7/CALCR/TCP11/IAPP/MROH2B/SCN11A/EDNRA	7	S-C	.
GO:0003180	aortic valve morphogenesis	7/916	38/18888	0.184210526315789	3.79843714088715	3.89836679492961	0.00208148887574239	0.0460901108200101	0.0413793728380668	CDH11/SLIT2/ROBO1/HEY2/ROBO2/SLIT3/SNAI2	7	S-C	.
GO:0098901	regulation of cardiac muscle cell action potential	7/916	29/18888	0.241379310344828	4.97726246047282	4.83899242044275	0.00037638844883556	0.014229319407198	0.0127749814983469	CTNNA3/CAV1/GJA5/DSG2/HCN4/TBX18/TRPM4	7	S-C	.
GO:1903115	regulation of actin filament-based movement	7/916	40/18888	175	3.60851528384279	3.72839371178057	0.00282710657647994	0.0557035829687785	0.0500102795821563	CTNNA3/PDPN/CAV1/GJA5/DSG2/HCN4/TRPM4	7	S-C	.
GO:0019373	epoxygenase P450 pathway	7/916	18/18888	0.388888888888889	8.01892285298399	6.72592148824655	1.22551660327499e-05	0.00103611858276886	0.000930219875327967	CYP2C18/CYP2A7/CYP4A11/CYP2B6/CYP2A6/CYP2C9/CYP2C8	7	S-C	.
GO:0010092	specification of animal organ identity	7/916	37/18888	0.189189189189189	3.90109760415437	3.98774177321929	0.00177101560172425	0.0415920330707968	0.0373410307094012	FGF10/GLI3/ROBO1/ROBO2/SPRY1/BMP2/WNT2	7	S-C	.
GO:0007214	gamma-aminobutyric acid signaling pathway	7/916	29/18888	0.241379310344828	4.97726246047282	4.83899242044275	0.00037638844883556	0.014229319407198	0.0127749814983469	GABRE/GABRB2/GABRA4/GABBR2/GABRG1/GABRG2/GABRA2	7	S-C	.
GO:0019228	neuronal action potential	7/916	35/18888	0.2	4.12401746724891	4.17626707134725	0.00125841812896708	0.0344054570540423	0.0308889740070927	HCN1/KCND2/CHRNA1/GRIK2/KCNMB2/KCNQ3/SCN11A	7	S-C	.
GO:2000463	positive regulation of excitatory postsynaptic potential	7/916	32/18888	0.21875	4.51064410480349	4.48712358477687	0.000714918519251856	0.0218708625955338	0.0196355044830531	IGSF11/GRIN2A/NLGN1/RIMS1/NETO1/NRXN1/RGS4	7	S-C	.
GO:1904861	excitatory synapse assembly	7/916	34/18888	0.205882352941176	4.24531209863858	4.27587694321736	0.0010501033795102	0.0299569369001377	0.0268951243341134	NLGN1/LRRTM1/NRXN1/GRID2/VSTM5/SLITRK3/IL1RAP	7	S-C	.
GO:0097484	dendrite extension	7/916	37/18888	0.189189189189189	3.90109760415437	3.98774177321929	0.00177101560172425	0.0415920330707968	0.0373410307094012	OSTN/SH3GL2/SYT4/UNC13A/RIMS1/SYT17/SYT1	7	S-C	.
GO:0017158	regulation of calcium ion-dependent exocytosis	7/916	39/18888	0.179487179487179	3.70104131676184	3.81197809005804	0.00243239676425045	0.0511793889310614	0.0459484904359003	SYT10/SYT4/SYT6/SYT17/SYT1/RPH3A/KCNB1	7	S-C	.
GO:0061436	establishment of skin barrier	6/916	33/18888	0.181818181818182	3.7491067884081	3.56834086718617	0.00460446200960973	0.0787159865613428	0.0706706514323227	ABCA12/FLG/CLDN1/CLDN4/UGCG/HRNR	6	S-C	.
GO:1902644	tertiary alcohol metabolic process	6/916	22/18888	0.272727272727273	5.62366018261215	4.89878472923592	0.000488807865370682	0.0168784122035365	0.015153318120934	AKR1B10/AKR1C4/BMP2/AKR1C2/SULT1C4/CYP11B1	6	S-C	.
GO:0097186	amelogenesis	6/916	26/18888	0.230769230769231	4.75848169297951	4.3294852556315	0.00127760838338938	0.0344054570540423	0.0308889740070927	AMTN/KLK4/ENAM/WDR72/ITGB6/DMP1	6	S-C	.
GO:1990806	ligand-gated ion channel signaling pathway	6/916	31/18888	0.193548387096774	3.99098464572475	3.76261473556165	0.00332347004455512	0.0628216898665907	0.0564008651977134	CHRM3/GRIK2/GRIN2A/PLP1/GRIA3/GRIA2	6	S-C	Ion homeostasis and transport
GO:0042573	retinoic acid metabolic process	6/916	33/18888	0.181818181818182	3.7491067884081	3.56834086718617	0.00460446200960973	0.0787159865613428	0.0706706514323227	CYP2C18/CYP3A4/ADH6/ADH7/ADH1C/CYP2C8	6	S-C	.
GO:0042759	long-chain fatty acid biosynthetic process	6/916	27/18888	0.222222222222222	4.58224163027656	4.2051880657254	0.00157603785540658	0.0394009463851646	0.0353738887070884	CYP3A4/PLP1/ALOX5/CYP2C9/ALOX15B/CYP2C8	6	S-C	.
GO:0003156	regulation of animal organ formation	6/916	28/18888	0.214285714285714	4.41859014348097	4.08682677141168	0.00192462127479745	0.0442416891319493	0.0397198730271218	FGF10/ROBO1/ROBO2/SPRY1/BMP2/WNT2	6	S-C	.
GO:0003401	axis elongation	6/916	29/18888	0.206896551724138	4.26622496611956	3.97389863293923	0.00232850809896143	0.049896602120602	0.0447968135846763	FGF10/TNC/SFRP1/AREG/SPRY1/YAP1	6	S-C	.
GO:0098698	postsynaptic specialization assembly	6/916	29/18888	0.206896551724138	4.26622496611956	3.97389863293923	0.00232850809896143	0.049896602120602	0.0447968135846763	GAP43/LRRTM1/NRXN1/GRID2/SLITRK3/IL1RAP	6	S-C	.
GO:0060292	long-term synaptic depression	6/916	32/18888	0.1875	3.86626637554585	3.66351332405556	0.00392544347347126	0.0710245609013283	0.0637653443202418	MAPT/SORCS3/ADCY8/GRID2/GRM2/KCNB1	6	S-C	.
GO:0033688	regulation of osteoblast proliferation	6/916	31/18888	0.193548387096774	3.99098464572475	3.76261473556165	0.00332347004455512	0.0628216898665907	0.0564008651977134	NPR3/SFRP1/MN1/LTF/BMP2/NELL1	6	S-C	.
GO:1903859	regulation of dendrite extension	6/916	27/18888	0.222222222222222	4.58224163027656	4.2051880657254	0.00157603785540658	0.0394009463851646	0.0353738887070884	OSTN/SYT4/UNC13A/RIMS1/SYT17/SYT1	6	S-C	.
GO:0097164	ammonium ion metabolic process	6/916	23/18888	0.260869565217391	5.37915321815075	4.7441310342607	0.000634406490641171	0.0196666012098763	0.0176565343290027	RNF180/SLC22A3/BCHE/GRIN2A/TPH2/DDC	6	S-C	Ion homeostasis and transport
GO:0071941	nitrogen cycle metabolic process	6/916	13/18888	0.461538461538462	9.51696338595902	6.93496060382401	1.63712783757032e-05	0.001268774074117	0.00113909631645683	SLC25A2/NR1H4/ARG1/CPS1/OTC/CYP2C9	6	S-C	.
GO:0021756	striatum development	6/916	22/18888	0.272727272727273	5.62366018261215	4.89878472923592	0.000488807865370682	0.0168784122035365	0.015153318120934	SLC7A11/CNTNAP2/INHBA/SLITRK5/DRD2/FOXP2	6	S-C	.
GO:0098719	sodium ion import across plasma membrane	6/916	26/18888	0.230769230769231	4.75848169297951	4.3294852556315	0.00127760838338938	0.0344054570540423	0.0308889740070927	SLC9A2/SLC9A4/HCN4/SLC9C1/TRPM4/SLC5A1	6	S-C	Ion homeostasis and transport
GO:0001964	startle response	6/916	28/18888	0.214285714285714	4.41859014348097	4.08682677141168	0.00192462127479745	0.0442416891319493	0.0397198730271218	SLITRK6/GRIN2A/CNTNAP2/CTNNA2/GRID2/DRD2	6	S-C	.
GO:0010996	response to auditory stimulus	6/916	31/18888	0.193548387096774	3.99098464572475	3.76261473556165	0.00332347004455512	0.0628216898665907	0.0564008651977134	SLITRK6/KCNQ3/CNTNAP2/NRXN1/SCN11A/DRD2	6	S-C	.
GO:1902547	regulation of cellular response to vascular endothelial growth factor stimulus	6/916	32/18888	0.1875	3.86626637554585	3.66351332405556	0.00392544347347126	0.0710245609013283	0.0637653443202418	SMOC2/ADAMTS3/ROBO1/DAB2IP/XDH/IL12B	6	S-C	Blood circulation
GO:0008209	androgen metabolic process	6/916	30/18888	0.2	4.12401746724891	3.86595938553578	0.00279298919021903	0.0557035829687785	0.0500102795821563	SRD5A2/CYP3A4/AKR1C4/HSD17B6/CYP17A1/HSD3B2	6	S-C	.
GO:0048791	calcium ion-regulated exocytosis of neurotransmitter	6/916	21/18888	0.285714285714286	5.8914535246413	5.06322440715508	0.000370597993021091	0.014229319407198	0.0127749814983469	UNC13C/SYT4/UNC13A/RIMS1/UNC13B/SYT1	6	S-C	.
GO:0032252	secretory granule localization	6/916	23/18888	0.260869565217391	5.37915321815075	4.7441310342607	0.000634406490641171	0.0196666012098763	0.0176565343290027	UNC13C/SYT4/UNC13A/UNC13B/PPFIA2/CADPS2	6	S-C	.
GO:0016137	glycoside metabolic process	5/916	21/18888	0.238095238095238	4.90954460386775	4.04683425068752	0.00281874910347081	0.0557035829687785	0.0500102795821563	AKR1B10/AKR1C4/AKR1C2/SULT1C4/GBA3	5	S-C	.
GO:0070166	enamel mineralization	5/916	21/18888	0.238095238095238	4.90954460386775	4.04683425068752	0.00281874910347081	0.0557035829687785	0.0500102795821563	AMTN/ENAM/WDR72/ITGB6/DMP1	5	S-C	.
GO:0098664	G protein-coupled serotonin receptor signaling pathway	5/916	23/18888	0.217391304347826	4.48262768179229	3.77288513164725	0.00430114245141864	0.0755983509549261	0.0678716604158997	CHRM3/HTR1B/HTR2C/HTR1F/HTR2A	5	S-C	.
GO:0043651	linoleic acid metabolic process	5/916	21/18888	0.238095238095238	4.90954460386775	4.04683425068752	0.00281874910347081	0.0557035829687785	0.0500102795821563	CYP2C18/CYP4A11/ALOX5/CYP4A22/ALOX15B	5	S-C	.
GO:0060602	branch elongation of an epithelium	5/916	19/18888	0.263157894736842	5.42633877269593	4.35790772451248	0.00174588427543031	0.0415920330707968	0.0373410307094012	FGF10/TNC/AREG/SPRY1/YAP1	5	S-C	.
GO:0003228	atrial cardiac muscle tissue development	5/916	22/18888	0.227272727272727	4.68638348551012	3.90573667001672	0.00350402593820614	0.0653826375253558	0.0587000657443263	GJB6/HCN4/EDNRA/TBX18/WNT2	5	S-C	.
GO:0071625	vocalization behavior	5/916	19/18888	0.263157894736842	5.42633877269593	4.35790772451248	0.00174588427543031	0.0415920330707968	0.0373410307094012	GLI3/BRINP1/CNTNAP2/NRXN1/NLGN4X	5	S-C	.
GO:0035235	ionotropic glutamate receptor signaling pathway	5/916	22/18888	0.227272727272727	4.68638348551012	3.90573667001672	0.00350402593820614	0.0653826375253558	0.0587000657443263	GRIK2/GRIN2A/PLP1/GRIA3/GRIA2	5	S-C	.
GO:0007194	negative regulation of adenylate cyclase activity	5/916	14/18888	0.357142857142857	7.36431690580162	5.37792648664994	0.000368022237332561	0.014229319407198	0.0127749814983469	GRM3/GABBR2/GRM2/EDNRB/DRD2	5	S-C	.
GO:0030322	stabilization of membrane potential	5/916	17/18888	0.294117647058824	6.06473156948369	4.71644156576426	0.00100728323352879	0.0289127594809191	0.0259576692928863	KCNK9/KCNK5/KCNK1/KCNK2/KCNK12	5	S-C	.
GO:0097107	postsynaptic density assembly	5/916	23/18888	0.217391304347826	4.48262768179229	3.77288513164725	0.00430114245141864	0.0755983509549261	0.0678716604158997	LRRTM1/NRXN1/GRID2/SLITRK3/IL1RAP	5	S-C	.
GO:1900452	regulation of long-term synaptic depression	5/916	14/18888	0.357142857142857	7.36431690580162	5.37792648664994	0.000368022237332561	0.014229319407198	0.0127749814983469	MAPT/SORCS3/ADCY8/GRID2/KCNB1	5	S-C	.
GO:0010744	positive regulation of macrophage derived foam cell differentiation	5/916	19/18888	0.263157894736842	5.42633877269593	4.35790772451248	0.00174588427543031	0.0415920330707968	0.0373410307094012	MSR1/PLA2G5/PLA2G2A/ALOX15B/AGTR1	5	S-C	.
GO:0060004	reflex	5/916	22/18888	0.227272727272727	4.68638348551012	3.90573667001672	0.00350402593820614	0.0653826375253558	0.0587000657443263	NMBR/SLITRK6/ADRA1A/SCN11A/ASCL1	5	S-C	.
GO:2001223	negative regulation of neuron migration	5/916	11/18888	0.454545454545455	9.37276697102025	6.27090008104559	9.595394269858e-05	0.0048498460168304	0.0043541571709676	NRG3/NEXMIF/COL3A1/CX3CL1/DRD2	5	S-C	.
GO:1901160	primary amino compound metabolic process	5/916	15/18888	0.333333333333333	6.87336244541485	5.13739529461115	0.000530077904669012	0.017732821990726	0.0159204011353071	RNF180/GRIN2A/AZIN2/TPH2/DDC	5	S-C	.
GO:0003184	pulmonary valve morphogenesis	5/916	19/18888	0.263157894736842	5.42633877269593	4.35790772451248	0.00174588427543031	0.0415920330707968	0.0373410307094012	SLIT2/ROBO1/HEY2/GJA5/ROBO2	5	S-C	.
GO:1990504	dense core granule exocytosis	5/916	10/18888	0.5	10.3100436681223	6.64821030498093	5.45174714879057e-05	0.00301793145736621	0.00270947734236884	UNC13C/SYT4/UNC13A/UNC13B/CADPS2	5	S-C	.
GO:0061548	ganglion development	5/916	17/18888	0.294117647058824	6.06473156948369	4.71644156576426	0.00100728323352879	0.0289127594809191	0.0259576692928863	UNC5C/SEMA3A/NRP2/ASCL1/RGS4	5	S-C	.
GO:0030638	polyketide metabolic process	4/916	10/18888	0.4	8.24803493449782	5.17575021773327	0.00091223425165798	0.0268474004443646	0.0241034046773854	AKR1B10/AKR1C4/AKR1C2/SULT1C4	4	S-C	.
GO:0060134	prepulse inhibition	4/916	13/18888	0.307692307692308	6.34464225730601	4.35188949585659	0.00276357257043734	0.0557035829687785	0.0500102795821563	CNTNAP2/CTNNA2/GRID2/DRD2	4	S-C	.
GO:0098911	regulation of ventricular cardiac muscle cell action potential	4/916	12/18888	0.333333333333333	6.87336244541485	4.59466087961875	0.00198905721986882	0.0446817201564735	0.0401149297431972	CTNNA3/CAV1/DSG2/TRPM4	4	S-C	.
GO:0009159	deoxyribonucleoside monophosphate catabolic process	4/916	14/18888	0.285714285714286	5.8914535246413	4.13333871611666	0.00372179270367925	0.068135181386254	0.0611712799949934	DPYS/UPP1/XDH/UPP2	4	S-C	.
GO:0035810	positive regulation of urine volume	4/916	13/18888	0.307692307692308	6.34464225730601	4.35188949585659	0.00276357257043734	0.0557035829687785	0.0500102795821563	NPR3/HAS2/EDNRB/DRD2	4	S-C	.
GO:0042428	serotonin metabolic process	4/916	11/18888	0.363636363636364	7.4982135768162	4.86692728778319	0.00137868014249192	0.0356600666319434	0.03201535353985	RNF180/GRIN2A/TPH2/DDC	4	S-C	.
GO:0006591	ornithine metabolic process	4/916	10/18888	0.4	8.24803493449782	5.17575021773327	0.00091223425165798	0.0268474004443646	0.0241034046773854	SLC25A2/ARG1/AZIN2/OTC	4	S-C	.
GO:0000050	urea cycle	4/916	11/18888	0.363636363636364	7.4982135768162	4.86692728778319	0.00137868014249192	0.0356600666319434	0.03201535353985	SLC25A2/ARG1/CPS1/OTC	4	S-C	.
GO:0007638	mechanosensory behavior	4/916	14/18888	0.285714285714286	5.8914535246413	4.13333871611666	0.00372179270367925	0.068135181386254	0.0611712799949934	SLITRK6/CNTNAP2/NRXN1/DRD2	4	S-C	.
GO:0006702	androgen biosynthetic process	4/916	10/18888	0.4	8.24803493449782	5.17575021773327	0.00091223425165798	0.0268474004443646	0.0241034046773854	SRD5A2/HSD17B6/CYP17A1/HSD3B2	4	S-C	.
GO:0045956	positive regulation of calcium ion-dependent exocytosis	4/916	13/18888	0.307692307692308	6.34464225730601	4.35188949585659	0.00276357257043734	0.0557035829687785	0.0500102795821563	SYT10/SYT4/SYT1/KCNB1	4	S-C	.
GO:0015711	organic anion transport	12/141	462/18986	0.025974025974026	3.49746707193516	4.7007825152088	0.000174927300352661	0.0941105137038464	0.0845520570147895	SLC13A5/SLCO1C1/TRPC4/SLC22A2/SLC17A1/BDKRB2/GRM1/SLC52A3/SLC22A3/FOLR3/SLC22A13/GRM2	12	S-WS	.
GO:0006935	chemotaxis	9/141	472/18986	0.0190677966101695	2.56752614496935	2.98299447522102	0.00876484866221636	0.2986721300861	0.268337106853306	PIK3C2G/NRG3/SLIT2/CCL24/CH25H/AGTR1/FLRT2/F3/CXCR1	9	S-WS	Immune modulation
GO:0001819	positive regulation of cytokine production	8/141	276/18986	0.032051282051282	4.31578468812511	1.26015729915389	0.0353035353552283	0.305604465658384	0.274565350749604	HHLA2/TLR5/IRAK3/SORL1/F3/ALOX15B/IL1RAP/IL18R1	8	S-WS	Immune modulation
GO:0003018	vascular process in circulatory system	8/141	276/18986	0.0289855072463768	3.90297050056532	4.20220326724216	0.00107891765745202	0.173475541988932	0.155856273009805	SLCO1C1/SVEP1/SLC22A2/SLIT2/BDKRB2/AGTR1/SLC22A3/TACR1	8	S-WS	Blood circulation
GO:0042391	regulation of membrane potential	7/141	466/18986	0.0150214592274678	2.02267677228868	1.93342640464746	0.0592423502783873	0.308174149044303	0.276874040901269	KCNC2/GRIA1/KCNIP1/KCNJ3/GRM1/TACR1/GABRB2	7	S-WS	.
GO:0001558	regulation of cell growth	7/141	408/18986	0.017156862745098	2.31021415658462	2.31414024951698	0.0328208219362409	0.305604465658384	0.274565350749604	OSTN/NRG3/MEG3/SLIT2/AGTR1/SYT17/MAP2	7	S-WS	.
GO:0032102	negative regulation of response to external stimulus	7/141	437/18986	0.0160183066361556	2.15690475031241	2.11638589460574	0.0447768215603644	0.305604465658384	0.274565350749604	SLIT2/IL22RA2/F11/CTNNA2/ARG1/CNTNAP2/CST7	7	S-WS	.
GO:0034762	regulation of transmembrane transport	7/141	487/18986	0.0143737166324435	1.93545662399697	1.80896762828677	0.0713364719906824	0.313467331389771	0.281629614299498	STRIT1/OSTN/KCNC2/GRIA1/KCNIP1/KCNJ3/DPP10	7	S-WS	.
GO:0048545	response to steroid hormone	6/141	340/18986	0.0176470588235294	2.37622027534418	2.21488589073752	0.0415646189327516	0.305604465658384	0.274565350749604	CALCR/DSG1/SLIT2/TACR1/AREG/GPR83	6	S-WS	.
GO:0050673	epithelial cell proliferation	6/141	482/18986	0.012448132780083	1.67617197845855	1.30066263579915	0.149830247710854	0.395982092924849	0.355763656791612	CCL24/AGTR1/TACR1/INTU/AREG/F3	6	S-WS	.
GO:0097485	neuron projection guidance	6/141	237/18986	0.0253164556962025	3.40892360175958	3.22793611840157	0.00860966141452364	0.2986721300861	0.268337106853306	GAP43/LHX9/SLIT2/FLRT2/ENAH/CHL1	6	S-WS	.
GO:0030900	forebrain development	6/141	416/18986	0.0144230769230769	1.9421031096563	1.68056740836404	0.0901721269534169	0.342333600278583	0.307564043056009	KCNC2/NRG3/GRIA1/COL3A1/SLIT2/CNTNAP2	6	S-WS	.
GO:0030198	extracellular matrix organization	6/141	339/18986	0.0176991150442478	2.38322977468148	2.22283117259273	0.0410719609014656	0.305604465658384	0.274565350749604	MMP13/COL3A1/HPSE2/WDR72/FLRT2/SMOC1	6	S-WS	.
GO:0001764	neuron migration	6/141	189/18986	0.0317460317460317	4.27468197680964	3.91356496144812	0.00290382341008914	0.251354954377316	0.225825761618301	NRG3/COL3A1/CTNNA2/FLRT2/IGSF10/CHL1	6	S-WS	.
GO:0007416	synapse assembly	6/141	269/18986	0.0223048327137546	3.00340109151309	2.86248165494963	0.0153304031484026	0.305604465658384	0.274565350749604	NRG3/GRIA1/GAP43/VSTM5/FLRT2/GABRB2	6	S-WS	.
GO:0043491	phosphatidylinositol 3-kinase/protein kinase B signal transduction	6/141	317/18986	0.0189274447949527	2.54862742465937	2.40509832218921	0.0311634314144843	0.305604465658384	0.274565350749604	PIK3C2G/CALCR/MEIS3/AKR1C2/WDR72/GRM2	6	S-WS	.
GO:0120254	olefinic compound metabolic process	6/141	163/18986	0.0368098159509202	4.95653308967498	4.38814499684471	0.00137916955446345	0.196333068556221	0.176392245171388	RPE65/CYP3A4/AKR1C2/CYP2C18/CYP17A1/ALOX15B	6	S-WS	.
GO:0006869	lipid transport	6/141	459/18986	0.0130718954248366	1.76016316692162	1.42602585790302	0.127319710261884	0.380027383457541	0.341429408136044	SLCO1C1/ANO4/SLC22A2/ABCA12/BDKRB2/AGTR1	6	S-WS	.
GO:0042445	hormone metabolic process	6/141	241/18986	0.024896265560166	3.3523439569171	3.17894789163635	0.0093045494305161	0.303348040159711	0.272538102040562	SLCO1C1/RPE65/CYP3A4/AKR1C2/CYP2C18/CYP17A1	6	S-WS	.
GO:0015850	organic hydroxy compound transport	6/141	292/18986	0.0205479452054795	2.76683182745555	2.63179651012942	0.021978713118703	0.305604465658384	0.274565350749604	SLCO1C1/SLC22A2/ABCA12/AGTR1/SLC22A3/GRM2	6	S-WS	.
GO:0007015	actin filament organization	6/141	465/18986	0.0129032258064516	1.73745138412263	1.39265788316343	0.133022948042051	0.382286400482071	0.343458985159249	SLIT2/CCL24/WIPF3/CTNNA2/TACR1/ENAH	6	S-WS	.
GO:0051960	regulation of nervous system development	6/141	463/18986	0.0129589632829374	1.74495657368687	1.40372674697269	0.131108321102631	0.380186757201728	0.341572594878681	SLIT2/VSTM5/FLRT2/TENM4/MAP2/CST7	6	S-WS	.
GO:0023061	signal release	6/141	493/18986	0.0121703853955375	1.63877260368564	1.24303352653153	0.161195099279458	0.404431002916365	0.363354442254367	SNCAIP/ABCA12/AGTR1/TACR1/SV2B/GRM2	6	S-WS	.
GO:0034765	regulation of monoatomic ion transmembrane transport	6/141	354/18986	0.0169491525423729	2.28224546219498	2.10649217512722	0.0488563991945248	0.305604465658384	0.274565350749604	STRIT1/KCNC2/GRIA1/KCNIP1/KCNJ3/DPP10	6	S-WS	Ion homeostasis and transport
GO:1903522	regulation of blood circulation	6/141	267/18986	0.0224719101123595	3.02589847796637	2.88369133775052	0.0148281288842095	0.305604465658384	0.274565350749604	SVEP1/KCNIP1/KCNJ3/BDKRB2/AGTR1/TACR1	6	S-WS	Blood circulation
GO:0042063	gliogenesis	6/141	355/18986	0.0169014084507042	2.27581660173809	2.09894533982919	0.0494056315880414	0.305604465658384	0.274565350749604	TRPC4/COL3A1/GAP43/TENM4/AREG/ADGRG6	6	S-WS	.
GO:0006887	exocytosis	5/141	360/18986	0.0138888888888889	1.87017336485422	1.44182988540608	0.130567597369321	0.380186757201728	0.341572594878681	ABCA12/WIPF3/SYT6/SV2B/SYT17	5	S-WS	.
GO:0007204	positive regulation of cytosolic calcium ion concentration	5/141	170/18986	0.0294117647058824	3.96036712557363	3.35369194254471	0.00883318684173309	0.2986721300861	0.268337106853306	CALCR/BDKRB2/AGTR1/TACR1/CXCR1	5	S-WS	Ion homeostasis and transport
GO:0050679	positive regulation of epithelial cell proliferation	5/141	216/18986	0.0231481481481481	3.11695560809036	2.7065950083368	0.0226686434354157	0.305604465658384	0.274565350749604	CCL24/AGTR1/TACR1/AREG/F3	5	S-WS	.
GO:0050878	regulation of body fluid levels	5/141	381/18986	0.0131233595800525	1.76709294316934	1.30831531228682	0.154361287946206	0.397589738387143	0.357208019652229	COL3A1/SVEP1/SLC22A2/F11/F3	5	S-WS	.
GO:0006631	fatty acid metabolic process	5/141	405/18986	0.0123456790123457	1.66237632431486	1.1655061163112	0.183580371642168	0.417737039152104	0.375309033618998	CYP3A4/AKR1C2/CYP2C18/ALOX15B/SLC22A13	5	S-WS	.
GO:0008037	cell recognition	5/141	156/18986	0.032051282051282	4.31578468812511	3.59699841990046	0.00620481082324973	0.293752363394252	0.263917022662314	FUT3/GAP43/TMPRSS12/FOLR3/CNTNAP2	5	S-WS	.
GO:0009636	response to toxic substance	5/141	270/18986	0.0185185185185185	2.49356448647229	2.13804148915448	0.0511551142137453	0.305604465658384	0.274565350749604	KCNC2/GRIA1/SLC22A2/SLC22A3/GPX3	5	S-WS	.
GO:0097305	response to alcohol	5/141	275/18986	0.0181818181818182	2.44822695035461	2.09252790760434	0.0545242807438083	0.305604465658384	0.274565350749604	KCNC2/GRIA1/SLIT2/AKR1C2/TACR1	5	S-WS	.
GO:0006813	potassium ion transport	5/141	248/18986	0.0201612903225806	2.7147677876916	2.35118242029204	0.0378244574206351	0.305604465658384	0.274565350749604	KCNC2/KCNIP1/KCNJ3/DPP10/KCNK12	5	S-WS	Ion homeostasis and transport
GO:2001222	regulation of neuron migration	5/141	52/18986	0.0961538461538462	12.9473540643753	7.46223644820592	4.12997782075574e-05	0.0837213687758901	0.0752180990996541	NRG3/COL3A1/CTNNA2/FLRT2/IGSF10	5	S-WS	.
GO:0021537	telencephalon development	5/141	281/18986	0.0177935943060498	2.39595164180611	2.03920770628911	0.0587339228849868	0.307730059614747	0.276475055992041	NRG3/GRIA1/COL3A1/SLIT2/CNTNAP2	5	S-WS	.
GO:0045926	negative regulation of growth	5/141	232/18986	0.021551724137931	2.90199315235999	2.52128982878796	0.0296349132157654	0.305604465658384	0.274565350749604	OSTN/MEG3/SLIT2/ALOX15B/MAP2	5	S-WS	.
GO:0060560	developmental growth involved in morphogenesis	5/141	238/18986	0.0210084033613445	2.82883366112402	2.45585091480461	0.0325600022710779	0.305604465658384	0.274565350749604	OSTN/SLIT2/AREG/SYT17/MAP2	5	S-WS	.
GO:0010975	regulation of neuron projection development	5/141	452/18986	0.0110619469026549	1.48951860917592	0.911109616478877	0.245908955917119	0.466196333163786	0.418846496426458	PLPPR5/SLIT2/CSMD3/CTNNA2/MAP2	5	S-WS	.
GO:0006066	alcohol metabolic process	5/141	363/18986	0.0137741046831956	1.85471738663228	1.42222338575945	0.133857619625067	0.383666077971714	0.344698533910768	RPE65/CYP3A4/AKR1C2/CYP2C18/CH25H	5	S-WS	.
GO:0048880	sensory system development	5/141	422/18986	0.0118483412322275	1.59540855769554	1.06992245942863	0.205426444750486	0.432948305439631	0.388975347867983	RPE65/MEIS3/RP1L1/TSPAN12/SMOC1	5	S-WS	.
GO:0015718	monocarboxylic acid transport	5/141	179/18986	0.0279329608938547	3.76124252149451	3.21061397715048	0.0108799100915357	0.305604465658384	0.274565350749604	SLCO1C1/SLC22A2/BDKRB2/SLC22A3/SLC22A13	5	S-WS	.
GO:0060326	cell chemotaxis	5/141	328/18986	0.0152439024390244	2.05262930288877	1.6633997018857	0.0979142783378144	0.351670630697862	0.315952745840525	SLIT2/CCL24/CH25H/AGTR1/CXCR1	5	S-WS	Immune modulation
GO:0050900	leukocyte migration	5/141	404/18986	0.0123762376237624	1.66649111719683	1.17126618853442	0.1823234035803	0.416403450052398	0.374110892230168	SLIT2/CCL24/CH25H/TACR1/CXCR1	5	S-WS	Immune modulation
GO:1902903	regulation of supramolecular fiber organization	5/141	400/18986	0.0125	1.68315602836879	1.1944658025722	0.17732845637833	0.416403450052398	0.374110892230168	SLIT2/CCL24/CTNNA2/TACR1/MAP2	5	S-WS	.
GO:0010959	regulation of metal ion transport	5/141	408/18986	0.0122549019607843	1.65015296898901	1.14832002563794	0.187370661712206	0.421393138732904	0.378593796692127	STRIT1/KCNC2/KCNIP1/DPP10/NKAIN2	5	S-WS	Ion homeostasis and transport
GO:0003012	muscle system process	5/141	465/18986	0.010752688172043	1.44787615343552	0.845802542638088	0.264080216377808	0.47821722865404	0.42964647403639	STRIT1/KCNIP1/KCNJ3/BDKRB2/TACR1	5	S-WS	.
GO:0022412	cellular process involved in reproduction in multicellular organism	5/141	427/18986	0.0117096018735363	1.57672695865929	1.04261433179218	0.212013464633668	0.438945861065633	0.394363753958665	TMPRSS12/MEI4/SPATA16/FOLR3/CFAP58	5	S-WS	.
GO:0045055	regulated exocytosis	4/141	229/18986	0.0174672489082969	2.35200842392146	1.78046005937314	0.0913766993561336	0.342333600278583	0.307564043056009	ABCA12/SYT6/SV2B/SYT17	4	S-WS	.
GO:0072659	protein localization to plasma membrane	4/141	295/18986	0.0135593220338983	1.82579636975598	1.23647259390706	0.176989205061468	0.416403450052398	0.374110892230168	ABCA12/WDR72/DPP10/EFR3B	4	S-WS	.
GO:0060537	muscle tissue development	4/141	447/18986	0.00894854586129754	1.20494391292621	0.37928216322603	0.425081188968003	0.590023360938487	0.530096871122378	B4GALNT2/COL3A1/RBM24/TENM4	4	S-WS	.
GO:0019722	calcium-mediated signaling	4/141	235/18986	0.0170212765957447	2.29195714501283	1.72379893671403	0.0981290293994976	0.351670630697862	0.315952745840525	CALCR/GRIA1/AGTR1/CXCR1	4	S-WS	.
GO:0051896	regulation of phosphatidylinositol 3-kinase/protein kinase B signal transduction	4/141	280/18986	0.0142857142857143	1.92360688956434	1.34676710668651	0.155540542908094	0.397589738387143	0.357208019652229	CALCR/MEIS3/AKR1C2/GRM2	4	S-WS	.
GO:0031960	response to corticosteroid	4/141	156/18986	0.0256410256410256	3.45262775050009	2.66063661333247	0.0291143737380385	0.305604465658384	0.274565350749604	CALCR/SLIT2/AREG/GPR83	4	S-WS	.
GO:0050727	regulation of inflammatory response	4/141	438/18986	0.0091324200913242	1.22970303442469	0.420699533232366	0.410057862705676	0.582062221751902	0.522944315388541	CCL24/IL22RA2/AGTR1/CST7	4	S-WS	Immune modulation
GO:0015698	inorganic anion transport	4/141	174/18986	0.0229885057471264	3.09545936251732	2.40189029967085	0.040921338230914	0.305604465658384	0.274565350749604	CLCA2/ANO4/SLC17A1/GABRB2	4	S-WS	.
GO:0043588	skin development	4/141	324/18986	0.0123456790123457	1.66237632431486	1.04019556926257	0.221011084710073	0.444400814503946	0.399264667958356	COL3A1/ABCA12/INTU/ALOX15B	4	S-WS	.
GO:0060249	anatomical structure homeostasis	4/141	270/18986	0.0148148148148148	1.99485158917783	1.42413266549836	0.141830098967057	0.392151038863182	0.352321708716946	COL3A1/RPE65/RP1L1/TSPAN12	4	S-WS	.
GO:0048736	appendage development	4/141	189/18986	0.0211640211640212	2.84978798453976	2.21067740124658	0.0525565003807617	0.305604465658384	0.274565350749604	COL3A1/RSPO4/INTU/SMOC1	4	S-WS	.
GO:0007596	blood coagulation	4/141	234/18986	0.0170940170940171	2.30175183366673	1.73312192275355	0.0969876972579589	0.351670630697862	0.315952745840525	COL3A1/SVEP1/F11/F3	4	S-WS	Blood circulation
GO:0008202	steroid metabolic process	4/141	334/18986	0.0119760479041916	1.61260457807789	0.977029224183987	0.236831759093265	0.455964347578136	0.409653735760686	CYP3A4/AKR1C2/CH25H/CYP17A1	4	S-WS	.
GO:0001906	cell killing	4/141	264/18986	0.0151515151515152	2.04018912529551	1.47215974545303	0.133848631435678	0.383666077971714	0.344698533910768	DEFB128/ARG1/SLC22A13/IL18RAP	4	S-WS	.
GO:0099111	microtubule-based transport	4/141	225/18986	0.0177777777777778	2.3938219070134	1.81922887113159	0.0870043290136915	0.337414637967076	0.303144681547422	DNAH9/INTU/DLG2/MAP2	4	S-WS	.
GO:0060294	cilium movement involved in cell motility	4/141	215/18986	0.0186046511627907	2.50516246082797	1.91988709605176	0.0765374538492093	0.325820233489688	0.2927278778361	DNAH9/TACR1/DNAH14/CFAP58	4	S-WS	.
GO:0045216	cell-cell junction organization	4/141	218/18986	0.018348623853211	2.47068774806429	1.88910679443418	0.0796069870577822	0.326953976966363	0.293746471182446	DSG1/CDH19/SVEP1/CNTNAP2	4	S-WS	Cell-cell adhesion
GO:1901654	response to ketone	4/141	224/18986	0.0178571428571429	2.40450861195542	1.82905024529246	0.0859276257969921	0.335622225309324	0.301534317611792	DSG1/SLIT2/AKR1C2/TACR1	4	S-WS	.
GO:0007193	adenylate cyclase-inhibiting G protein-coupled receptor signaling pathway	4/141	86/18986	0.0465116279069767	6.26290615206993	4.23117253992126	0.00386572411473358	0.267668801148689	0.240482671330688	GABBR2/GRM1/GRM2/HTR1F	4	S-WS	.
GO:0043086	negative regulation of catalytic activity	4/141	486/18986	0.00823045267489712	1.10825088287657	0.209112745327597	0.488899449598283	0.636651822729126	0.571989452563818	GABBR2/PZP/GRM2/CST7	4	S-WS	.
GO:0043434	response to peptide hormone	4/141	446/18986	0.00896860986547085	1.20764558089241	0.383841602289927	0.423416140443516	0.589745331857468	0.529847080426474	GRIA1/COL3A1/AGTR1/AREG	4	S-WS	.
GO:0021987	cerebral cortex development	4/141	130/18986	0.0307692307692308	4.14315330060011	3.11049309000349	0.0161191688663217	0.305604465658384	0.274565350749604	GRIA1/COL3A1/SLIT2/CNTNAP2	4	S-WS	.
GO:0009410	response to xenobiotic stimulus	4/141	451/18986	0.00886917960088692	1.19425704895347	0.361148278319563	0.431729761901715	0.593182987146229	0.53293558578611	GRIA1/CYP3A4/CYP2C18/GRM2	4	S-WS	.
GO:0031644	regulation of nervous system process	4/141	124/18986	0.032258064516129	4.34362846030657	3.23111021051964	0.0137704632101176	0.305604465658384	0.274565350749604	GRIA1/GRM1/TENM4/CST7	4	S-WS	.
GO:0051602	response to electrical stimulus	4/141	45/18986	0.0888888888888889	11.969109535067	6.37225232303827	0.00034286811247729	0.0941105137038464	0.0845520570147895	GRIA1/KCNJ3/GRM1/TACR1	4	S-WS	.
GO:0050890	cognition	4/141	329/18986	0.0121580547112462	1.63711224643773	1.00834647045782	0.228886014919137	0.450075994811489	0.404363441198959	GRIA1/TACR1/CHL1/CNTNAP2	4	S-WS	.
GO:0055074	calcium ion homeostasis	4/141	329/18986	0.0121580547112462	1.63711224643773	1.00834647045782	0.228886014919137	0.450075994811489	0.404363441198959	GRIA1/TRPC4/GRM1/SV2B	4	S-WS	Ion homeostasis and transport
GO:0001508	action potential	4/141	177/18986	0.0225988700564972	3.0429939495933	2.36204216833196	0.0431177029557486	0.305604465658384	0.274565350749604	KCNC2/GRIA1/KCNJ3/TACR1	4	S-WS	.
GO:0097237	cellular response to toxic substance	4/141	135/18986	0.0296296296296296	3.98970317835566	3.01539733624626	0.0182575752634577	0.305604465658384	0.274565350749604	KCNC2/SLC22A2/SLC22A3/GPX3	4	S-WS	.
GO:0030336	negative regulation of cell migration	4/141	383/18986	0.010443864229765	1.40629224302354	0.69480544131351	0.317433417162544	0.511867298613819	0.459878830888085	NRG3/COL3A1/SLIT2/ALOX15B	4	S-WS	.
GO:0050907	detection of chemical stimulus involved in sensory perception	4/141	479/18986	0.00835073068893528	1.12444661602926	0.23861603345894	0.477632819205592	0.627210842381422	0.563507357660514	OR4C11/TAS2R39/OR52A1/OR52B2	4	S-WS	.
GO:0022604	regulation of cell morphogenesis	4/141	248/18986	0.0161290322580645	2.17181423015328	1.60671843590752	0.113529952027289	0.365050246934702	0.327973443957775	OSTN/CCL24/PALMD/SYT17	4	S-WS	.
GO:0030308	negative regulation of cell growth	4/141	173/18986	0.023121387283237	3.11335219120239	2.41536455300597	0.040203759635139	0.305604465658384	0.274565350749604	OSTN/MEG3/SLIT2/MAP2	4	S-WS	.
GO:1990138	neuron projection extension	4/141	169/18986	0.0236686390532544	3.18704100046162	2.47025547689585	0.0374061390455216	0.305604465658384	0.274565350749604	OSTN/SLIT2/SYT17/MAP2	4	S-WS	.
GO:0044403	biological process involved in symbiotic interaction	4/141	322/18986	0.0124223602484472	1.67270164309942	1.05308844521759	0.21788205692634	0.440948302228318	0.396162814581041	PIK3C2G/CH25H/AGTR1/ARG1	4	S-WS	.
GO:0030258	lipid modification	4/141	191/18986	0.0209424083769634	2.81994727265976	2.18660889571983	0.0542308704799915	0.305604465658384	0.274565350749604	PLPPR5/B4GALNT2/CYP3A4/ALOX15B	4	S-WS	.
GO:0120032	regulation of plasma membrane bounded cell projection assembly	4/141	205/18986	0.0195121951219512	2.62736550769763	2.02637335934031	0.0667516136638902	0.313467331389771	0.281629614299498	PLPPR5/GAP43/SLIT2/INTU	4	S-WS	.
GO:0006644	phospholipid metabolic process	4/141	374/18986	0.0106951871657754	1.44013350020859	0.743601900277467	0.302359689617057	0.506037407835508	0.454641060546835	PLPPR5/PIK3C2G/EFR3B/ALOX15B	4	S-WS	.
GO:0034308	primary alcohol metabolic process	4/141	103/18986	0.0388349514563107	5.2292226124079	3.72272064326617	0.00730784683590043	0.29838076514884	0.268075334774739	RPE65/CYP3A4/AKR1C2/CYP2C18	4	S-WS	.
GO:0001523	retinoid metabolic process	4/141	84/18986	0.0476190476190476	6.41202296521445	4.29993787105319	0.00355267725532678	0.265103226914729	0.238177672979621	RPE65/CYP3A4/RLBP1/CYP2C18	4	S-WS	.
GO:0006766	vitamin metabolic process	4/141	117/18986	0.0341880341880342	4.60350366733346	3.38189596213594	0.0113208311083228	0.305604465658384	0.274565350749604	RPE65/CYP3A4/RLBP1/SLC52A3	4	S-WS	.
GO:0050953	sensory perception of light stimulus	4/141	226/18986	0.0176991150442478	2.38322977468148	1.80945971030607	0.088087613525038	0.340395706550325	0.305822974023957	RPE65/RLBP1/GPR143/RP1L1	4	S-WS	.
GO:0006835	dicarboxylic acid transport	4/141	106/18986	0.0377358490566038	5.081225746019	3.64467947884231	0.0080726359698645	0.2986721300861	0.268337106853306	SLC13A5/GRM1/FOLR3/GRM2	4	S-WS	.
GO:0010038	response to metal ion	4/141	345/18986	0.0115942028985507	1.56118820022613	0.909913820055556	0.254537251068744	0.472846834213683	0.424821530690083	SLC13A5/KCNC2/GRIA1/DLG2	4	S-WS	.
GO:0051345	positive regulation of hydrolase activity	4/141	331/18986	0.0120845921450151	1.62722032954083	0.995756804134782	0.232056093447466	0.452812791902901	0.406822271935333	SLC22A2/CCL24/AGTR1/F3	4	S-WS	.
GO:0052547	regulation of peptidase activity	4/141	346/18986	0.0115606936416185	1.5566760956012	0.903929279676326	0.256160834936284	0.472846834213683	0.424821530690083	SLC22A2/PZP/F3/CST7	4	S-WS	.
GO:0009117	nucleotide metabolic process	4/141	500/18986	8	1.07721985815603	0.151359370740229	0.511134219362058	0.652948318004423	0.586630773107389	SLC52A3/UPP2/DLG2/SLC22A13	4	S-WS	.
GO:0009914	hormone transport	4/141	330/18986	0.0121212121212121	1.63215130023641	1.00204107711599	0.230469657838984	0.450123050147619	0.404405717298693	SLCO1C1/ABCA12/AGTR1/TACR1	4	S-WS	.
GO:0030595	leukocyte chemotaxis	4/141	240/18986	0.0166666666666667	2.24420803782506	1.67788079568723	0.103929788271006	0.356154956069303	0.319981614874989	SLIT2/CCL24/CH25H/CXCR1	4	S-WS	Immune modulation
GO:0032970	regulation of actin filament-based process	4/141	395/18986	0.010126582278481	1.36356944070383	0.631613393363693	0.337627349067135	0.526008339367373	0.472583618450987	SLIT2/CCL24/CTNNA2/TACR1	4	S-WS	.
GO:0051258	protein polymerization	4/141	293/18986	0.0136518771331058	1.83825914361097	1.25080437812418	0.174072013480468	0.416024532360987	0.373770459806763	SLIT2/CCL24/WDR72/MAP2	4	S-WS	.
GO:0051962	positive regulation of nervous system development	4/141	297/18986	0.0134680134680135	1.81350144470712	1.22225073573569	0.179923159326758	0.416403450052398	0.374110892230168	SLIT2/VSTM5/FLRT2/TENM4	4	S-WS	.
GO:0006836	neurotransmitter transport	4/141	209/18986	0.0191387559808612	2.57708100037327	1.98303703796011	0.0705829090340381	0.313467331389771	0.281629614299498	SNCAIP/SLC22A2/SLC22A3/SV2B	4	S-WS	.
GO:1904062	regulation of monoatomic cation transmembrane transport	4/141	318/18986	0.0125786163522013	1.69374191533967	1.07914396190282	0.21166166534256	0.438945861065633	0.394363753958665	STRIT1/KCNC2/KCNIP1/DPP10	4	S-WS	Ion homeostasis and transport
GO:0008544	epidermis development	4/141	393/18986	0.0101781170483461	1.37050872538935	0.642002570119589	0.334256286765003	0.523394069869367	0.470234870633681	SVEP1/ABCA12/INTU/ALOX15B	4	S-WS	.
GO:0002703	regulation of leukocyte mediated immunity	4/141	258/18986	0.0155038759689922	2.08763538402331	1.52147305976866	0.126060394952737	0.377309397894501	0.338987478310703	SVEP1/ARG1/SLC22A13/IL18RAP	4	S-WS	Immune modulation
GO:0002697	regulation of immune effector process	4/141	410/18986	0.00975609756097561	1.31368275384881	0.555422226881085	0.362941150308553	0.546939170799239	0.491388582773711	SVEP1/ARG1/SLC22A13/IL18RAP	4	S-WS	Immune modulation
GO:0042310	vasoconstriction	4/141	88/18986	0.0454545454545455	6.12056737588652	4.16455195812799	0.00419695482754295	0.267668801148689	0.240482671330688	SVEP1/BDKRB2/AGTR1/TACR1	4	S-WS	.
GO:0097746	blood vessel diameter maintenance	4/141	154/18986	0.025974025974026	3.49746707193516	2.69171264538504	0.0279466722160757	0.305604465658384	0.274565350749604	SVEP1/BDKRB2/AGTR1/TACR1	4	S-WS	Blood circulation
GO:0006979	response to oxidative stress	4/141	405/18986	0.00987654320987654	1.32990105945189	0.580488294122581	0.354500411687431	0.539478826224754	0.48468595779605	TACR1/AREG/IL18RAP/GPX3	4	S-WS	.
GO:0016485	protein processing	4/141	246/18986	0.016260162601626	2.18947125641469	1.6242523291848	0.111093786331583	0.363267563929132	0.326371821469553	TMPRSS12/F11/MYRFL/F3	4	S-WS	.
GO:0007281	germ cell development	4/141	390/18986	0.0102564102564103	1.38105110020004	0.657691972106172	0.329203154966528	0.520600725812977	0.46772523619835	TMPRSS12/MEI4/SPATA16/CFAP58	4	S-WS	.
GO:0010001	glial cell differentiation	4/141	267/18986	0.0149812734082397	2.01726565197758	1.44798970960458	0.137815696585746	0.388926285861366	0.34942448194666	TRPC4/GAP43/TENM4/ADGRG6	4	S-WS	.
GO:0006865	amino acid transport	4/141	165/18986	0.0242424242424242	3.26430260047281	2.52680586495281	0.0347246989428795	0.305604465658384	0.274565350749604	TRPC4/SLC22A2/GRM1/GRM2	4	S-WS	.
GO:0046883	regulation of hormone secretion	3/141	261/18986	0.0114942528735632	1.54772968125866	0.770712499487861	0.306436579077568	0.506591869460548	0.455139207556003	ABCA12/AGTR1/TACR1	3	S-WS	.
GO:0009913	epidermal cell differentiation	3/141	251/18986	0.0119521912350598	1.6093922183606	0.840666424462923	0.28618558653542	0.493470604990159	0.443350621372129	ABCA12/INTU/ALOX15B	3	S-WS	.
GO:0042180	cellular ketone metabolic process	3/141	237/18986	0.0126582278481013	1.70446180087979	0.94397252342627	0.258055504254325	0.472846834213683	0.424821530690083	AKR1C2/CYP17A1/SLC22A13	3	S-WS	.
GO:0033559	unsaturated fatty acid metabolic process	3/141	114/18986	0.0263157894736842	3.54348637551325	2.35607799717022	0.0531621138450519	0.305604465658384	0.274565350749604	AKR1C2/CYP2C18/ALOX15B	3	S-WS	.
GO:0001912	positive regulation of leukocyte mediated cytotoxicity	3/141	71/18986	0.0422535211267606	5.68954150434522	3.42431076877787	0.0158687962025475	0.305604465658384	0.274565350749604	ARG1/SLC22A13/IL18RAP	3	S-WS	Immune modulation
GO:0031341	regulation of cell killing	3/141	112/18986	0.0267857142857143	3.60676291793313	2.39329016728016	0.0509213538039802	0.305604465658384	0.274565350749604	ARG1/SLC22A13/IL18RAP	3	S-WS	.
GO:0002699	positive regulation of immune effector process	3/141	272/18986	0.0110294117647059	1.48513767209011	0.697080486384617	0.32877995763979	0.520600725812977	0.46772523619835	ARG1/SLC22A13/IL18RAP	3	S-WS	Immune modulation
GO:0022408	negative regulation of cell-cell adhesion	3/141	207/18986	0.0144927536231884	1.95148525028266	1.19060523633536	0.199469142003314	0.430063368372234	0.386383423184899	B4GALNT2/ABCA12/ARG1	3	S-WS	Cell-cell adhesion
GO:0007517	muscle organ development	3/141	369/18986	0.00813008130081301	1.09473562820735	0.158960221484049	0.518636256648861	0.658642160198888	0.591746312816104	B4GALNT2/COL3A1/RBM24	3	S-WS	.
GO:0014706	striated muscle tissue development	3/141	424/18986	0.00707547169811321	0.952729827378563	-0.0851480131516016	0.612981787152142	0.721572321954436	0.648284890869658	B4GALNT2/RBM24/TENM4	3	S-WS	.
GO:0007189	adenylate cyclase-activating G protein-coupled receptor signaling pathway	3/141	184/18986	0.016304347826087	2.19542090656799	1.4094332748227	0.157148629325062	0.397589738387143	0.357208019652229	CALCR/ADGRL4/ADGRG6	3	S-WS	.
GO:0043410	positive regulation of MAPK cascade	3/141	472/18986	0.00635593220338983	0.855842048323116	-0.274331866675011	0.684659462388434	0.771668269066964	0.693292777977762	CALCR/GRM1/TPD52L1	3	S-WS	Immune modulation
GO:0030278	regulation of ossification	3/141	125/18986	24	3.23165957446809	2.16529653833748	0.0663122131639516	0.313467331389771	0.281629614299498	CALCR/TACR1/INTU	3	S-WS	.
GO:0001935	endothelial cell proliferation	3/141	202/18986	0.0148514851485149	1.99978934063619	1.23568260563629	0.190035622080329	0.423955758950342	0.380896141055201	CCL24/AGTR1/F3	3	S-WS	.
GO:0045765	regulation of angiogenesis	3/141	360/18986	0.00833333333333333	1.12210401891253	0.202319710884014	0.502071933071952	0.644414984085234	0.578964138342946	CCL24/TSPAN12/F3	3	S-WS	Blood circulation
GO:0061025	membrane fusion	3/141	192/18986	0.015625	2.10394503546099	1.32985790756532	0.17154113881909	0.412461138227235	0.370568986431415	CH25H/FOLR3/GCA	3	S-WS	.
GO:1902476	chloride transmembrane transport	3/141	112/18986	0.0267857142857143	3.60676291793313	2.39329016728016	0.0509213538039802	0.305604465658384	0.274565350749604	CLCA2/ANO4/GABRB2	3	S-WS	.
GO:0007264	small GTPase-mediated signal transduction	3/141	491/18986	0.00610997963340122	0.822723924253586	-0.344255187967006	0.710182571283943	0.789334917441424	0.709165090239474	COL3A1/SLIT2/AGTR1	3	S-WS	.
GO:0050777	negative regulation of immune response	3/141	207/18986	0.0144927536231884	1.95148525028266	1.19060523633536	0.199469142003314	0.430063368372234	0.386383423184899	COL3A1/SVEP1/ARG1	3	S-WS	Immune modulation
GO:0007160	cell-matrix adhesion	3/141	241/18986	0.012448132780083	1.67617197845855	0.913776014338254	0.266057515043893	0.478419258298893	0.42982798427768	COL3A1/SVEP1/ITGBL1	3	S-WS	Cell-cell adhesion
GO:0016358	dendrite development	3/141	239/18986	0.0125523012552301	1.69019852221134	0.928803561503824	0.262052448346161	0.47821722865404	0.42964647403639	CSMD3/CTNNA2/MAP2	3	S-WS	.
GO:1901617	organic hydroxy compound biosynthetic process	3/141	255/18986	0.0117647058823529	1.58414685022945	0.812322408527862	0.294274833400686	0.499405428259929	0.448682666599907	CYP3A4/CH25H/ALOX15B	3	S-WS	.
GO:0006694	steroid biosynthetic process	3/141	191/18986	0.0157068062827225	2.11496045449482	1.33958960503906	0.169721415489895	0.409614384044648	0.3680113665388	CYP3A4/CH25H/CYP17A1	3	S-WS	.
GO:0001676	long-chain fatty acid metabolic process	3/141	109/18986	0.0275229357798165	3.70603162209643	2.45073534662013	0.0476491395523451	0.305604465658384	0.274565350749604	CYP3A4/CYP2C18/ALOX15B	3	S-WS	.
GO:0044282	small molecule catabolic process	3/141	375/18986	8	1.07721985815603	0.130640118304445	0.529515494471275	0.663640166096467	0.596236689746169	CYP3A4/UPP2/ARG1	3	S-WS	.
GO:0007043	cell-cell junction assembly	3/141	159/18986	0.0188679245283019	2.5406128730095	1.68740102832408	0.114977449015444	0.367520235848481	0.330192565235988	DSG1/CDH19/CNTNAP2	3	S-WS	Cell-cell adhesion
GO:0098742	cell-cell adhesion via plasma-membrane adhesion molecules	3/141	280/18986	0.0107142857142857	1.44270516717325	0.645535198844529	0.345030903830215	0.531900882933706	0.47787767816838	DSG1/CDH19/TENM4	3	S-WS	cell-cell adhesion
GO:0044703	multi-organism reproductive process	3/141	210/18986	0.0142857142857143	1.92360688956434	1.16415835422259	0.205183037694999	0.432948305439631	0.388975347867983	DSG1/TACR1/PZP	3	S-WS	.
GO:0043603	amide metabolic process	3/141	472/18986	0.00635593220338983	0.855842048323116	-0.274331866675011	0.684659462388434	0.771668269066964	0.693292777977762	FUT3/ABCA12/ARG1	3	S-WS	.
GO:0070085	glycosylation	3/141	242/18986	0.012396694214876	1.66924564796905	0.906314414024596	0.268062921664438	0.478419258298893	0.42982798427768	FUT3/B4GALNT2/TMTC1	3	S-WS	.
GO:0009988	cell-cell recognition	3/141	73/18986	0.0410958904109589	5.5336636549111	3.35696878030291	0.0170849892219593	0.305604465658384	0.274565350749604	FUT3/TMPRSS12/FOLR3	3	S-WS	.
GO:0051932	synaptic transmission, GABAergic	3/141	62/18986	0.0483870967741935	6.51544269045985	3.76258688647076	0.0110184908749405	0.305604465658384	0.274565350749604	GABBR2/TACR1/GABRB2	3	S-WS	.
GO:0099173	postsynapse organization	3/141	246/18986	0.0121951219512195	1.64210344231102	0.87680808268951	0.276102111436581	0.486313062186167	0.436920043709432	GAP43/FLRT2/ENAH	3	S-WS	.
GO:0009612	response to mechanical stimulus	3/141	222/18986	0.0135135135135135	1.81962813877708	1.062545217976	0.228394615141519	0.450075994811489	0.404363441198959	GAP43/TACR1/CNTNAP2	3	S-WS	.
GO:0006898	receptor-mediated endocytosis	3/141	275/18986	0.0109090909090909	1.46893617021277	0.677560946380015	0.334875907547008	0.523985151071385	0.470765917904878	GRIA1/CXCR1/SYT17	3	S-WS	.
GO:0007626	locomotory behavior	3/141	213/18986	0.0140845070422535	1.89651383478174	1.13814276945809	0.210934644280784	0.438945861065633	0.394363753958665	GRIA1/GRM1/CHL1	3	S-WS	.
GO:0060078	regulation of postsynaptic membrane potential	3/141	151/18986	0.0198675496688742	2.67521487952656	1.78769312257127	0.102532499049012	0.356154956069303	0.319981614874989	GRIA1/GRM1/GABRB2	3	S-WS	.
GO:0035249	synaptic transmission, glutamatergic	3/141	111/18986	0.027027027027027	3.63925627755415	2.41221691566957	0.049818705602428	0.305604465658384	0.274565350749604	GRIA1/GRM1/GRM2	3	S-WS	.
GO:0032355	response to estradiol	3/141	120/18986	25	3.36631205673759	2.24925922669861	0.0601640343685466	0.312218154372985	0.280507311570631	GRIA1/TACR1/AREG	3	S-WS	.
GO:0007612	learning	3/141	159/18986	0.0188679245283019	2.5406128730095	1.68740102832408	0.114977449015444	0.367520235848481	0.330192565235988	GRIA1/TACR1/CNTNAP2	3	S-WS	.
GO:0021510	spinal cord development	3/141	100/18986	0.03	4.03957446808511	2.63608604078808	0.0384853228707403	0.305604465658384	0.274565350749604	GRIA1/VSTM5/INTU	3	S-WS	.
GO:0030534	adult behavior	3/141	151/18986	0.0198675496688742	2.67521487952656	1.78769312257127	0.102532499049012	0.356154956069303	0.319981614874989	GRM2/CHL1/CNTNAP2	3	S-WS	.
GO:0031348	negative regulation of defense response	3/141	297/18986	0.0101010101010101	1.36012608353034	0.541073864608858	0.37943016222692	0.560009689413411	0.503131577170236	IL22RA2/ARG1/CST7	3	S-WS	Immune modulation
GO:0030705	cytoskeleton-dependent intracellular transport	3/141	208/18986	0.0144230769230769	1.9421031096563	1.18174078269273	0.201369451795093	0.4314490036481	0.387628324612336	INTU/DLG2/MAP2	3	S-WS	.
GO:0031503	protein-containing complex localization	3/141	214/18986	0.014018691588785	1.88765162060052	1.12956428019264	0.212859859009616	0.439190915320988	0.39458391895995	INTU/DLG2/SYT17	3	S-WS	.
GO:0009314	response to radiation	3/141	442/18986	0.00678733031674208	0.913930875132377	-0.158370248695686	0.64106626443677	0.743172010651476	0.667690779099755	KCNC2/COL3A1/RPE65	3	S-WS	.
GO:0099505	regulation of presynaptic membrane potential	3/141	31/18986	0.0967741935483871	13.0308853809197	5.79873587937842	0.00154765043813715	0.196333068556221	0.176392245171388	KCNC2/GRIA1/KCNJ3	3	S-WS	.
GO:0045471	response to ethanol	3/141	129/18986	0.0232558139534884	3.13145307603497	2.10112125867887	0.0714300013641156	0.313467331389771	0.281629614299498	KCNC2/GRIA1/TACR1	3	S-WS	.
GO:0043266	regulation of potassium ion transport	3/141	107/18986	0.0280373831775701	3.77530324120103	2.49017360054699	0.0455275552530866	0.305604465658384	0.274565350749604	KCNC2/KCNIP1/DPP10	3	S-WS	Ion homeostasis and transport
GO:0048608	reproductive structure development	3/141	309/18986	0.00970873786407767	1.30730565310198	0.471099904254161	0.403497170721445	0.576729113237258	0.518152870974421	LHX9/SLIT2/ALOX15B	3	S-WS	.
GO:0007548	sex differentiation	3/141	292/18986	0.0102739726027397	1.38341591372778	0.571119813440326	0.369341791468346	0.551210783956896	0.495226343986958	LHX9/SLIT2/CYP17A1	3	S-WS	.
GO:2001233	regulation of apoptotic signaling pathway	3/141	403/18986	0.00744416873449132	1.00237579853228	0.00416985550071521	0.578430616839337	0.69450241240048	0.62396437187649	MEIS3/BDKRB2/TPD52L1	3	S-WS	.
GO:0048732	gland development	3/141	450/18986	0.00666666666666667	0.897683215130024	-0.190003638403944	0.653085759133275	0.752543973782964	0.676110866610145	NRG3/ALOX15B/AREG	3	S-WS	.
GO:0007389	pattern specification process	3/141	476/18986	0.00630252100840336	0.848650098337207	-0.289267202979411	0.690166779974445	0.777470542355388	0.698505735835393	NRG3/MEIS3/INTU	3	S-WS	.
GO:0050919	negative chemotaxis	3/141	47/18986	0.0638297872340425	8.5948392937981	4.50926524034693	0.00512059057353661	0.277023950028331	0.248887652350582	NRG3/SLIT2/FLRT2	3	S-WS	Immune modulation
GO:0050911	detection of chemical stimulus involved in sensory perception of smell	3/141	431/18986	0.00696055684454756	0.937256257096312	-0.113971263873457	0.624073736934091	0.730787644331912	0.656564247047885	OR4C11/OR52A1/OR52B2	3	S-WS	.
GO:0001649	osteoblast differentiation	3/141	262/18986	0.0114503816793893	1.54182231606302	0.763879761764455	0.308465990787106	0.508571461712969	0.456917739947394	OSTN/AREG/SMOC1	3	S-WS	.
GO:0060348	bone development	3/141	217/18986	0.0138248847926267	1.8615550544171	1.10410180674618	0.218658447868017	0.440984977806513	0.39619576515645	OSTN/MMP13/COL3A1	3	S-WS	.
GO:0035265	organ growth	3/141	181/18986	0.0165745856353591	2.23180909838956	1.44033267232056	0.151853443399348	0.396022630954185	0.35580007752329	OSTN/MMP13/TENM4	3	S-WS	.
GO:0048638	regulation of developmental growth	3/141	325/18986	0.00923076923076923	1.24294599018003	0.382120859263007	0.43516328465405	0.594878931137943	0.534459279021199	OSTN/SYT17/MAP2	3	S-WS	.
GO:0046847	filopodium assembly	3/141	70/18986	0.0428571428571429	5.77082066869301	3.45894969234092	0.015279691182892	0.305604465658384	0.274565350749604	PLPPR5/GAP43/VSTM5	3	S-WS	.
GO:0044782	cilium organization	3/141	427/18986	0.00702576112412178	0.946036175195575	-0.0975564888976409	0.617761850271059	0.724180197175824	0.650627893853365	RP1L1/INTU/CFAP58	3	S-WS	.
GO:0042572	retinol metabolic process	3/141	52/18986	0.0576923076923077	7.7684124386252	4.22750457748655	0.00679371119294208	0.293752363394252	0.263917022662314	RPE65/CYP3A4/CYP2C18	3	S-WS	.
GO:0006775	fat-soluble vitamin metabolic process	3/141	47/18986	0.0638297872340425	8.5948392937981	4.50926524034693	0.00512059057353661	0.277023950028331	0.248887652350582	RPE65/CYP3A4/RLBP1	3	S-WS	.
GO:0060041	retina development in camera-type eye	3/141	174/18986	0.0172413793103448	2.32159452188799	1.51485880327811	0.139732075074744	0.391177503831496	0.351447052036566	RPE65/RP1L1/TSPAN12	3	S-WS	.
GO:0006814	sodium ion transport	3/141	251/18986	0.0119521912350598	1.6093922183606	0.840666424462923	0.28618558653542	0.493470604990159	0.443350621372129	SLC13A5/SLC17A1/NKAIN2	3	S-WS	Ion homeostasis and transport
GO:1903825	organic acid transmembrane transport	3/141	159/18986	0.0188679245283019	2.5406128730095	1.68740102832408	0.114977449015444	0.367520235848481	0.330192565235988	SLC13A5/SLC22A2/GRM1	3	S-WS	.
GO:0098739	import across plasma membrane	3/141	206/18986	0.0145631067961165	1.96095847965296	1.19951926062969	0.19757326055352	0.428835040960699	0.385279852444017	SLC22A2/KCNJ3/GRM1	3	S-WS	.
GO:1990748	cellular detoxification	3/141	125/18986	24	3.23165957446809	2.16529653833748	0.0663122131639516	0.313467331389771	0.281629614299498	SLC22A2/SLC22A3/GPX3	3	S-WS	.
GO:0051180	vitamin transport	3/141	52/18986	0.0576923076923077	7.7684124386252	4.22750457748655	0.00679371119294208	0.293752363394252	0.263917022662314	SLC22A2/SLC52A3/FOLR3	3	S-WS	.
GO:1901293	nucleoside phosphate biosynthetic process	3/141	321/18986	0.00934579439252336	1.25843441373368	0.403929572668478	0.427299711536713	0.590023360938487	0.530096871122378	SLC52A3/UPP2/SLC22A13	3	S-WS	.
GO:0010232	vascular transport	3/141	88/18986	0.0340909090909091	4.59042553191489	2.92008923656827	0.0278310718769065	0.305604465658384	0.274565350749604	SLCO1C1/SLC22A2/SLC22A3	3	S-WS	Blood circulation
GO:0043114	regulation of vascular permeability	3/141	50/18986	0.06	8.07914893617021	4.33549525557	0.00609037053205665	0.293752363394252	0.263917022662314	SLIT2/BDKRB2/TACR1	3	S-WS	Blood circulation
GO:0070098	chemokine-mediated signaling pathway	3/141	93/18986	0.032258064516129	4.34362846030657	2.7959268926069	0.0320500043196245	0.305604465658384	0.274565350749604	SLIT2/CCL24/CXCR1	3	S-WS	.
GO:0071621	granulocyte chemotaxis	3/141	129/18986	0.0232558139534884	3.13145307603497	2.10112125867887	0.0714300013641156	0.313467331389771	0.281629614299498	SLIT2/CCL24/CXCR1	3	S-WS	Immune modulation
GO:0097529	myeloid leukocyte migration	3/141	243/18986	0.0123456790123457	1.66237632431486	0.898887148282011	0.270070152451803	0.479829072172169	0.431094608571844	SLIT2/CCL24/CXCR1	3	S-WS	Immune modulation
GO:0008154	actin polymerization or depolymerization	3/141	196/18986	0.0153061224489796	2.06100738167607	1.29151613793406	0.178875728007844	0.416403450052398	0.374110892230168	SLIT2/CCL24/ENAH	3	S-WS	.
GO:0043254	regulation of protein-containing complex assembly	3/141	433/18986	0.0069284064665127	0.932927128888015	-0.122123870249435	0.627203208739492	0.732808441912225	0.658379799694464	SLIT2/CCL24/MAP2	3	S-WS	.
GO:0002685	regulation of leukocyte migration	3/141	236/18986	0.0127118644067797	1.71168409664623	0.951610910656521	0.256060252308925	0.472846834213683	0.424821530690083	SLIT2/CCL24/TACR1	3	S-WS	Immune modulation
GO:0071674	mononuclear cell migration	3/141	231/18986	0.012987012987013	1.74873353596758	0.990356434491137	0.246119016872748	0.466196333163786	0.418846496426458	SLIT2/CH25H/CXCR1	3	S-WS	Immune modulation
GO:0010639	negative regulation of organelle organization	3/141	371/18986	0.00808625336927224	1.08883408843264	0.149469255358086	0.522277514890975	0.659714195842365	0.592709465765565	SLIT2/CTNNA2/MAP2	3	S-WS	.
GO:0003007	heart morphogenesis	3/141	274/18986	0.0109489051094891	1.47429725112595	0.684041689246475	0.33284406064045	0.521560135572725	0.468587202258402	SLIT2/FLRT2/ADGRG6	3	S-WS	.
GO:0002009	morphogenesis of an epithelium	3/141	500/18986	6	0.807914893617021	-0.376507824864837	0.721712579848341	0.793999215560008	0.713355652855013	SLIT2/INTU/AREG	3	S-WS	.
GO:0050767	regulation of neurogenesis	3/141	383/18986	0.00783289817232376	1.05471918226765	0.0935759572982735	0.543809110700116	0.672464894250851	0.604165122911432	SLIT2/TENM4/MAP2	3	S-WS	.
GO:0032386	regulation of intracellular transport	3/141	272/18986	0.0110294117647059	1.48513767209011	0.697080486384617	0.32877995763979	0.520600725812977	0.46772523619835	STRIT1/ABCA12/MAP2	3	S-WS	.
GO:0050905	neuromuscular process	3/141	176/18986	0.0170454545454545	2.29521276595745	1.49320638594829	0.143160758057437	0.392151038863182	0.352321708716946	STRIT1/CTNNA2/CNTNAP2	3	S-WS	.
GO:0002819	regulation of adaptive immune response	3/141	221/18986	0.0135746606334842	1.82786175026475	1.07077064352604	0.226440553624226	0.448733844361562	0.403157608004575	SVEP1/ARG1/SLC22A13	3	S-WS	Immune modulation
GO:0050867	positive regulation of cell activation	3/141	391/18986	0.00767263427109974	1.03313925014964	0.0572729760599192	0.557852275362547	0.683962624506525	0.614495071244067	SVEP1/TACR1/HHLA2	3	S-WS	.
GO:0017157	regulation of exocytosis	3/141	183/18986	0.0163934426229508	2.20741774212301	1.41966642432981	0.155377133079801	0.397589738387143	0.357208019652229	SYT6/SV2B/SYT17	3	S-WS	.
GO:0000302	response to reactive oxygen species	3/141	200/18986	15	2.01978723404255	1.2540769803051	0.186295464909376	0.421393138732904	0.378593796692127	TACR1/AREG/IL18RAP	3	S-WS	.
GO:0070663	regulation of leukocyte proliferation	3/141	270/18986	0.0111111111111111	1.49613869188337	0.710223841842242	0.324715681307804	0.518586519815562	0.465915605651982	TACR1/ARG1/HHLA2	3	S-WS	Immune modulation
GO:0042552	myelination	3/141	158/18986	0.0189873417721519	2.55669270131969	1.69959765821661	0.113391452946939	0.365050246934702	0.327973443957775	TENM4/ADGRG6/CST7	3	S-WS	.
GO:0010720	positive regulation of cell development	3/141	460/18986	0.00652173913043478	0.878168362627197	-0.228804706256771	0.667706828019908	0.762489485928802	0.685046249883499	TMPRSS12/SLIT2/TENM4	3	S-WS	.
GO:0007286	spermatid development	3/141	232/18986	0.0129310344827586	1.74119589141599	0.982532276652944	0.248102356629201	0.467543781302005	0.420057089242535	TMPRSS12/SPATA16/CFAP58	3	S-WS	.
GO:0009566	fertilization	3/141	216/18986	0.0138888888888889	1.87017336485422	1.11254429554459	0.216721838425442	0.440948302228318	0.396162814581041	TMPRSS12/SYT6/FOLR3	3	S-WS	.
GO:0016050	vesicle organization	3/141	386/18986	0.0077720207253886	1.0465218829236	0.0798750697515684	0.549105090992793	0.6773753094713	0.608576805425378	TMPRSS12/WDR72/GPR143	3	S-WS	.
GO:0050807	regulation of synapse organization	3/141	312/18986	0.00961538461538462	1.29473540643753	0.454054220163642	0.409475359480164	0.581815284251526	0.522722458416465	VSTM5/CTNNA2/FLRT2	3	S-WS	.
GO:1901890	positive regulation of cell junction assembly	3/141	110/18986	0.0272727272727273	3.67234042553191	2.43136368568065	0.0487279501411432	0.305604465658384	0.274565350749604	VSTM5/FLRT2/CNTNAP2	3	S-WS	.
GO:0045088	regulation of innate immune response	4/141	470/18986	0.00425531914893617	0.572989286253207	-0.810832038605107	0.867374542525781	0.894234640317193	0.803410536368254	TLR5/ARG1/IL18RAP/IRAK3	4	S-WS	Immune modulation
GO:0051092	positive regulation of NF-kappaB transcription factor activity	4/141	122/18986	0.00819672131147541	1.1037088710615	0.0994021354329	0.598415931425512	0.710742083207908	0.638554639403155	IL18RAP/IRAK3/IL1RAP/IL18R1	4	S-WS	Immune modulation
GO:1901605	alpha-amino acid metabolic process	3/33	216/18888	0.0138888888888889	7.94949494949495	4.29744068991444	0.00624995601313384	0.232041070380368	0.192359589200473	HIBCH/SLC25A2/GLDC	3	WS-C	.
GO:0042742	defense response to bacterium	3/33	330/18888	0.00909090909090909	5.20330578512397	3.22260860191262	0.0195794557513272	0.232041070380368	0.192359589200473	LTF/SLC15A2/RNASE1	3	WS-C	.
GO:0071103	DNA conformation change	3/33	92/18888	0.0326086956521739	18.6640316205534	7.10519858613951	0.000548853015999002	0.114527329338458	0.0949419427675467	MCMDC2/POLQ/DDX11	3	WS-C	.
GO:0002709	regulation of T cell mediated immunity	3/141	108/18986	0.0185185185185185	2.49356448647229	1.34640170080731	0.19146959370504	0.424094371318021	0.381020675077529	ARG1/SLC22A13/IL18R1	3	WS-C	.
GO:0009063	amino acid catabolic process	2/33	111/18888	0.018018018018018	10.3128583128583	4.11676971101631	0.0160490183135305	0.232041070380368	0.192359589200473	HIBCH/GLDC	2	WS-C	.
GO:0070542	response to fatty acid	2/33	57/18888	0.0350877192982456	20.0829346092504	6.03630381137636	0.00444902240694035	0.232041070380368	0.192359589200473	ILDR1/GLDC	2	WS-C	.
GO:1990830	cellular response to leukemia inhibitory factor	2/33	104/18888	0.0192307692307692	11.006993006993	4.28106101806487	0.014187207645792	0.232041070380368	0.192359589200473	ILDR1/GLDC	2	WS-C	.
GO:0062207	regulation of pattern recognition receptor signaling pathway	2/33	166/18888	0.0120481927710843	6.89594742606791	3.19195468772953	0.0339258784539474	0.232041070380368	0.192359589200473	LTF/SLC15A2	2	WS-C	.
GO:0000725	recombinational repair	2/33	181/18888	0.0110497237569061	6.32446007031642	3.01118875919143	0.0397083414530963	0.232041070380368	0.192359589200473	MCMDC2/POLQ	2	WS-C	.
GO:0071453	cellular response to oxygen levels	2/33	177/18888	0.0112994350282486	6.46738572162301	3.05733508228921	0.038131544529364	0.232041070380368	0.192359589200473	PDK1/MSTN	2	WS-C	Blood circulation
GO:0006261	DNA-templated DNA replication	2/33	160/18888	0.0125	7.15454545454546	3.27066050198323	0.0317148537758803	0.232041070380368	0.192359589200473	POLQ/DDX11	2	WS-C	.
GO:0002377	immunoglobulin production	2/33	194/18888	0.0103092783505155	5.90065604498594	2.87031235195016	0.0450012922660249	0.232041070380368	0.192359589200473	POLQ/IGLV3-16	2	WS-C	.
GO:0010232	vascular transport	2/33	87/18888	0.0229885057471264	13.1577847439916	4.75498107942626	0.0100937519875582	0.232041070380368	0.192359589200473	SLC1A4/SLC15A2	2	WS-C	Immune modulation
GO:0006865	amino acid transport	2/33	158/18888	0.0126582278481013	7.24510932105869	3.29780438885575	0.0309911905172492	0.232041070380368	0.192359589200473	SLC1A4/SLC25A2	2	WS-C	Immune modulation
GO:0071466	cellular response to xenobiotic stimulus	2/33	194/18888	0.0103092783505155	5.90065604498594	2.87031235195016	0.0450012922660249	0.232041070380368	0.192359589200473	UGT2B17/CYP2C8	2	WS-C	Immune modulation
* Comparison groups - WS-C: Warning Signs (WS)-DENV over Classic-DENV; S-C: Severe-DENV over Classic-DENV; S-WS Severe-DENV over WS-DENV
