# Supplementary material for: Immune and vascular modulation by HERVs: the role of CXCR1 and IL18RAP in dengue severity progression
Source: Front Immunol. 2025 Mar 7;16:1557588. doi: 10.3389/fimmu.2025.1557588 (PMC11925782; doi:10.3389/fimmu.2025.1557588)
Supplement: Supplementary file 8 [file Table3.xlsx]

## Sheet: Table S3
Table S3. KEGG terms for DEGs identified across the dengue comparison groups.
ID	Description	Count	GeneRatio	geneID	Comparison*
04662	B cell receptor signaling pathway	4	4/124	ENSG00000095585,ENSG00000177455,ENSG00000177606,ENSG00000275063	WS-C
04662	B cell receptor signaling pathway	5	5/124	ENSG00000105609,ENSG00000187116,ENSG00000188386,ENSG00000204577,ENSG00000244482	S-WS
04662	B cell receptor signaling pathway	6	6/124	ENSG00000095585,ENSG00000105647,ENSG00000177606,ENSG00000188386,ENSG00000197943,ENSG00000239961	S-C
04062	Chemokine signaling pathway	19	19/216	ENSG00000108691,ENSG00000108700,ENSG00000109272,ENSG00000111664,ENSG00000118689,ENSG00000127920,ENSG00000131142,ENSG00000161921,ENSG00000163464,ENSG00000163735,ENSG00000163736,ENSG00000163737,ENSG00000163823,ENSG00000173578,ENSG00000176533,ENSG00000180871,ENSG00000184451,ENSG00000186810,ENSG00000276085	WS-C
04062	Chemokine signaling pathway	24	24/216	ENSG00000006210,ENSG00000050820,ENSG00000078295,ENSG00000101333,ENSG00000101336,ENSG00000105639,ENSG00000106178,ENSG00000107562,ENSG00000114124,ENSG00000127955,ENSG00000129946,ENSG00000148082,ENSG00000155897,ENSG00000161921,ENSG00000163464,ENSG00000164742,ENSG00000168243,ENSG00000172380,ENSG00000173175,ENSG00000174233,ENSG00000180871,ENSG00000185634,ENSG00000185974,ENSG00000186810	S-WS
04062	Chemokine signaling pathway	37	37/216	ENSG00000006210,ENSG00000006606,ENSG00000050820,ENSG00000078295,ENSG00000081041,ENSG00000101333,ENSG00000102962,ENSG00000105639,ENSG00000105647,ENSG00000106178,ENSG00000107562,ENSG00000108691,ENSG00000109272,ENSG00000111664,ENSG00000114124,ENSG00000115009,ENSG00000127928,ENSG00000127955,ENSG00000129946,ENSG00000131142,ENSG00000145824,ENSG00000148082,ENSG00000155897,ENSG00000156234,ENSG00000164742…	S-C
04060	Cytokine-cytokine receptor interaction	38	38/334	ENSG00000048462,ENSG00000100368,ENSG00000102524,ENSG00000108691,ENSG00000108700,ENSG00000109272,ENSG00000116678,ENSG00000116985,ENSG00000121858,ENSG00000122641,ENSG00000125538,ENSG00000125726,ENSG00000131142,ENSG00000136244,ENSG00000136689,ENSG00000138379,ENSG00000138684,ENSG00000139193,ENSG00000145623,ENSG00000147896,ENSG00000161921,ENSG00000162892,ENSG00000163464,ENSG00000163735,ENSG00000163736…	WS-C
04060	Cytokine-cytokine receptor interaction	53	53/334	ENSG00000006210,ENSG00000056736,ENSG00000064300,ENSG00000077238,ENSG00000095752,ENSG00000099985,ENSG00000100368,ENSG00000106178,ENSG00000107562,ENSG00000108342,ENSG00000111536,ENSG00000112964,ENSG00000113594,ENSG00000115590,ENSG00000115594,ENSG00000115598,ENSG00000115602,ENSG00000115604,ENSG00000115607,ENSG00000117400,ENSG00000119535,ENSG00000120659,ENSG00000123496,ENSG00000125378,ENSG00000125538…	S-WS
04060	Cytokine-cytokine receptor interaction	83	83/334	ENSG00000006210,ENSG00000006606,ENSG00000016402,ENSG00000077238,ENSG00000081041,ENSG00000090534,ENSG00000095752,ENSG00000101144,ENSG00000102962,ENSG00000106178,ENSG00000107562,ENSG00000108342,ENSG00000108691,ENSG00000109272,ENSG00000111536,ENSG00000112116,ENSG00000112175,ENSG00000112964,ENSG00000113302,ENSG00000113594,ENSG00000115008,ENSG00000115009,ENSG00000115590,ENSG00000115594,ENSG00000115598…	S-C
04664	Fc epsilon RI signaling pathway	5	5/79	ENSG00000149534,ENSG00000158869,ENSG00000179639,ENSG00000188130,ENSG00000275063	WS-C
04664	Fc epsilon RI signaling pathway	8	8/79	ENSG00000012779,ENSG00000109339,ENSG00000112062,ENSG00000132965,ENSG00000159337,ENSG00000168907,ENSG00000169194,ENSG00000188089	S-WS
04664	Fc epsilon RI signaling pathway	10	10/79	ENSG00000012779,ENSG00000105647,ENSG00000109339,ENSG00000112062,ENSG00000159337,ENSG00000168907,ENSG00000169194,ENSG00000179639,ENSG00000188089,ENSG00000197943	S-C
04666	Fc gamma R-mediated phagocytosis	5	5/101	ENSG00000006747,ENSG00000126583,ENSG00000162407,ENSG00000162747,ENSG00000275063	WS-C
04666	Fc gamma R-mediated phagocytosis	12	12/101	ENSG00000078053,ENSG00000088280,ENSG00000101336,ENSG00000126583,ENSG00000132970,ENSG00000141934,ENSG00000143226,ENSG00000145555,ENSG00000159337,ENSG00000168907,ENSG00000182541,ENSG00000188089	S-WS
04666	Fc gamma R-mediated phagocytosis	11	11/101	ENSG00000006747,ENSG00000078053,ENSG00000105647,ENSG00000126583,ENSG00000141934,ENSG00000145555,ENSG00000159337,ENSG00000162407,ENSG00000168907,ENSG00000188089,ENSG00000197943	S-C
04657	IL-17 signaling pathway	9	9/108	ENSG00000100985,ENSG00000108691,ENSG00000125538,ENSG00000136244,ENSG00000148346,ENSG00000163735,ENSG00000166598,ENSG00000177606,ENSG00000188130	WS-C
04657	IL-17 signaling pathway	15	15/108	ENSG00000056736,ENSG00000100985,ENSG00000108342,ENSG00000109339,ENSG00000112062,ENSG00000117983,ENSG00000125538,ENSG00000137745,ENSG00000141639,ENSG00000143546,ENSG00000169194,ENSG00000172216,ENSG00000172458,ENSG00000215182,ENSG00000228408	S-WS
04657	IL-17 signaling pathway	24	24/108	ENSG00000081041,ENSG00000100985,ENSG00000108342,ENSG00000108691,ENSG00000109339,ENSG00000112062,ENSG00000112116,ENSG00000115009,ENSG00000117983,ENSG00000127743,ENSG00000136244,ENSG00000137745,ENSG00000141639,ENSG00000148346,ENSG00000149968,ENSG00000163701,ENSG00000169194,ENSG00000172458,ENSG00000175592,ENSG00000177606,ENSG00000181085,ENSG00000184330,ENSG00000215182,ENSG00000228408	S-C
04750	Inflammatory mediator regulation of TRP channels	8	8/101	ENSG00000017427,ENSG00000058404,ENSG00000125538,ENSG00000126583,ENSG00000164251,ENSG00000169885,ENSG00000188130,ENSG00000213199	WS-C
04750	Inflammatory mediator regulation of TRP channels	29	29/101	ENSG00000058404,ENSG00000070808,ENSG00000072182,ENSG00000078295,ENSG00000101333,ENSG00000102468,ENSG00000104321,ENSG00000109339,ENSG00000110881,ENSG00000112062,ENSG00000113889,ENSG00000115594,ENSG00000125538,ENSG00000126583,ENSG00000134259,ENSG00000135914,ENSG00000144481,ENSG00000147246,ENSG00000155897,ENSG00000159337,ENSG00000164742,ENSG00000168398,ENSG00000168907,ENSG00000173175,ENSG00000174233…	S-WS
04750	Inflammatory mediator regulation of TRP channels	35	35/101	ENSG00000017427,ENSG00000070808,ENSG00000072182,ENSG00000078295,ENSG00000100739,ENSG00000101333,ENSG00000102468,ENSG00000104321,ENSG00000105647,ENSG00000108684,ENSG00000109339,ENSG00000110881,ENSG00000112062,ENSG00000113889,ENSG00000115594,ENSG00000126583,ENSG00000134259,ENSG00000144481,ENSG00000147246,ENSG00000155897,ENSG00000159337,ENSG00000164742,ENSG00000167723,ENSG00000168398,ENSG00000168907…	S-C
04630	JAK-STAT signaling pathway	11	11/169	ENSG00000100368,ENSG00000116678,ENSG00000136244,ENSG00000138684,ENSG00000145623,ENSG00000147896,ENSG00000162892,ENSG00000168811,ENSG00000185338,ENSG00000185436,ENSG00000242689	WS-C
04630	JAK-STAT signaling pathway	25	25/169	ENSG00000077238,ENSG00000095752,ENSG00000099985,ENSG00000100368,ENSG00000105639,ENSG00000108342,ENSG00000112964,ENSG00000113594,ENSG00000117400,ENSG00000119535,ENSG00000123496,ENSG00000131095,ENSG00000134853,ENSG00000138356,ENSG00000142677,ENSG00000145623,ENSG00000145777,ENSG00000146648,ENSG00000147896,ENSG00000164485,ENSG00000169194,ENSG00000172458,ENSG00000174697,ENSG00000184557,ENSG00000205755	S-WS
04630	JAK-STAT signaling pathway	37	37/169	ENSG00000016402,ENSG00000077238,ENSG00000090534,ENSG00000095752,ENSG00000105639,ENSG00000105647,ENSG00000108342,ENSG00000110092,ENSG00000112964,ENSG00000113302,ENSG00000113594,ENSG00000113721,ENSG00000122756,ENSG00000123496,ENSG00000130427,ENSG00000131095,ENSG00000136244,ENSG00000136634,ENSG00000138356,ENSG00000138684,ENSG00000142224,ENSG00000142677,ENSG00000145777,ENSG00000147873,ENSG00000162891…	S-C
04670	Leukocyte transendothelial migration	5	5/120	ENSG00000066405,ENSG00000091428,ENSG00000100985,ENSG00000126583,ENSG00000188130	WS-C
04670	Leukocyte transendothelial migration	20	20/120	ENSG00000013297,ENSG00000050820,ENSG00000066032,ENSG00000079337,ENSG00000087245,ENSG00000091428,ENSG00000100985,ENSG00000107562,ENSG00000112062,ENSG00000126583,ENSG00000127955,ENSG00000134873,ENSG00000154096,ENSG00000154721,ENSG00000165376,ENSG00000177300,ENSG00000179776,ENSG00000183230,ENSG00000189143,ENSG00000213937	S-WS
04670	Leukocyte transendothelial migration	30	30/120	ENSG00000013297,ENSG00000050820,ENSG00000066032,ENSG00000079337,ENSG00000087245,ENSG00000091428,ENSG00000100985,ENSG00000105647,ENSG00000106631,ENSG00000107562,ENSG00000112062,ENSG00000113946,ENSG00000126583,ENSG00000127955,ENSG00000134873,ENSG00000154096,ENSG00000154721,ENSG00000159261,ENSG00000162692,ENSG00000163347,ENSG00000164007,ENSG00000165376,ENSG00000179776,ENSG00000180209,ENSG00000181885…	S-C
04010	MAPK signaling pathway	12	12/332	ENSG00000017427,ENSG00000105976,ENSG00000117632,ENSG00000120129,ENSG00000123358,ENSG00000125538,ENSG00000126583,ENSG00000138166,ENSG00000154188,ENSG00000177606,ENSG00000188130,ENSG00000198216	WS-C
04010	MAPK signaling pathway	66	66/332	ENSG00000006283,ENSG00000008735,ENSG00000064300,ENSG00000065361,ENSG00000066468,ENSG00000068078,ENSG00000070193,ENSG00000070388,ENSG00000072133,ENSG00000075429,ENSG00000079277,ENSG00000081248,ENSG00000091879,ENSG00000099617,ENSG00000102755,ENSG00000107831,ENSG00000109321,ENSG00000109339,ENSG00000110786,ENSG00000112062,ENSG00000115594,ENSG00000116717,ENSG00000118972,ENSG00000119630,ENSG00000120129…	S-WS
04010	MAPK signaling pathway	76	76/332	ENSG00000006116,ENSG00000006283,ENSG00000008735,ENSG00000017427,ENSG00000019991,ENSG00000058335,ENSG00000065361,ENSG00000066468,ENSG00000068078,ENSG00000070193,ENSG00000070388,ENSG00000072133,ENSG00000075388,ENSG00000075429,ENSG00000075461,ENSG00000078579,ENSG00000079277,ENSG00000081248,ENSG00000085276,ENSG00000099617,ENSG00000102001,ENSG00000102755,ENSG00000105605,ENSG00000107831,ENSG00000109321…	S-C
04650	Natural killer cell mediated cytotoxicity	7	7/471	ENSG00000121858,ENSG00000125498,ENSG00000126583,ENSG00000158869,ENSG00000162747,ENSG00000167633,ENSG00000275063	WS-C
04650	Natural killer cell mediated cytotoxicity	7	7/471	ENSG00000111981,ENSG00000126583,ENSG00000129946,ENSG00000148082,ENSG00000185634,ENSG00000188386,ENSG00000242019	S-WS
04650	Natural killer cell mediated cytotoxicity	18	18/471	ENSG00000096264,ENSG00000105647,ENSG00000111981,ENSG00000126583,ENSG00000129946,ENSG00000147873,ENSG00000148082,ENSG00000164520,ENSG00000167633,ENSG00000180644,ENSG00000185634,ENSG00000188386,ENSG00000197943,ENSG00000198574,ENSG00000203722,ENSG00000204475,ENSG00000240403,ENSG00000242019	S-C
04064	NF-kappa B signaling pathway	5	5/136	ENSG00000095585,ENSG00000102524,ENSG00000122861,ENSG00000125538,ENSG00000275063	WS-C
04064	NF-kappa B signaling pathway	11	11/136	ENSG00000100065,ENSG00000107562,ENSG00000115594,ENSG00000116717,ENSG00000120659,ENSG00000125538,ENSG00000129988,ENSG00000136869,ENSG00000140379,ENSG00000141527,ENSG00000228408	S-WS
04064	NF-kappa B signaling pathway	14	14/136	ENSG00000081041,ENSG00000095585,ENSG00000100065,ENSG00000107562,ENSG00000115594,ENSG00000116717,ENSG00000120659,ENSG00000122861,ENSG00000129988,ENSG00000141527,ENSG00000162692,ENSG00000197943,ENSG00000228408,ENSG00000276070	S-C
04660	T cell receptor signaling pathway	2	2/116	ENSG00000177606,ENSG00000188130	WS-C
04660	T cell receptor signaling pathway	5	5/116	ENSG00000077264,ENSG00000101349,ENSG00000109339,ENSG00000112062,ENSG00000188386	S-WS
04660	T cell receptor signaling pathway	8	8/116	ENSG00000077264,ENSG00000101349,ENSG00000105647,ENSG00000109339,ENSG00000112062,ENSG00000136634,ENSG00000177606,ENSG00000188386	S-C
04658	Th1 and Th2 cell differentiation	3	3/169	ENSG00000168811,ENSG00000177606,ENSG00000188130	WS-C
04658	Th1 and Th2 cell differentiation	9	9/169	ENSG00000074181,ENSG00000077238,ENSG00000105639,ENSG00000109339,ENSG00000112062,ENSG00000128917,ENSG00000169194,ENSG00000184916,ENSG00000188386	S-WS
04658	Th1 and Th2 cell differentiation	14	14/169	ENSG00000074181,ENSG00000077238,ENSG00000090932,ENSG00000105639,ENSG00000109339,ENSG00000112062,ENSG00000113302,ENSG00000124232,ENSG00000128917,ENSG00000168811,ENSG00000169194,ENSG00000177606,ENSG00000184916,ENSG00000188386	S-C
04659	Th17 cell differentiation	7	7/189	ENSG00000125538,ENSG00000136244,ENSG00000137265,ENSG00000138684,ENSG00000177606,ENSG00000188130,ENSG00000197272	WS-C
04659	Th17 cell differentiation	9	9/189	ENSG00000077238,ENSG00000105639,ENSG00000109339,ENSG00000112062,ENSG00000115594,ENSG00000125538,ENSG00000188386,ENSG00000196083,ENSG00000197272	S-WS
04659	Th17 cell differentiation	12	12/189	ENSG00000077238,ENSG00000105639,ENSG00000109339,ENSG00000112062,ENSG00000112116,ENSG00000115594,ENSG00000136244,ENSG00000138684,ENSG00000143171,ENSG00000177606,ENSG00000188386,ENSG00000196083	S-C
04668	TNF signaling pathway	8	8/133	ENSG00000100985,ENSG00000108691,ENSG00000125538,ENSG00000136244,ENSG00000136848,ENSG00000163735,ENSG00000177606,ENSG00000188130	WS-C
04668	TNF signaling pathway	15	15/133	ENSG00000006210,ENSG00000007908,ENSG00000069399,ENSG00000078401,ENSG00000100985,ENSG00000109339,ENSG00000112062,ENSG00000115604,ENSG00000125538,ENSG00000146592,ENSG00000157613,ENSG00000165197,ENSG00000172216,ENSG00000184557,ENSG00000228408	S-WS
04668	TNF signaling pathway	20	20/133	ENSG00000006210,ENSG00000007908,ENSG00000060566,ENSG00000081041,ENSG00000100985,ENSG00000105647,ENSG00000108691,ENSG00000109339,ENSG00000112062,ENSG00000115009,ENSG00000115604,ENSG00000136244,ENSG00000136848,ENSG00000149968,ENSG00000157613,ENSG00000162692,ENSG00000165197,ENSG00000177606,ENSG00000184557,ENSG00000228408	S-C
04620	Toll-like receptor signaling pathway	6	6/124	ENSG00000125538,ENSG00000136244,ENSG00000168811,ENSG00000177606,ENSG00000188130,ENSG00000276085	WS-C
04620	Toll-like receptor signaling pathway	8	8/124	ENSG00000109339,ENSG00000112062,ENSG00000118785,ENSG00000125538,ENSG00000129988,ENSG00000136869,ENSG00000187554,ENSG00000228408	S-WS
04620	Toll-like receptor signaling pathway	15	15/124	ENSG00000105647,ENSG00000109339,ENSG00000112062,ENSG00000113302,ENSG00000118785,ENSG00000129988,ENSG00000136244,ENSG00000143387,ENSG00000147873,ENSG00000168811,ENSG00000177606,ENSG00000187554,ENSG00000228408,ENSG00000276070,ENSG00000276085	S-C
04061	Viral protein interaction with cytokine and cytokine receptor	18	18/129	ENSG00000108691,ENSG00000108700,ENSG00000109272,ENSG00000121858,ENSG00000131142,ENSG00000136244,ENSG00000162892,ENSG00000163464,ENSG00000163735,ENSG00000163736,ENSG00000163737,ENSG00000163823,ENSG00000173535,ENSG00000173578,ENSG00000180871,ENSG00000184451,ENSG00000186810,ENSG00000276085	WS-C
04061	Viral protein interaction with cytokine and cytokine receptor	12	12/129	ENSG00000006210,ENSG00000106178,ENSG00000107562,ENSG00000115604,ENSG00000115607,ENSG00000129048,ENSG00000142677,ENSG00000157368,ENSG00000163464,ENSG00000173535,ENSG00000180871,ENSG00000186810	S-WS
04061	Viral protein interaction with cytokine and cytokine receptor	28	28/129	ENSG00000006210,ENSG00000006606,ENSG00000016402,ENSG00000081041,ENSG00000102962,ENSG00000106178,ENSG00000107562,ENSG00000108691,ENSG00000109272,ENSG00000115009,ENSG00000115604,ENSG00000125571,ENSG00000131142,ENSG00000136244,ENSG00000136634,ENSG00000142224,ENSG00000142677,ENSG00000145824,ENSG00000156234,ENSG00000162891,ENSG00000162892,ENSG00000168329,ENSG00000173578,ENSG00000174564,ENSG00000243646…	S-C
* Comparison groups - WS-C: Warning Signs (WS)-DENV over Classic-DENV; S-C: Severe-DENV over Classic-DENV; S-WS Severe-DENV over WS-DENV
