# Supplementary material for: Immune and vascular modulation by HERVs: the role of CXCR1 and IL18RAP in dengue severity progression
Source: Front Immunol. 2025 Mar 7;16:1557588. doi: 10.3389/fimmu.2025.1557588 (PMC11925782; doi:10.3389/fimmu.2025.1557588)
Supplement: Supplementary file 9 [file Table4.xlsx]

## Sheet: Table S4
Table S4. DEGs from the severity progression patient group associated with immune modulation pathways in KEGG.
Gene Ensemble ID	Gene Symbol	Chr	Start	End	Gene log2fc	Gene padj	Pathway	HERV paired DEG	HERV Genomic Position*	Shared between the comparisons**
ENSG00000129048	ACKR4	3	132597270	132618967	1.39266106718664	0.011164535034745	Cytokine-cytokine receptor interaction	NA	.	Exclusive of S-WS
ENSG00000164742	ADCY1	7	45574140	45723116	2.7502910562395	0.001081112532907	Chemokine signaling pathway	NA	.	Shared between S-C and S-WS
ENSG00000078295	ADCY2	5	7396138	7830081	2.94317419086018	0.043856635216964	Chemokine signaling pathway	NA	.	Shared between S-C and S-WS
ENSG00000173175	ADCY5	3	123282296	123449090	2.32219107787495	0.00360739359581	Chemokine signaling pathway	NA	.	Shared between S-C and S-WS
ENSG00000174233	ADCY6	12	48766194	48789089	1.58571046520894	0.000830774543872	Chemokine signaling pathway	NA	.	Shared between S-C and S-WS
ENSG00000155897	ADCY8	8	130780301	131040909	3.9245073267602	0.032662275777514	Chemokine signaling pathway	NA	.	Shared between S-C and S-WS
ENSG00000012779	ALOX5	10	45374176	45446119	1.38645224771552	1.19e-05	Fc epsilon RI signaling pathway	NA	.	Shared between S-C and S-WS
ENSG00000132965	ALOX5AP	13	30713478	30764426	1.26879983414573	0.000113325340065	Fc epsilon RI signaling pathway	NA	.	Exclusive of S-WS
ENSG00000135409	AMHR2	12	53423855	53431672	2.69715727740706	0.006778816321633	Cytokine-cytokine receptor interaction	NA	.	Shared between S-C and S-WS
ENSG00000078053	AMPH	7	38383704	38631420	2.5700290199865	6.68e-05	Fc gamma R-mediated phagocytosis	NA	.	Shared between S-C and S-WS
ENSG00000091879	ANGPT2	8	6499632	6563409	2.34627574885734	0.000678727959414	MAPK signaling pathway	NA	.	Exclusive of S-WS
ENSG00000138356	AOX1	2	200586014	200677064	2.35480507709892	0.000904693968254	JAK-STAT signaling pathway	NA	.	Shared between S-C and S-WS
ENSG00000109321	AREG	4	74445136	74455005	1.44417189471675	0.004854923519186	MAPK signaling pathway	HERV4_4q13.3	DownStream	Shared between S-C and S-WS
ENSG00000088280	ASAP3	1	23428563	23484568	1.02155236917473	0.009050098787719	Fc gamma R-mediated phagocytosis	NA	.	Exclusive of S-WS
ENSG00000110881	ASIC1	12	50057548	50083611	2.18384794115052	0.008913228269835	Inflammatory mediator regulation of TRP channels	NA	.	Shared between S-C and S-WS
ENSG00000072182	ASIC4	2	219514170	219538772	2.56488068427571	0.005759513692059	Inflammatory mediator regulation of TRP channels	NA	.	Shared between S-C and S-WS
ENSG00000050820	BCAR1	16	75228181	75268053	1.87620441633365	0.027280822350516	Chemokine signaling pathway	NA	.	Shared between S-C and S-WS
ENSG00000140379	BCL2A1	15	79960892	79971196	1.06641873087572	0.002951196266129	NF-kappa B signaling pathway	NA	.	Exclusive of S-WS
ENSG00000069399	BCL3	19	44747705	44760044	1.16370230763497	4.44e-05	TNF signaling pathway	NA	.	Exclusive of S-WS
ENSG00000168398	BDKRB2	14	96204679	96244166	2.79675284133794	0.031155699188139	Inflammatory mediator regulation of TRP channels	HERVFRD_14q32.2	DownStream	Shared between S-C and S-WS
ENSG00000176697	BDNF	11	27654893	27722058	2.31649276227842	0.001950774965954	MAPK signaling pathway	NA	.	Shared between S-C and S-WS
ENSG00000163217	BMP10	2	68860909	68871397	3.00983237159622	0.005831698492918	Cytokine-cytokine receptor interaction	NA	.	Shared between S-C and S-WS
ENSG00000152785	BMP3	4	81030708	81057627	1.73280817910489	0.010331711994611	Cytokine-cytokine receptor interaction	NA	.	Exclusive of S-WS
ENSG00000125378	BMP4	14	53949736	53958761	3.0258537838103	0.002671484093847	Cytokine-cytokine receptor interaction	NA	.	Shared between S-C and S-WS
ENSG00000138696	BMPR1B	4	94757955	95158448	2.68701685887882	0.004111558183932	Cytokine-cytokine receptor interaction	NA	.	Shared between S-C and S-WS
ENSG00000141837	CACNA1A	19	13206442	13633025	2.11660401190886	0.000745719960784	MAPK signaling pathway	NA	.	Shared between S-C and S-WS
ENSG00000148408	CACNA1B	9	137877782	138124624	3.84251706907011	0.000542553408026	MAPK signaling pathway	NA	.	Shared between S-C and S-WS
ENSG00000151067	CACNA1C	12	1970772	2697950	1.66113526955224	0.017145955143312	MAPK signaling pathway	NA	.	Exclusive of S-WS
ENSG00000157388	CACNA1D	3	53328963	53813733	1.25788748728791	0.00173114725905	MAPK signaling pathway	NA	.	Shared between S-C and S-WS
ENSG00000198216	CACNA1E	1	181317690	181813262	2.2783291781117	2.41e-07	MAPK signaling pathway	HERVK11_1q25.3	DownStream	Shared between WS-C, S-C, and S-WS
ENSG00000006283	CACNA1G	17	50560715	50627474	3.34834612261347	0.027143884677216	MAPK signaling pathway	NA	.	Shared between S-C and S-WS
ENSG00000196557	CACNA1H	16	1153106	1221771	1.17873426843327	0.021400950724301	MAPK signaling pathway	NA	.	Shared between S-C and S-WS
ENSG00000081248	CACNA1S	1	201039512	201112451	3.48136911399707	0.049617975154868	MAPK signaling pathway	NA	.	Shared between S-C and S-WS
ENSG00000153956	CACNA2D1	7	81946444	82443956	2.32175668320001	0.047010441928411	MAPK signaling pathway	NA	.	Shared between S-C and S-WS
ENSG00000165995	CACNB2	10	18140424	18543557	2.37375780641778	0.000781417030429	MAPK signaling pathway	NA	.	Exclusive of S-WS
ENSG00000182389	CACNB4	2	151832771	152099167	1.07978082939063	0.009130322293407	MAPK signaling pathway	NA	.	Exclusive of S-WS
ENSG00000075429	CACNG5	17	66835117	66894751	2.77299600619209	0.038242419468599	MAPK signaling pathway	NA	.	Shared between S-C and S-WS
ENSG00000142408	CACNG8	19	53962937	53990215	2.2548918765865	0.000355376057702	MAPK signaling pathway	NA	.	Shared between S-C and S-WS
ENSG00000070808	CAMK2A	5	150219491	150290093	3.93653132341977	0.001540179512445	Inflammatory mediator regulation of TRP channels	NA	.	Shared between S-C and S-WS
ENSG00000058404	CAMK2B	7	44210019	44334577	1.82847464248889	0.002228047744434	Inflammatory mediator regulation of TRP channels	NA	.	Shared between WS-C and S-WS
ENSG00000100065	CARD10	22	37490362	37519542	2.57004945415267	0.001788326454897	NF-kappa B signaling pathway	NA	.	Shared between S-C and S-WS
ENSG00000141527	CARD14	17	80169992	80216073	2.56432025581063	0.000233069126116	NF-kappa B signaling pathway	NA	.	Shared between S-C and S-WS
ENSG00000106178	CCL24	7	75810825	75823356	2.86054544701346	0.036589287018367	Chemokine signaling pathway	HERVH_7q11.23b	DownStream	Shared between S-C and S-WS
ENSG00000179776	CDH5	16	66366622	66404784	1.92454782446003	0.00368072953409	Leukocyte transendothelial migration	NA	.	Shared between S-C and S-WS
ENSG00000172216	CEBPB	20	50190830	50192668	1.16747884806548	0.000229704716637	IL-17 signaling pathway	NA	.	Exclusive of S-WS
ENSG00000134873	CLDN10	13	95433604	95579759	2.80158123341508	0.010772628396609	Leukocyte transendothelial migration	NA	.	Shared between S-C and S-WS
ENSG00000013297	CLDN11	3	170418868	170454733	1.52673321483026	0.020976966804589	Leukocyte transendothelial migration	NA	.	Shared between S-C and S-WS
ENSG00000165376	CLDN2	X	106900164	106930861	3.91682809716642	0.032539513204391	Leukocyte transendothelial migration	NA	.	Shared between S-C and S-WS
ENSG00000177300	CLDN22	4	183318100	183320276	2.14966027137771	0.046907107321535	Leukocyte transendothelial migration	NA	.	Exclusive of S-WS
ENSG00000189143	CLDN4	7	73799542	73832690	2.72895731928385	0.024864981069296	Leukocyte transendothelial migration	NA	.	Shared between S-C and S-WS
ENSG00000213937	CLDN9	16	3012923	3014505	1.28882854669941	0.00283463002635	Leukocyte transendothelial migration	NA	.	Shared between S-C and S-WS
ENSG00000157613	CREB3L1	11	46277662	46321409	2.08885653749821	0.040329827526495	TNF signaling pathway	NA	.	Shared between S-C and S-WS
ENSG00000146592	CREB5	7	28299321	28825894	1.42664660357502	2.81e-05	TNF signaling pathway	NA	.	Exclusive of S-WS
ENSG00000205755	CRLF2	X	1187549	1212723	1.77237670879424	0.013579793633778	Cytokine-cytokine receptor interaction	NA	.	Shared between S-C and S-WS
ENSG00000100368	CSF2RB	22	36913628	36940439	1.23593356955273	0.000181838442926	Cytokine-cytokine receptor interaction	NA	.	Shared between WS-C and S-WS
ENSG00000108342	CSF3	17	40015361	40017813	2.68128151947533	0.043921989082069	Cytokine-cytokine receptor interaction	NA	.	Shared between S-C and S-WS
ENSG00000119535	CSF3R	1	36466043	36483278	1.43649064427132	3.37e-05	Cytokine-cytokine receptor interaction	NA	.	Exclusive of S-WS
ENSG00000066032	CTNNA2	2	79185231	80648861	2.67129018297096	0.010618011892077	Leukocyte transendothelial migration	ERVLE_2p12e	UpStream	Shared between S-C and S-WS
ENSG00000183230	CTNNA3	10	65912457	67763637	2.09255135953299	0.018137662818549	Leukocyte transendothelial migration	NA	.	Shared between S-C and S-WS
ENSG00000006210	CX3CL1	16	57372477	57385044	2.68014498259029	0.023598420926394	Chemokine signaling pathway	NA	.	Shared between S-C and S-WS
ENSG00000107562	CXCL12	10	44370165	44386493	1.56841970390113	0.035054477225124	Chemokine signaling pathway	NA	.	Shared between S-C and S-WS
ENSG00000161921	CXCL16	17	4733533	4739928	1.36379722993679	2.24e-05	Chemokine signaling pathway	NA	.	Shared between WS-C and S-WS
ENSG00000189377	CXCL17	19	42428278	42442946	2.52204232312779	0.012784554027194	Cytokine-cytokine receptor interaction	NA	.	Exclusive of S-WS
ENSG00000163464	CXCR1	2	218162841	218166962	1.3046696801452	0.000151169691481	Chemokine signaling pathway	HERVH_2q35c	UpStream	Exclusive of S-WS
ENSG00000180871	CXCR2	2	218125289	218137251	1.2768816125418	8.24e-05	Chemokine signaling pathway	NA	.	Shared between WS-C and S-WS
ENSG00000186810	CXCR3	X	71615916	71618511	-1.01964860032045	0.037922614140654	Chemokine signaling pathway	NA	.	Shared between WS-C and S-WS
ENSG00000128917	DLL4	15	40929340	40939073	2.0151225071016	0.012876125255114	Th1 and Th2 cell differentiation	NA	.	Shared between S-C and S-WS
ENSG00000120129	DUSP1	5	172768096	172771195	1.11492462782778	0.002308376364962	MAPK signaling pathway	NA	.	Shared between WS-C and S-WS
ENSG00000078401	EDN1	6	12290361	12297194	1.22017131064403	0.002557680896997	TNF signaling pathway	NA	.	Exclusive of S-WS
ENSG00000099617	EFNA2	19	1285873	1301431	4.22255253755026	0.030522240744636	MAPK signaling pathway	NA	.	Shared between S-C and S-WS
ENSG00000146648	EGFR	7	55019017	55211628	3.89149158046861	0.008823398516567	JAK-STAT signaling pathway	NA	.	Exclusive of S-WS
ENSG00000065361	ERBB3	12	56076799	56103505	1.51674622364401	0.034592842904482	MAPK signaling pathway	NA	.	Shared between S-C and S-WS
ENSG00000143226	FCGR2A	1	161505430	161524013	1.2125052163187	0.000203047843397	Fc gamma R-mediated phagocytosis	NA	.	Exclusive of S-WS
ENSG00000070193	FGF10	5	44300247	44389706	3.88953819937288	0.024318591282824	MAPK signaling pathway	NA	.	Shared between S-C and S-WS
ENSG00000070388	FGF22	19	639879	644373	2.26306310210516	0.020639280425532	MAPK signaling pathway	NA	.	Shared between S-C and S-WS
ENSG00000118972	FGF23	12	4368227	4379712	3.30367614935696	0.016093000343042	MAPK signaling pathway	NA	.	Shared between S-C and S-WS
ENSG00000186895	FGF3	11	69809968	69819416	3.5945107966346	0.049692965165986	MAPK signaling pathway	NA	.	Shared between S-C and S-WS
ENSG00000138675	FGF5	4	80266639	80336680	3.40625035188582	0.045000334985764	MAPK signaling pathway	NA	.	Shared between S-C and S-WS
ENSG00000140285	FGF7	15	49423237	49488775	2.17780540061464	0.013860663786377	MAPK signaling pathway	NA	.	Shared between S-C and S-WS
ENSG00000107831	FGF8	10	101770109	101780371	2.58264183208115	0.012404776592571	MAPK signaling pathway	NA	.	Shared between S-C and S-WS
ENSG00000066468	FGFR2	10	121478332	121598458	1.22806038500967	0.029012480931497	MAPK signaling pathway	NA	.	Shared between S-C and S-WS
ENSG00000068078	FGFR3	4	1793293	1808872	2.74640856427799	0.001525260730142	MAPK signaling pathway	NA	.	Shared between S-C and S-WS
ENSG00000160867	FGFR4	5	177086905	177098144	1.46918063621906	0.007185453391939	MAPK signaling pathway	NA	.	Shared between S-C and S-WS
ENSG00000128591	FLNC	7	128830406	128859274	2.72246408023666	0.010606152463442	MAPK signaling pathway	NA	.	Shared between S-C and S-WS
ENSG00000102755	FLT1	13	28300346	28495145	1.13568340890857	0.001037724234204	MAPK signaling pathway	NA	.	Shared between S-C and S-WS
ENSG00000116717	GADD45A	1	67685201	67688334	1.3477607805279	3.37e-05	MAPK signaling pathway	NA	.	Shared between S-C and S-WS
ENSG00000131095	GFAP	17	44903159	44916937	3.74372079241397	7.04e-06	JAK-STAT signaling pathway	NA	.	Shared between S-C and S-WS
ENSG00000112964	GHR	5	42423439	42721878	3.25642120351621	0.001174257652708	Cytokine-cytokine receptor interaction	NA	.	Shared between S-C and S-WS
ENSG00000127955	GNAI1	7	79768028	80226181	1.6420499725342	0.000711827995969	Chemokine signaling pathway	NA	.	Shared between S-C and S-WS
ENSG00000172380	GNG12	1	67701475	67833467	2.38824310541977	0.001157718873938	Chemokine signaling pathway	NA	.	Shared between S-C and S-WS
ENSG00000168243	GNG4	1	235547685	235650754	2.45333352679134	0.012784554027194	Chemokine signaling pathway	NA	.	Shared between S-C and S-WS
ENSG00000185974	GRK1	13	113667219	113737736	2.77441727013585	0.03571601524681	Chemokine signaling pathway	NA	.	Shared between S-C and S-WS
ENSG00000114124	GRK7	3	141763408	141819352	1.90460617610063	0.009144688769064	Chemokine signaling pathway	NA	.	Shared between S-C and S-WS
ENSG00000101336	HCK	20	32052197	32101856	1.11701818700701	9.83e-05	Chemokine signaling pathway	NA	.	Exclusive of S-WS
ENSG00000196639	HRH1	3	11137093	11263557	1.58637441012993	0.006759015303068	Inflammatory mediator regulation of TRP channels	NA	.	Shared between S-C and S-WS
ENSG00000204389	HSPA1A	6	31815543	31817946	1.48461237673105	0.000113658459207	MAPK signaling pathway	NA	.	Exclusive of S-WS
ENSG00000204388	HSPA1B	6	31827738	31830254	1.02717280951144	0.01309655708174	MAPK signaling pathway	NA	.	Exclusive of S-WS
ENSG00000102468	HTR2A	13	46831546	46897076	1.60992613699651	0.012380223565766	Inflammatory mediator regulation of TRP channels	NA	.	Shared between S-C and S-WS
ENSG00000135914	HTR2B	2	231108230	231125042	1.65927928399318	0.017120747055065	Inflammatory mediator regulation of TRP channels	NA	.	Exclusive of S-WS
ENSG00000147246	HTR2C	X	114584078	114910061	3.88274226546076	0.014164560764745	Inflammatory mediator regulation of TRP channels	NA	.	Shared between S-C and S-WS
ENSG00000147896	IFNK	9	27524290	27526498	3.25921797057028	0.000674747829634	Cytokine-cytokine receptor interaction	NA	.	Shared between WS-C and S-WS
ENSG00000140443	IGF1R	15	98648539	98964530	1.38561235946939	1.91e-05	MAPK signaling pathway	NA	.	Shared between S-C and S-WS
ENSG00000167244	IGF2	11	2129112	2158391	1.73904890575912	0.002414161198569	MAPK signaling pathway	NA	.	Shared between S-C and S-WS
ENSG00000095752	IL11	19	55364382	55370463	3.93419193722185	0.003166225799056	Cytokine-cytokine receptor interaction	NA	.	Shared between S-C and S-WS
ENSG00000169194	IL13	5	132656263	132661110	2.42431827477141	0.019406265228653	Cytokine-cytokine receptor interaction	NA	.	Shared between S-C and S-WS
ENSG00000123496	IL13RA2	X	115003975	115019977	3.11416268225245	0.043899356390909	Cytokine-cytokine receptor interaction	NA	.	Shared between S-C and S-WS
ENSG00000172458	IL17D	13	20702127	20723098	2.91789847539894	0.012018958465758	Cytokine-cytokine receptor interaction	NA	.	Shared between S-C and S-WS
ENSG00000056736	IL17RB	3	53846568	53865794	1.05683365414134	0.021671122518839	Cytokine-cytokine receptor interaction	NA	.	Exclusive of S-WS
ENSG00000115604	IL18R1	2	102311529	102398777	1.56220128057909	6.37e-05	Cytokine-cytokine receptor interaction	LTR25_2q12.1	UpStream	Shared between S-C and S-WS
ENSG00000115607	IL18RAP	2	102418689	102452565	1.13294397480519	0.002972188427117	Cytokine-cytokine receptor interaction	LTR25_2q12.1	DownStream	Exclusive of S-WS
ENSG00000125538	IL1B	2	112829751	112836816	1.01762235451067	0.006870097960459	Cytokine-cytokine receptor interaction	NA	.	Shared between WS-C and S-WS
ENSG00000115594	IL1R1	2	102064544	102179874	2.50942203318061	4.05e-09	Cytokine-cytokine receptor interaction	NA	.	Shared between S-C and S-WS
ENSG00000115590	IL1R2	2	101991960	102028544	3.39659770541715	3.88e-09	Cytokine-cytokine receptor interaction	NA	.	Shared between S-C and S-WS
ENSG00000196083	IL1RAP	3	190514051	190659750	2.01334801372193	3.41e-09	Cytokine-cytokine receptor interaction	HUERSP3B_3q28b	UpStream	Shared between S-C and S-WS
ENSG00000115602	IL1RL1	2	102311502	102352037	1.5477200513119	0.000650839397137	Cytokine-cytokine receptor interaction	NA	.	Shared between S-C and S-WS
ENSG00000115598	IL1RL2	2	102187006	102240002	3.5289597053088	0.000702376770494	Cytokine-cytokine receptor interaction	NA	.	Shared between S-C and S-WS
ENSG00000136689	IL1RN	2	113099315	113134016	1.0599250904561	0.042947742787042	Cytokine-cytokine receptor interaction	NA	.	Shared between WS-C and S-WS
ENSG00000142677	IL22RA1	1	24119771	24143140	2.2219555272119	0.041043683947	Cytokine-cytokine receptor interaction	NA	.	Shared between S-C and S-WS
ENSG00000164485	IL22RA2	6	137143820	137173648	2.80651562995433	0.04144359518041	JAK-STAT signaling pathway	MER41_6q23.3	UpStream	Shared between S-C and S-WS
ENSG00000111536	IL26	12	68201349	68225810	2.03224542968393	0.022118931482349	Cytokine-cytokine receptor interaction	NA	.	Shared between S-C and S-WS
ENSG00000197272	IL27	16	28499362	28512051	1.01019983570375	0.038360809852141	Cytokine-cytokine receptor interaction	NA	.	Shared between WS-C and S-WS
ENSG00000157368	IL34	16	70579895	70660682	1.49516796151724	0.046847593237203	Cytokine-cytokine receptor interaction	NA	.	Exclusive of S-WS
ENSG00000136696	IL36B	2	113022089	113052867	3.52804911620251	0.033767043319049	Cytokine-cytokine receptor interaction	NA	.	Shared between S-C and S-WS
ENSG00000077238	IL4R	16	27313668	27364778	1.40904373844651	4.05e-06	Cytokine-cytokine receptor interaction	NA	.	Shared between S-C and S-WS
ENSG00000163083	INHBB	2	120346136	120351803	2.26579584352742	0.000438798021667	Cytokine-cytokine receptor interaction	NA	.	Shared between S-C and S-WS
ENSG00000175189	INHBC	12	57434784	57452062	2.10881306618897	0.031170955282887	Cytokine-cytokine receptor interaction	NA	.	Shared between S-C and S-WS
ENSG00000184916	JAG2	14	105140982	105168824	1.24159776935512	0.02629169792833	Th1 and Th2 cell differentiation	NA	.	Shared between S-C and S-WS
ENSG00000105639	JAK3	19	17824780	17848071	1.02011401035982	9.82e-06	Chemokine signaling pathway	NA	.	Shared between S-C and S-WS
ENSG00000154721	JAM2	21	25639258	25717562	1.51688651364968	0.008258635033796	Leukocyte transendothelial migration	NA	.	Shared between S-C and S-WS
ENSG00000128052	KDR	4	55078481	55125595	3.69321878376611	0.000257106524807	MAPK signaling pathway	NA	.	Shared between S-C and S-WS
ENSG00000242019	KIR3DL3	19	54724442	54736632	3.9675243936013	0.018974264326864	Natural killer cell mediated cytotoxicity	NA	.	Shared between S-C and S-WS
ENSG00000113889	KNG1	3	186717348	186744410	3.52525873031316	0.02506823728054	Inflammatory mediator regulation of TRP channels	NA	.	Shared between S-C and S-WS
ENSG00000129988	LBP	20	38346482	38377013	3.26747306901277	0.0230889258107	NF-kappa B signaling pathway	NA	.	Shared between S-C and S-WS
ENSG00000174697	LEP	7	128241278	128257629	2.169791206006	0.001817242618258	Cytokine-cytokine receptor interaction	NA	.	Shared between S-C and S-WS
ENSG00000113594	LIFR	5	38474668	38608354	2.62191677792854	0.000120025897747	Cytokine-cytokine receptor interaction	NA	.	Shared between S-C and S-WS
ENSG00000187116	LILRA5	19	54307070	54313166	1.23698423638743	0.000923133017679	B cell receptor signaling pathway	NA	.	Exclusive of S-WS
ENSG00000244482	LILRA6	19	54236592	54242791	1.30357683627656	0.000181838442926	B cell receptor signaling pathway	NA	.	Exclusive of S-WS
ENSG00000204577	LILRB3	19	54216278	54223506	1.16190469646362	0.000252713844343	B cell receptor signaling pathway	NA	.	Exclusive of S-WS
ENSG00000105609	LILRB5	19	54249421	54257301	1.16487151638289	0.038005169653388	B cell receptor signaling pathway	NA	.	Exclusive of S-WS
ENSG00000182541	LIMK2	22	31212239	31280080	1.25545348919108	0.000169806985105	Fc gamma R-mediated phagocytosis	NA	.	Exclusive of S-WS
ENSG00000109339	MAPK10	4	85990007	86594625	2.02015691724347	0.000668586396949	Fc epsilon RI signaling pathway	NA	.	Shared between S-C and S-WS
ENSG00000112062	MAPK14	6	36027782	36111236	1.07079352509135	2e-05	Fc epsilon RI signaling pathway	NA	.	Shared between S-C and S-WS
ENSG00000141639	MAPK4	18	50560087	50731826	3.92376468606085	0.017252118465494	IL-17 signaling pathway	NA	.	Shared between S-C and S-WS
ENSG00000008735	MAPK8IP2	22	50600793	50613981	1.25641761842139	0.027826385830959	MAPK signaling pathway	NA	.	Shared between S-C and S-WS
ENSG00000186868	MAPT	17	45894527	46028334	2.16902450111363	0.000668586396949	MAPK signaling pathway	NA	.	Shared between S-C and S-WS
ENSG00000079277	MKNK1	1	46557407	46616843	1.21100762438616	1.18e-06	MAPK signaling pathway	NA	.	Shared between S-C and S-WS
ENSG00000137745	MMP13	11	102942995	102955732	3.65420274250987	0.022022763922144	IL-17 signaling pathway	HERVH_11q22.2	DownStream	Shared between S-C and S-WS
ENSG00000087245	MMP2	16	55389700	55506691	2.76581371503484	0.00774707672199	Leukocyte transendothelial migration	NA	.	Shared between S-C and S-WS
ENSG00000100985	MMP9	20	46008908	46016561	1.67772508395395	0.002858423528556	IL-17 signaling pathway	NA	.	Shared between WS-C, S-C, and S-WS
ENSG00000117400	MPL	1	43337818	43354466	1.11107110653562	0.018705328080408	Cytokine-cytokine receptor interaction	NA	.	Exclusive of S-WS
ENSG00000215182	MUC5AC	11	1157953	1201138	3.11073417606083	0.019480496717942	IL-17 signaling pathway	NA	.	Shared between S-C and S-WS
ENSG00000117983	MUC5B	11	1223066	1262172	3.2477913483027	0.000579714244661	IL-17 signaling pathway	NA	.	Shared between S-C and S-WS
ENSG00000145555	MYO10	5	16661907	16936288	2.78566382742149	4.92e-10	Fc gamma R-mediated phagocytosis	NA	.	Shared between S-C and S-WS
ENSG00000134259	NGF	1	115285904	115338770	3.21840351207257	0.049683647614474	Cytokine-cytokine receptor interaction	NA	.	Shared between S-C and S-WS
ENSG00000064300	NGFR	17	49495293	49515008	1.0617367452401	0.03728428034542	Cytokine-cytokine receptor interaction	NA	.	Exclusive of S-WS
ENSG00000074181	NOTCH3	19	15159038	15200995	2.50094988839727	4.41e-05	Th1 and Th2 cell differentiation	NA	.	Shared between S-C and S-WS
ENSG00000198400	NTRK1	1	156815636	156881850	1.28605304839577	0.005747885101404	Inflammatory mediator regulation of TRP channels	NA	.	Exclusive of S-WS
ENSG00000148053	NTRK2	9	84668375	85095751	2.27421014961364	0.007191904570482	MAPK signaling pathway	NA	.	Shared between S-C and S-WS
ENSG00000099985	OSM	22	30262829	30266851	1.25857413677219	0.00120858212826	Cytokine-cytokine receptor interaction	NA	.	Exclusive of S-WS
ENSG00000145623	OSMR	5	38845858	38945596	2.57890908644997	9.07e-05	Cytokine-cytokine receptor interaction	NA	.	Shared between WS-C and S-WS
ENSG00000077264	PAK3	X	110944285	111227361	1.90063050185988	0.001205306111974	T cell receptor signaling pathway	NA	.	Shared between S-C and S-WS
ENSG00000101349	PAK5	20	9537370	9839076	4.20997427827855	0.003870052371362	T cell receptor signaling pathway	NA	.	Shared between S-C and S-WS
ENSG00000134853	PDGFRA	4	54229280	54298245	1.49709631136278	0.004120792374206	JAK-STAT signaling pathway	NA	.	Exclusive of S-WS
ENSG00000119630	PGF	14	74941834	74955626	2.5971665542053	0.001041686570452	MAPK signaling pathway	NA	.	Shared between S-C and S-WS
ENSG00000159337	PLA2G4D	15	42067009	42094562	3.00024634414978	0.044992622233326	Fc epsilon RI signaling pathway	NA	.	Shared between S-C and S-WS
ENSG00000188089	PLA2G4E	15	41981394	42051190	3.24992962825367	0.039153810398688	Fc epsilon RI signaling pathway	NA	.	Shared between S-C and S-WS
ENSG00000168907	PLA2G4F	15	42139034	42156636	2.61943527424377	0.047047830270783	Fc epsilon RI signaling pathway	NA	.	Shared between S-C and S-WS
ENSG00000101333	PLCB4	20	9067825	9504593	1.28250329960067	0.008505002261511	Chemokine signaling pathway	NA	.	Shared between S-C and S-WS
ENSG00000141934	PLPP2	19	281040	291403	1.8376204437199	0.016702900982719	Fc gamma R-mediated phagocytosis	NA	.	Shared between S-C and S-WS
ENSG00000188386	PPP3R2	9	101591604	101595021	3.30521925289432	0.012880054374333	B cell receptor signaling pathway	NA	.	Shared between S-C and S-WS
ENSG00000126583	PRKCG	19	53879190	53907652	3.05793223743418	0.00093513024483	Fc gamma R-mediated phagocytosis	NA	.	Shared between WS-C, S-C, and S-WS
ENSG00000110786	PTPN5	11	18727928	18792721	3.36707320353167	0.039187357774821	MAPK signaling pathway	NA	.	Shared between S-C and S-WS
ENSG00000153233	PTPRR	12	70638073	70920738	2.19477414586815	0.009432489455323	MAPK signaling pathway	NA	.	Shared between S-C and S-WS
ENSG00000079337	RAPGEF3	12	47734363	47771040	1.56392109152049	0.001781211809993	Leukocyte transendothelial migration	NA	.	Shared between S-C and S-WS
ENSG00000091428	RAPGEF4	2	172735274	173052893	1.22275593138227	0.008823398516567	Leukocyte transendothelial migration	NA	.	Shared between WS-C, S-C, and S-WS
ENSG00000171777	RASGRP4	19	38409051	38426305	1.20605944161982	6.39e-05	MAPK signaling pathway	NA	.	Exclusive of S-WS
ENSG00000072133	RPS6KA6	X	84058346	84206356	1.6535000737393	0.020947266768846	MAPK signaling pathway	NA	.	Shared between S-C and S-WS
ENSG00000143546	S100A8	1	153390032	153391073	1.03334705235188	0.005663061552446	IL-17 signaling pathway	NA	.	Exclusive of S-WS
ENSG00000007908	SELE	1	169722640	169764705	2.55836134495011	0.035523472673913	TNF signaling pathway	NA	.	Shared between S-C and S-WS
ENSG00000129946	SHC2	19	416589	461033	1.83637204040836	0.034607799252702	Chemokine signaling pathway	NA	.	Shared between S-C and S-WS
ENSG00000148082	SHC3	9	89005771	89178818	2.14953228831294	0.0238967988549	Chemokine signaling pathway	NA	.	Shared between S-C and S-WS
ENSG00000185634	SHC4	15	48823741	48963919	2.17925158437093	0.007294068377993	Chemokine signaling pathway	NA	.	Shared between S-C and S-WS
ENSG00000184557	SOCS3	17	78356778	78360077	1.76111170695187	9.82e-06	JAK-STAT signaling pathway	NA	.	Shared between S-C and S-WS
ENSG00000118785	SPP1	4	87975667	87983532	3.23238814352612	4.33e-05	Toll-like receptor signaling pathway	NA	.	Shared between S-C and S-WS
ENSG00000120156	TEK	9	27109141	27230174	1.60736033101951	0.007258712577637	MAPK signaling pathway	NA	.	Shared between S-C and S-WS
ENSG00000163235	TGFA	2	70447284	70554193	1.19837483295551	0.001259528280802	MAPK signaling pathway	NA	.	Exclusive of S-WS
ENSG00000154096	THY1	11	119415476	119424985	2.72999068133412	0.038283903487489	Leukocyte transendothelial migration	NA	.	Shared between S-C and S-WS
ENSG00000136869	TLR4	9	117704175	117724735	1.02741888382497	0.000607564254402	NF-kappa B signaling pathway	NA	.	Exclusive of S-WS
ENSG00000187554	TLR5	1	223109404	223143248	1.77316257772973	8e-07	Toll-like receptor signaling pathway	HERVH_1q41h	DownStream	Shared between S-C and S-WS
ENSG00000173535	TNFRSF10C	8	23102921	23117445	1.48170395843301	2.39e-05	Cytokine-cytokine receptor interaction	NA	.	Shared between WS-C and S-WS
ENSG00000164761	TNFRSF11B	8	118923557	118951885	3.02585953313551	0.022407687523159	Cytokine-cytokine receptor interaction	NA	.	Shared between S-C and S-WS
ENSG00000120659	TNFSF11	13	42562736	42608013	1.37183563121516	0.010412174643494	Cytokine-cytokine receptor interaction	NA	.	Shared between S-C and S-WS
ENSG00000104321	TRPA1	8	72019917	72075584	3.68952172281787	8.04e-05	Inflammatory mediator regulation of TRP channels	NA	.	Shared between S-C and S-WS
ENSG00000144481	TRPM8	2	233917373	234019522	3.06317576183582	0.004187854970194	Inflammatory mediator regulation of TRP channels	NA	.	Shared between S-C and S-WS
ENSG00000145777	TSLP	5	111070062	111078026	2.04402836838195	0.017856119664022	Cytokine-cytokine receptor interaction	NA	.	Shared between S-C and S-WS
ENSG00000111981	ULBP1	6	149963943	149973715	1.90485620193278	0.015357128420034	Natural killer cell mediated cytotoxicity	NA	.	Shared between S-C and S-WS
ENSG00000165197	VEGFD	X	15345596	15384413	3.08908403862496	0.035893693378658	MAPK signaling pathway	NA	.	Shared between S-C and S-WS
ENSG00000132970	WASF3	13	26557683	26688948	1.06611563324005	0.005049081300805	Fc gamma R-mediated phagocytosis	NA	.	Exclusive of S-WS
ENSG00000228408	.	6	149217926	149245554	1.60775104796002	0.025406299217803	IL-17 signaling pathway	NA	.	Shared between S-C and S-WS
* Genomic position and Genomic distance from HERV to nearby Gene
** Comparison groups - WS-C: Warning Signs (WS)-DENV over Classic-DENV; S-C: Severe-DENV over Classic-DENV; S-WS Severe-DENV over WS-DENV
NA – not available
